# Supplementary material for: Crystal structure and Hirshfeld surface analyses, inter­action energy calculations and energy frameworks of methyl 2-[(4-cyano­phen­yl)meth­oxy]quinoline-4-carboxyl­ate
Source: Acta Crystallogr E Crystallogr Commun. 2025 Jun 27;81(Pt 7):650–6. doi: 10.1107/S2056989025005547 (PMC12230613; doi:10.1107/S2056989025005547)
Supplement: Supplementary file 1 [file e-81-00650-sup1.cif]

##############################################################################
#                                                                            #
# This CIF contains the data in a paper accepted for publication in          #
# Acta Crystallographica Section E. It conforms to the requirements of       #
# Notes for Authors for Acta Crystallographica Section E, and has been       #
# peer reviewed under the auspices of the IUCr Commission on Journals.       #
#                                                                            #
# Full details of the Crystallographic Information File format               #
# are given in the paper "The Crystallographic Information File (CIF):       #
# a New Standard Archive File for Crystallography" by S. R. Hall, F. H.      #
# Allen and I. D. Brown [Acta Cryst. (1991), A47, 655-685].                  #
#                                                                            #
# The current version of the core CIF dictionary is obtainable from          #
# ftp://ftp.iucr.org/pub/cif_core.dic.                                       #
#                                                                            #
# Software is freely available for graphical display of the structure(s)     #
# in this CIF. For information consult the CIF software page                 #
# http://www.iucr.org/resources/cif/software.                                #
#                                                                            #
# This file may be used for bona fide research purposes within the           #
# scientific community so long as proper attribution is given to the journal # 
# article from which it was obtained.                                        #
#                                                                            #
##############################################################################
data_I
_audit_creation_method     'SHELXL-2019/1'
_journal_date_recd_electronic     2025-03-21
_journal_date_accepted     2025-06-19
_journal_name_full     'Acta Crystallographica, Section E'
_journal_year     2025
_journal_volume     81
_journal_issue      1
_journal_page_first     0
_journal_page_last     0
_journal_paper_category     GO
_journal_paper_doi     10.1107/S2056989025005547
_journal_coeditor_code     NU2008
_publ_contact_author_name     'Ayoub El-Mrabet'
_publ_contact_author_address
;
Laboratory of Applied Organic Chemistry,
Sidi Mohamed Ben Abdellah University,
Faculty Of Science And Technology,
Road Immouzer,
BP 2202 Fez,
Morocco
;
_publ_contact_author_email     ayoub.elmrabet@usmba.ac.ma
_publ_contact_author_fax     ?
_publ_contact_author_phone     ?
_publ_section_title
;
Crystal structure and Hirshfeld surface analyses, interaction energy
calculations and energy frameworks of methyl
2-[(4-cyanophenyl)methoxy]quinoline-4-carboxylate
;
loop_
    _publ_author_name
    _publ_author_footnote
    _publ_author_address
    'El-Mrabet, Ayoub' .
;
Laboratory of Applied Organic Chemistry,
Sidi Mohamed Ben Abdellah University,
Faculty Of Science And Technology,
Road Immouzer,
BP 2202 Fez,
Morocco
;
    'Haoudi, Amal' .
;
Laboratory of Applied Organic Chemistry,
Sidi Mohamed Ben Abdellah University,
Faculty Of Science And Technology,
Road Immouzer,
BP 2202 Fez,
Morocco
;
    'Capet, Frederic' .
;
University of Lille, CNRS,
UMR 8181, UCCS,
Unit\'e de Catalyse et Chimie du Solide,
F-59000 Lille
France
;
    'H\"okelek, Tuncer' .
;
Department of Physics,
Hacettepe University,
06800 Beytepe
Ankara
T\"urkiye
;
    'Ahmed, Mazzah' .
;
Universit\'e de Lille, CNRS, UAR 3290, MSAP,
Miniaturization for Synthesis, Analysis and Proteomics,
F-59000 Lille,
France
;
_publ_section_synopsis
;
The crystal structure of new quinoline-4-carboxylate derivative exhibits a
range of weak interactions, which were assessed using Hirshfeld surface
analysis and interaction energy calculations to support the dominant
significance of the dispersion forces.
;
_chemical_name_systematic
;
Methyl 2-[(4-cyanophenyl)methoxy]quinoline-4-carboxylate
;
_chemical_name_common     ?
_chemical_formula_moiety     'C19 H14 N2 O3'
_chemical_formula_sum     'C19 H14 N2 O3'
_chemical_formula_iupac     'C19 H14 N2 O3'
_chemical_formula_weight     318.32
_chemical_melting_point     ?
_space_group_crystal_system     orthorhombic
_space_group_name_H-M_alt     'P b c a'
_space_group_name_Hall     '-P 2ac 2ab'
loop_
    _space_group_symop_operation_xyz
    'x, y, z'
    '-x+1/2, -y, z+1/2'
    '-x, y+1/2, -z+1/2'
    'x+1/2, -y+1/2, -z'
    '-x, -y, -z'
    'x-1/2, y, -z-1/2'
    'x, -y-1/2, z-1/2'
    '-x-1/2, y-1/2, z'
_cell_length_a     7.7810(6)
_cell_length_b     15.6978(11)
_cell_length_c     25.966(2)
_cell_angle_alpha     90
_cell_angle_beta     90
_cell_angle_gamma     90
_cell_volume     3171.6(4)
_cell_formula_units_Z     8
_cell_measurement_reflns_used     9947
_cell_measurement_theta_min     3.03
_cell_measurement_theta_max     26.12
_cell_measurement_temperature     299(2)
_exptl_crystal_description     prism
_exptl_crystal_colour     colourless
_exptl_crystal_size_max     0.260
_exptl_crystal_size_mid     0.220
_exptl_crystal_size_min     0.190
_exptl_crystal_density_diffrn     1.333
_exptl_crystal_F_000     1328
_exptl_absorpt_coefficient_mu     0.092
_exptl_absorpt_correction_type     multi-scan
_exptl_absorpt_process_details
;
(SADABS; Krause <i>et al.</i>,  2015)
;
_exptl_absorpt_correction_T_min     0.7190
_exptl_absorpt_correction_T_max     0.7454
_diffrn_ambient_temperature     299(2)
_diffrn_source     'microfocus sealed X-ray tube'
_diffrn_radiation_type     MoK\a
_diffrn_radiation_wavelength     0.71073
_diffrn_measurement_device_type     'Bruker D8 VENTURE PHOTON 3 CPAD'
_diffrn_measurement_device     'Bruker D8 VENTURE PHOTON 3 CPAD'
_diffrn_measurement_method     '\f and \w scans'
_diffrn_detector_area_resol_mean     ?
_diffrn_reflns_number     78015
_diffrn_reflns_av_R_equivalents     0.0414
_diffrn_reflns_av_unetI/netI     0.0139
_diffrn_reflns_theta_min     2.595
_diffrn_reflns_theta_max     26.363
_diffrn_reflns_theta_full     25.242
_diffrn_measured_fraction_theta_max     0.997
_diffrn_measured_fraction_theta_full     0.998
_diffrn_reflns_limit_h_min     -9
_diffrn_reflns_limit_h_max     9
_diffrn_reflns_limit_k_min     -19
_diffrn_reflns_limit_k_max     17
_diffrn_reflns_limit_l_min     -32
_diffrn_reflns_limit_l_max     32
_diffrn_standards_number     0
_reflns_number_total     3234
_reflns_number_gt     2897
_reflns_threshold_expression     'I > 2\s(I)'
_refine_ls_structure_factor_coef     Fsqd
_refine_ls_matrix_type     full
_refine_ls_R_factor_all     0.0543
_refine_ls_R_factor_gt     0.0494
_refine_ls_wR_factor_gt     0.1321
_refine_ls_wR_factor_ref     0.1361
_refine_ls_goodness_of_fit_ref     1.048
_refine_ls_restrained_S_all     1.048
_refine_ls_number_reflns     3234
_refine_ls_number_parameters     218
_refine_ls_number_restraints     0
_refine_ls_hydrogen_treatment     constr
_refine_ls_weighting_scheme     calc
_refine_ls_weighting_details
              'w=1/[\s^2^(Fo^2^)+(0.0634P)^2^+1.2076P] where P=(Fo^2^+2Fc^2^)/3'
_atom_sites_solution_hydrogens     geom
_atom_sites_solution_primary     direct
_atom_sites_solution_secondary     difmap
_refine_ls_shift/su_max     0.000
_refine_ls_shift/su_mean     0.000
_refine_diff_density_max     0.246
_refine_diff_density_min     -0.214
_refine_ls_extinction_method     none
_refine_ls_extinction_coef     .
loop_
    _atom_type_symbol
    _atom_type_description
    _atom_type_scat_dispersion_real
    _atom_type_scat_dispersion_imag
    _atom_type_scat_source
    'C' 'C' 0.0033 0.0016
                         'International Tables Vol C Tables 4.2.6.8 and 6.1.1.4'
    'H' 'H' 0.0000 0.0000
                         'International Tables Vol C Tables 4.2.6.8 and 6.1.1.4'
    'N' 'N' 0.0061 0.0033
                         'International Tables Vol C Tables 4.2.6.8 and 6.1.1.4'
    'O' 'O' 0.0106 0.0060
                         'International Tables Vol C Tables 4.2.6.8 and 6.1.1.4'
_computing_data_collection
;
APEX4 Ver. 2011.1-1 (Bruker, 2019)
;
_computing_cell_refinement
;
SAINT V8.40B (Bruker, 2016)
;
_computing_data_reduction
;
SAINT V8.40B (Bruker, 2016)
;
_computing_structure_solution
;
<i>SHELXT2018/2</i> (Sheldrick, 2015a)
;
_computing_structure_refinement
;
<i>SHELXL2019/1</i> (Sheldrick, 2015b)
;
_computing_molecular_graphics
;
DIAMOND 2.1e (Brandenburg, 1999)
;
_computing_publication_material
;
WinGX 1.70.01 (Farrugia, 2012)
;
loop_
    _atom_site_type_symbol
    _atom_site_label
    _atom_site_fract_x
    _atom_site_fract_y
    _atom_site_fract_z
    _atom_site_U_iso_or_equiv
    _atom_site_adp_type
    _atom_site_calc_flag
    _atom_site_occupancy
    _atom_site_disorder_assembly
    _atom_site_disorder_group
    O O1 0.6069(3) 0.13417(10) 0.85140(5) 0.1081(8) Uani d 1 . .
    O O2 0.4881(2) 0.25179(9) 0.82571(5) 0.0777(5) Uani d 1 . .
    O O3 0.46253(17) 0.26146(7) 0.64306(4) 0.0539(3) Uani d 1 . .
    N N1 0.58631(19) 0.12898(8) 0.65387(5) 0.0472(3) Uani d 1 . .
    N N2 0.1671(3) 0.61040(12) 0.47079(7) 0.0908(7) Uani d 1 . .
    C C1 0.6466(2) 0.06874(9) 0.68811(6) 0.0434(4) Uani d 1 . .
    C C2 0.7132(3) -0.00718(11) 0.66761(7) 0.0587(5) Uani d 1 . .
    H H2 0.7149 -0.0151 0.6321 0.070 Uiso calc 1 . .
    C C3 0.7751(3) -0.06941(11) 0.69907(8) 0.0626(5) Uani d 1 . .
    H H3 0.8188 -0.1193 0.6849 0.075 Uiso calc 1 . .
    C C4 0.7735(3) -0.05892(11) 0.75228(8) 0.0573(4) Uani d 1 . .
    H H4 0.8159 -0.1018 0.7734 0.069 Uiso calc 1 . .
    C C5 0.7101(2) 0.01379(10) 0.77346(6) 0.0490(4) Uani d 1 . .
    H H5 0.7105 0.0202 0.8091 0.059 Uiso calc 1 . .
    C C6 0.64375(19) 0.07983(9) 0.74226(6) 0.0394(3) Uani d 1 . .
    C C7 0.57211(19) 0.15814(9) 0.76106(5) 0.0379(3) Uani d 1 . .
    C C8 0.5129(2) 0.21656(9) 0.72667(5) 0.0407(3) Uani d 1 . .
    H H8 0.4662 0.2678 0.7380 0.049 Uiso calc 1 . .
    C C9 0.5236(2) 0.19824(9) 0.67342(6) 0.0420(4) Uani d 1 . .
    C C10 0.5590(2) 0.17753(10) 0.81731(6) 0.0459(4) Uani d 1 . .
    C C11 0.4652(3) 0.27757(17) 0.87850(7) 0.0821(7) Uani d 1 . .
    H H11A 0.4454 0.3379 0.8799 0.123 Uiso calc 1 . .
    H H11B 0.5666 0.2638 0.8979 0.123 Uiso calc 1 . .
    H H11C 0.3683 0.2482 0.8929 0.123 Uiso calc 1 . .
    C C12 0.4609(3) 0.24802(11) 0.58871(6) 0.0529(4) Uani d 1 . .
    H H12A 0.3873 0.2002 0.5802 0.063 Uiso calc 1 . .
    H H12B 0.5761 0.2357 0.5765 0.063 Uiso calc 1 . .
    C C13 0.3942(2) 0.32785(10) 0.56377(6) 0.0455(4) Uani d 1 . .
    C C14 0.3756(3) 0.40331(11) 0.59018(6) 0.0630(5) Uani d 1 . .
    H H14 0.4035 0.4054 0.6250 0.076 Uiso calc 1 . .
    C C15 0.3163(3) 0.47576(11) 0.56604(7) 0.0668(6) Uani d 1 . .
    H H15 0.3036 0.5261 0.5845 0.080 Uiso calc 1 . .
    C C16 0.2760(3) 0.47327(10) 0.51442(6) 0.0531(4) Uani d 1 . .
    C C17 0.2941(3) 0.39821(11) 0.48727(7) 0.0680(6) Uani d 1 . .
    H H17 0.2664 0.3962 0.4525 0.082 Uiso calc 1 . .
    C C18 0.3534(3) 0.32634(11) 0.51194(6) 0.0630(5) Uani d 1 . .
    H H18 0.3663 0.2760 0.4935 0.076 Uiso calc 1 . .
    C C19 0.2146(3) 0.54952(12) 0.48955(7) 0.0663(6) Uani d 1 . .
loop_
    _atom_site_aniso_label
    _atom_site_aniso_U_11
    _atom_site_aniso_U_22
    _atom_site_aniso_U_33
    _atom_site_aniso_U_12
    _atom_site_aniso_U_13
    _atom_site_aniso_U_23
    O1 0.207(2) 0.0747(10) 0.0423(7) 0.0505(12) -0.0176(10) 0.0059(7)
    O2 0.1235(13) 0.0744(9) 0.0352(6) 0.0408(9) 0.0013(7) -0.0046(6)
    O3 0.0886(9) 0.0396(6) 0.0336(6) 0.0134(6) -0.0052(6) 0.0023(4)
    N1 0.0644(8) 0.0390(7) 0.0384(7) 0.0040(6) -0.0002(6) 0.0014(5)
    N2 0.148(2) 0.0554(10) 0.0691(11) 0.0207(11) -0.0237(12) 0.0127(9)
    C1 0.0493(8) 0.0364(7) 0.0445(8) 0.0001(6) 0.0009(7) 0.0025(6)
    C2 0.0774(12) 0.0459(9) 0.0529(10) 0.0109(9) 0.0050(9) -0.0033(7)
    C3 0.0752(13) 0.0415(9) 0.0710(12) 0.0152(9) 0.0028(10) -0.0019(8)
    C4 0.0602(10) 0.0420(9) 0.0697(11) 0.0072(8) -0.0049(9) 0.0116(8)
    C5 0.0531(9) 0.0437(8) 0.0501(9) -0.0003(7) -0.0043(7) 0.0093(7)
    C6 0.0395(8) 0.0354(7) 0.0433(8) -0.0045(6) -0.0002(6) 0.0042(6)
    C7 0.0398(7) 0.0367(7) 0.0373(7) -0.0051(6) -0.0001(6) 0.0037(6)
    C8 0.0505(9) 0.0338(7) 0.0376(8) 0.0005(6) 0.0011(6) 0.0007(6)
    C9 0.0530(9) 0.0353(7) 0.0376(8) 0.0009(6) -0.0015(6) 0.0042(6)
    C10 0.0553(9) 0.0444(8) 0.0380(8) -0.0031(7) -0.0015(7) 0.0048(6)
    C11 0.1124(18) 0.0963(16) 0.0377(10) 0.0283(14) 0.0028(11) -0.0135(10)
    C12 0.0792(12) 0.0454(8) 0.0341(8) 0.0106(8) -0.0042(8) -0.0011(6)
    C13 0.0622(10) 0.0387(8) 0.0357(7) 0.0012(7) -0.0037(7) 0.0008(6)
    C14 0.1068(16) 0.0476(9) 0.0347(8) 0.0127(10) -0.0189(9) -0.0046(7)
    C15 0.1149(17) 0.0423(9) 0.0432(9) 0.0134(10) -0.0172(10) -0.0075(7)
    C16 0.0788(12) 0.0389(8) 0.0416(8) 0.0011(8) -0.0119(8) 0.0033(6)
    C17 0.1211(18) 0.0473(9) 0.0356(8) 0.0025(10) -0.0210(10) 0.0000(7)
    C18 0.1131(16) 0.0393(8) 0.0366(8) 0.0046(9) -0.0112(9) -0.0049(7)
    C19 0.1043(16) 0.0469(10) 0.0476(9) 0.0043(10) -0.0163(10) 0.0023(8)
_geom_special_details
;
 All esds (except the esd in the dihedral angle between two l.s. planes)
 are estimated using the full covariance matrix.  The cell esds are taken
 into account individually in the estimation of esds in distances, angles
 and torsion angles; correlations between esds in cell parameters are only
 used when they are defined by crystal symmetry.  An approximate (isotropic)
 treatment of cell esds is used for estimating esds involving l.s. planes.
;
loop_
    _geom_bond_atom_site_label_1
    _geom_bond_atom_site_label_2
    _geom_bond_site_symmetry_2
    _geom_bond_distance
    _geom_bond_publ_flag
    O1 C10 . 1.177(2) ?
    O2 C10 . 1.308(2) ?
    O2 C11 . 1.440(2) ?
    O3 C9 . 1.3535(18) ?
    O3 C12 . 1.4269(18) ?
    N1 C9 . 1.296(2) ?
    N1 C1 . 1.380(2) ?
    N2 C19 . 1.135(2) ?
    C1 C2 . 1.404(2) ?
    C1 C6 . 1.417(2) ?
    C2 C3 . 1.362(2) ?
    C2 H2 . 0.9300 ?
    C3 C4 . 1.391(3) ?
    C3 H3 . 0.9300 ?
    C4 C5 . 1.360(2) ?
    C4 H4 . 0.9300 ?
    C5 C6 . 1.413(2) ?
    C5 H5 . 0.9300 ?
    C6 C7 . 1.435(2) ?
    C7 C8 . 1.360(2) ?
    C7 C10 . 1.496(2) ?
    C8 C9 . 1.415(2) ?
    C8 H8 . 0.9300 ?
    C11 H11A . 0.9600 ?
    C11 H11B . 0.9600 ?
    C11 H11C . 0.9600 ?
    C12 C13 . 1.503(2) ?
    C12 H12A . 0.9700 ?
    C12 H12B . 0.9700 ?
    C13 C14 . 1.376(2) ?
    C13 C18 . 1.383(2) ?
    C14 C15 . 1.378(2) ?
    C14 H14 . 0.9300 ?
    C15 C16 . 1.377(2) ?
    C15 H15 . 0.9300 ?
    C16 C17 . 1.380(2) ?
    C16 C19 . 1.442(2) ?
    C17 C18 . 1.377(2) ?
    C17 H17 . 0.9300 ?
    C18 H18 . 0.9300 ?
loop_
    _geom_angle_atom_site_label_1
    _geom_angle_atom_site_label_2
    _geom_angle_atom_site_label_3
    _geom_angle_site_symmetry_1
    _geom_angle_site_symmetry_3
    _geom_angle
    _geom_angle_publ_flag
    C10 O2 C11 . . 117.47(15) ?
    C9 O3 C12 . . 118.09(12) ?
    C9 N1 C1 . . 116.79(13) ?
    N1 C1 C2 . . 117.56(14) ?
    N1 C1 C6 . . 123.34(14) ?
    C2 C1 C6 . . 119.09(14) ?
    C3 C2 C1 . . 120.79(16) ?
    C3 C2 H2 . . 119.6 ?
    C1 C2 H2 . . 119.6 ?
    C2 C3 C4 . . 120.51(16) ?
    C2 C3 H3 . . 119.7 ?
    C4 C3 H3 . . 119.7 ?
    C5 C4 C3 . . 120.29(16) ?
    C5 C4 H4 . . 119.9 ?
    C3 C4 H4 . . 119.9 ?
    C4 C5 C6 . . 121.09(16) ?
    C4 C5 H5 . . 119.5 ?
    C6 C5 H5 . . 119.5 ?
    C5 C6 C1 . . 118.22(14) ?
    C5 C6 C7 . . 125.11(14) ?
    C1 C6 C7 . . 116.66(13) ?
    C8 C7 C6 . . 119.06(13) ?
    C8 C7 C10 . . 118.73(13) ?
    C6 C7 C10 . . 122.21(13) ?
    C7 C8 C9 . . 118.99(14) ?
    C7 C8 H8 . . 120.5 ?
    C9 C8 H8 . . 120.5 ?
    N1 C9 O3 . . 121.28(14) ?
    N1 C9 C8 . . 125.15(14) ?
    O3 C9 C8 . . 113.57(13) ?
    O1 C10 O2 . . 121.57(16) ?
    O1 C10 C7 . . 126.52(16) ?
    O2 C10 C7 . . 111.91(13) ?
    O2 C11 H11A . . 109.5 ?
    O2 C11 H11B . . 109.5 ?
    H11A C11 H11B . . 109.5 ?
    O2 C11 H11C . . 109.5 ?
    H11A C11 H11C . . 109.5 ?
    H11B C11 H11C . . 109.5 ?
    O3 C12 C13 . . 107.82(13) ?
    O3 C12 H12A . . 110.1 ?
    C13 C12 H12A . . 110.1 ?
    O3 C12 H12B . . 110.1 ?
    C13 C12 H12B . . 110.1 ?
    H12A C12 H12B . . 108.5 ?
    C14 C13 C18 . . 118.39(15) ?
    C14 C13 C12 . . 122.62(14) ?
    C18 C13 C12 . . 118.97(14) ?
    C13 C14 C15 . . 121.25(15) ?
    C13 C14 H14 . . 119.4 ?
    C15 C14 H14 . . 119.4 ?
    C16 C15 C14 . . 119.71(16) ?
    C16 C15 H15 . . 120.1 ?
    C14 C15 H15 . . 120.1 ?
    C15 C16 C17 . . 119.87(15) ?
    C15 C16 C19 . . 119.21(15) ?
    C17 C16 C19 . . 120.92(14) ?
    C18 C17 C16 . . 119.73(15) ?
    C18 C17 H17 . . 120.1 ?
    C16 C17 H17 . . 120.1 ?
    C17 C18 C13 . . 121.04(15) ?
    C17 C18 H18 . . 119.5 ?
    C13 C18 H18 . . 119.5 ?
    N2 C19 C16 . . 178.7(2) ?
loop_
    _geom_torsion_atom_site_label_1
    _geom_torsion_atom_site_label_2
    _geom_torsion_atom_site_label_3
    _geom_torsion_atom_site_label_4
    _geom_torsion_site_symmetry_1
    _geom_torsion_site_symmetry_2
    _geom_torsion_site_symmetry_3
    _geom_torsion_site_symmetry_4
    _geom_torsion
    _geom_torsion_publ_flag
    C9 N1 C1 C2 . . . . 179.24(16) ?
    C9 N1 C1 C6 . . . . -0.5(2) ?
    N1 C1 C2 C3 . . . . 179.93(18) ?
    C6 C1 C2 C3 . . . . -0.3(3) ?
    C1 C2 C3 C4 . . . . 0.1(3) ?
    C2 C3 C4 C5 . . . . -0.1(3) ?
    C3 C4 C5 C6 . . . . 0.4(3) ?
    C4 C5 C6 C1 . . . . -0.7(2) ?
    C4 C5 C6 C7 . . . . 179.06(16) ?
    N1 C1 C6 C5 . . . . -179.64(15) ?
    C2 C1 C6 C5 . . . . 0.6(2) ?
    N1 C1 C6 C7 . . . . 0.6(2) ?
    C2 C1 C6 C7 . . . . -179.15(15) ?
    C5 C6 C7 C8 . . . . 179.86(15) ?
    C1 C6 C7 C8 . . . . -0.4(2) ?
    C5 C6 C7 C10 . . . . -0.6(2) ?
    C1 C6 C7 C10 . . . . 179.15(14) ?
    C6 C7 C8 C9 . . . . 0.1(2) ?
    C10 C7 C8 C9 . . . . -179.43(14) ?
    C1 N1 C9 O3 . . . . 179.42(14) ?
    C1 N1 C9 C8 . . . . 0.2(2) ?
    C12 O3 C9 N1 . . . . 3.2(2) ?
    C12 O3 C9 C8 . . . . -177.52(15) ?
    C7 C8 C9 N1 . . . . 0.0(3) ?
    C7 C8 C9 O3 . . . . -179.29(14) ?
    C11 O2 C10 O1 . . . . -2.1(3) ?
    C11 O2 C10 C7 . . . . 178.98(18) ?
    C8 C7 C10 O1 . . . . -178.7(2) ?
    C6 C7 C10 O1 . . . . 1.8(3) ?
    C8 C7 C10 O2 . . . . 0.2(2) ?
    C6 C7 C10 O2 . . . . -179.31(15) ?
    C9 O3 C12 C13 . . . . -177.94(14) ?
    O3 C12 C13 C14 . . . . 12.1(3) ?
    O3 C12 C13 C18 . . . . -169.42(18) ?
    C18 C13 C14 C15 . . . . 0.6(3) ?
    C12 C13 C14 C15 . . . . 179.1(2) ?
    C13 C14 C15 C16 . . . . -0.5(4) ?
    C14 C15 C16 C17 . . . . 0.4(4) ?
    C14 C15 C16 C19 . . . . -179.9(2) ?
    C15 C16 C17 C18 . . . . -0.4(4) ?
    C19 C16 C17 C18 . . . . 179.9(2) ?
    C16 C17 C18 C13 . . . . 0.5(4) ?
    C14 C13 C18 C17 . . . . -0.6(3) ?
    C12 C13 C18 C17 . . . . -179.1(2) ?
loop_
    _geom_hbond_atom_site_label_D
    _geom_hbond_atom_site_label_H
    _geom_hbond_atom_site_label_A
    _geom_hbond_site_symmetry_A
    _geom_hbond_distance_DH
    _geom_hbond_distance_HA
    _geom_hbond_distance_DA
    _geom_hbond_angle_DHA
    _geom_hbond_publ_flag
    C3 H3 O3 8_755 0.93 2.75 3.651(2) 163 yes
    C5 H5 O1 . 0.93 2.25 2.883(2) 125 yes
    C15 H15 O1 3_656 0.93 2.48 3.337(2) 154 yes
    C18 H18 N2 8_655 0.93 2.68 3.558(3) 158 yes
_shelx_space_group_comment
;
The symmetry employed for this shelxl refinement is uniquely defined
by the following loop, which should always be used as a source of
symmetry information in preference to the above space-group names.
They are only intended as comments.
;
_shelx_estimated_absorpt_T_min     0.977
_shelx_estimated_absorpt_T_max     0.983
_shelx_hkl_file
;
   1   0   0    0.30    0.20
   1   0   0   -0.10    0.10
  -1   0   0    0.10    0.10
  -1   0   0    0.00    0.20
  -1   0   0   -0.10    0.10
  -1   0   0    0.30    0.20
  -2   0   0   34.30    1.70
   2   0   0   37.20    1.80
  -2   0   0   36.30    1.60
   2   0   0   35.50    1.60
   2   0   0   35.40    1.80
  -2   0   0   38.20    1.80
  -2   0   0   36.40    1.70
  -2   0   0   34.40    1.80
  -3   0   0   -0.30    0.60
  -3   0   0   -0.20    0.60
   3   0   0   -0.20    0.80
  -3   0   0    0.40    0.50
  -3   0   0   -0.60    0.40
   3   0   0   -0.40    0.60
   3   0   0   -0.10    0.40
  -4   0   0  514.55   16.90
   4   0   0  526.05   17.10
  -4   0   0  516.95   16.80
  -4   0   0  479.45   16.70
   4   0   0  502.45   16.80
   4   0   0  525.55   16.30
  -4   0   0  505.25   16.20
  -4   0   0  526.45   16.80
  -5   0   0    0.60    0.90
  -5   0   0    0.50    0.80
   5   0   0    1.80    0.70
   5   0   0   -0.10    0.90
  -5   0   0    0.50    1.00
  -5   0   0    0.60    0.80
   5   0   0    0.30    0.70
  -6   0   0    0.40    0.70
   6   0   0   -1.30    0.90
   6   0   0    0.00    1.10
  -6   0   0   -0.30    0.90
  -6   0   0    0.40    1.00
   6   0   0    0.20    0.70
  -6   0   0    0.60    1.00
  -6   0   0    0.00    0.90
  -7   0   0    0.30    1.20
  -7   0   0   -0.10    0.70
   7   0   0   -0.80    1.00
  -7   0   0    2.60    1.40
  -7   0   0   -0.30    1.20
  -7   0   0    0.40    1.30
   7   0   0    0.30    0.90
   7   0   0    0.30    1.20
  -7   0   0    0.40    1.10
  -8   0   0   -1.30    1.30
   8   0   0   -0.60    1.30
  -8   0   0    0.50    1.40
  -8   0   0    0.30    0.90
   8   0   0    1.00    1.60
  -8   0   0    0.10    1.50
  -8   0   0    1.40    1.50
  -9   0   0   -1.80    1.60
  -9   0   0    0.30    1.00
  -9   0   0    2.10    2.20
   9   0   0   -1.50    1.70
   9   0   0   -0.60    1.60
  -1  -1   0   -0.60    0.20
   1   1   0    0.30    0.20
   1  -1   0   -0.10    0.20
  -1  -1   0   -0.10    0.20
   1  -1   0   -0.10    0.10
  -1   1   0    0.10    0.20
  -1   1   0   -0.20    0.20
  -1  -1   0   -0.20    0.20
   1  -1   0    0.00    0.20
  -1  -1   0    0.10    0.30
   1   1   0   -0.10    0.20
   1   1   0   -0.10    0.20
  -1  -1   0    0.00    0.30
  -1  -1   0    0.10    0.20
  -1   1   0    0.00    0.10
   2   1   0  179.98    6.10
  -2   1   0  179.88    6.00
  -2  -1   0  182.98    6.20
  -2  -1   0  188.98    6.30
  -2  -1   0  176.88    6.00
  -2   1   0  174.78    6.00
  -2   1   0  176.48    6.10
   2  -1   0  189.28    6.30
  -2  -1   0  178.38    6.30
   2  -1   0  181.48    5.90
   2   1   0  177.08    6.00
   2  -1   0  173.78    6.20
   2   1   0  182.68    6.30
  -2   1   0  162.78    6.10
  -2  -1   0  187.08    6.30
  -2   1   0  181.58    6.00
  -2   1   0  185.68    5.90
  -3   1   0   -0.50    0.50
  -3  -1   0    0.30    0.70
   3   1   0    0.30    0.70
  -3  -1   0   -0.40    0.70
  -3   1   0    0.10    0.40
   3  -1   0    1.20    0.80
   3   1   0   -0.90    0.50
   3   1   0    0.30    0.50
  -3  -1   0   -0.30    0.50
   3  -1   0    0.40    0.70
  -3   1   0    0.10    0.60
  -3   1   0    1.00    0.60
  -3  -1   0   -0.10    0.60
   3  -1   0    0.20    0.50
  -4  -1   0   67.99    3.60
  -4   1   0   66.99    3.30
   4   1   0   77.09    3.60
  -4  -1   0   70.89    3.50
  -4   1   0   72.19    3.40
   4  -1   0   73.29    3.60
  -4   1   0   66.19    3.40
  -4  -1   0   77.49    3.70
  -4  -1   0   67.09    3.00
  -4  -1   0   72.59    3.70
  -4   1   0   69.69    2.90
   4   1   0   75.29    3.20
  -4   1   0   68.49    3.30
   4   1   0   73.49    3.70
   4  -1   0   73.19    3.60
  -4   1   0   64.79    3.50
   4  -1   0   68.39    3.00
   5  -1   0   -1.00    0.70
   5  -1   0    0.50    0.60
  -5   1   0    0.90    1.00
   5   1   0    0.80    1.00
  -5   1   0   -1.50    0.70
  -5   1   0   -0.20    0.90
  -5  -1   0   -0.70    0.80
  -5  -1   0    0.70    0.80
   5   1   0   -1.30    0.70
  -5   1   0    0.60    0.80
   5   1   0   -0.40    0.60
  -5  -1   0   -0.30    0.80
  -5  -1   0    1.00    1.00
  -5   1   0   -0.50    0.70
   5  -1   0    0.30    1.00
  -5  -1   0    0.40    0.80
  -5  -1   0   -0.40    0.50
  -6  -1   0   -0.70    1.00
  -6   1   0    1.30    1.00
  -6  -1   0   -0.50    0.60
   6   1   0    0.70    0.80
   6   1   0   -0.70    1.10
  -6   1   0   -0.30    0.60
  -6  -1   0   -0.60    1.00
  -6   1   0   -0.30    0.90
   6  -1   0   -1.00    1.00
  -6  -1   0    1.40    1.10
   6   1   0   -1.40    0.80
  -6   1   0   -0.80    0.90
  -6   1   0   -1.20    0.90
   6  -1   0    1.20    0.80
   6  -1   0   -0.60    1.00
  -7   1   0    1.60    1.30
   7   1   0    0.50    1.30
  -7  -1   0   -0.80    1.20
  -7   1   0   -0.60    0.60
  -7   1   0    1.00    1.30
  -7  -1   0   -0.90    1.10
  -7   1   0    0.50    1.20
   7  -1   0   -0.70    0.70
   7  -1   0   -1.20    1.20
   7  -1   0    0.60    1.30
  -7  -1   0   -1.40    1.30
  -7  -1   0   -0.40    1.20
   7   1   0   -0.90    1.10
  -7  -1   0    1.00    0.90
  -7  -1   0    0.30    1.10
  -7   1   0    0.90    1.40
  -7   1   0   -0.10    1.30
   8  -1   0   -0.60    0.90
  -8  -1   0    0.10    1.70
  -8  -1   0    0.30    1.40
   8   1   0   -1.00    1.50
   8  -1   0    1.80    1.60
   8  -1   0   -0.30    1.60
   8   1   0    1.50    1.40
  -8  -1   0    0.50    0.90
  -8   1   0    0.80    1.50
  -8  -1   0   -0.80    1.30
  -8   1   0    1.60    1.50
  -8   1   0   -1.00    1.40
  -8   1   0    0.90    1.50
   9  -1   0   -0.10    1.70
   9  -1   0   -0.70    1.80
   9   1   0    2.30    1.90
   9   1   0    0.20    1.70
  -9  -1   0   -2.80    1.60
  -9   1   0   -0.20    1.00
  -9  -1   0    0.00    1.70
  -9  -1   0   -0.90    1.00
  -9   1   0   -0.10    1.40
  -9   1   0   -2.90    1.60
   0  -2   0  443.76   13.90
   0  -2   0  458.25   13.80
   0  -2   0  448.36   13.90
   0  -2   0  447.56   13.90
   0   2   0  468.95   13.90
   0  -2   0  473.35   13.90
   1   2   0    0.10    0.40
  -1  -2   0   -0.30    0.40
  -1  -2   0    0.10    0.40
  -1   2   0    0.30    0.30
   1  -2   0    0.30    0.30
   1  -2   0    0.30    0.30
  -1   2   0    0.20    0.20
  -1  -2   0    0.20    0.40
  -1  -2   0   -0.60    0.30
   1  -2   0    0.30    0.20
  -1  -2   0   -0.40    0.30
  -1   2   0    0.30    0.30
   1   2   0    0.50    0.40
  -1   2   0    0.30    0.10
  -1   2   0    0.10    0.20
  -3  -2   0    0.50    0.70
  -3   2   0    0.60    0.40
  -3  -2   0   -0.20    0.60
  -3  -2   0   -0.30    0.70
   3  -2   0    1.20    0.80
  -3   2   0    1.60    0.80
  -3  -2   0   -0.20    0.50
   3   2   0    0.10    0.90
   3   2   0   -0.40    0.50
   3  -2   0    0.30    0.80
  -3   2   0    0.10    0.50
  -3  -2   0    0.70    0.70
  -3   2   0   -0.40    0.60
  -3   2   0    0.00    0.50
  -3  -2   0    0.00    0.70
   3   2   0    1.10    0.60
   3  -2   0    0.10    0.50
   4  -2   0  128.69    4.50
  -4   2   0  117.69    4.70
  -4   2   0  123.59    4.40
  -4   2   0  120.19    5.10
   4   2   0  127.29    4.70
  -4   2   0  106.99    4.90
  -4  -2   0  117.79    5.20
  -4  -2   0  118.99    5.10
  -4  -2   0  111.39    5.00
  -4  -2   0  107.09    5.00
   4   2   0  102.79    4.80
   4   2   0  117.49    5.20
  -4   2   0  109.39    4.70
  -4   2   0  115.69    4.70
   4  -2   0  112.39    5.10
   4  -2   0  117.19    5.10
   5  -2   0   -0.60    0.60
  -5   2   0    0.20    0.70
   5  -2   0   -0.60    0.90
   5  -2   0   -0.50    0.90
  -5   2   0    0.40    0.80
  -5  -2   0    2.40    1.20
   5   2   0    0.90    0.80
  -5   2   0   -0.10    0.70
   5   2   0    1.30    0.80
  -5  -2   0   -0.50    0.80
  -5  -2   0   -0.60    0.90
   5   2   0   -0.50    0.90
  -5  -2   0    1.20    0.80
  -5  -2   0    0.10    0.80
  -5   2   0   -0.30    0.80
  -5   2   0   -1.20    0.80
   6  -2   0   27.30    2.80
  -6  -2   0   31.00    2.80
  -6   2   0   29.00    2.00
  -6   2   0   29.20    2.40
  -6   2   0   31.60    2.50
   6  -2   0   29.80    2.10
  -6   2   0   28.50    2.80
  -6  -2   0   28.30    2.70
  -6   2   0   27.20    2.40
   6   2   0   29.70    2.80
  -6   2   0   27.30    2.50
  -6  -2   0   32.70    2.30
  -6  -2   0   30.90    2.90
  -6  -2   0   29.90    3.00
   6  -2   0   28.20    2.70
   6   2   0   33.90    2.70
   7   2   0   -0.10    1.10
  -7  -2   0   -0.20    0.80
  -7  -2   0   -0.80    1.10
  -7  -2   0    0.00    1.30
  -7  -2   0    0.50    1.20
   7   2   0   -0.20    1.30
  -7   2   0    1.10    1.10
  -7  -2   0   -1.70    1.00
  -7   2   0    1.10    1.10
   7  -2   0   -0.60    1.30
  -7   2   0   -0.20    1.40
   7  -2   0   -0.10    1.30
  -7   2   0   -0.50    1.00
   7  -2   0   -0.20    0.80
  -7   2   0   -0.60    1.00
  -7   2   0   -0.30    0.70
  -7  -2   0    1.10    1.50
   8   2   0    2.70    1.60
   8  -2   0    0.90    1.50
  -8  -2   0    2.90    2.00
   8  -2   0   -0.70    1.40
  -8   2   0    1.50    1.70
  -8  -2   0    2.40    1.50
   8   2   0   -0.90    1.60
  -8  -2   0    0.30    0.90
   8  -2   0    0.20    1.00
  -8   2   0    3.30    1.50
  -8   2   0   -0.40    1.10
  -8  -2   0   -0.10    1.30
  -8   2   0    0.50    0.90
  -8   2   0    0.90    1.40
  -9  -2   0   -0.20    1.10
  -9  -2   0    1.30    1.80
  -9   2   0    0.00    1.00
  -9   2   0   -1.70    1.50
   9  -2   0   -0.70    0.90
   9   2   0    0.30    1.60
   9  -2   0   -1.10    1.80
   9   2   0    0.80    1.70
   9  -2   0   -1.40    1.60
  -9  -2   0   -0.80    1.60
  -9   2   0    0.60    1.60
   0  -3   0   -0.10    0.20
   0   3   0    0.30    0.20
   0  -3   0    0.20    0.20
   0  -3   0    0.10    0.20
   0  -3   0    0.10    0.20
   1  -3   0    0.30    0.30
   1  -3   0    0.00    0.20
  -1  -3   0    0.10    0.30
   1   3   0   -0.10    0.10
   1  -3   0    0.40    0.30
  -1  -3   0   -0.10    0.30
   1   3   0   -0.10    0.30
  -1  -3   0   -0.10    0.30
  -1   3   0    0.10    0.30
  -1  -3   0    0.00    0.30
  -1  -3   0   -0.10    0.30
   1   3   0    0.10    0.30
  -2  -3   0 1928.61   59.19
  -2  -3   0 1993.30   59.29
   2   3   0 1919.01   58.69
  -3  -3   0    0.40    0.80
  -3  -3   0   -1.10    0.70
   3   3   0    1.20    0.90
  -3   3   0    0.60    0.50
  -3  -3   0    0.80    0.60
   3  -3   0    0.90    0.50
   3  -3   0   -1.20    0.70
  -3   3   0    0.40    0.50
  -3   3   0    0.70    0.80
  -3  -3   0    0.90    0.90
   3   3   0    0.60    0.50
   3  -3   0    0.30    0.90
  -3  -3   0    0.30    0.80
  -3  -3   0    0.10    0.80
  -3   3   0    0.90    0.50
   4  -3   0  520.45   17.40
   4   3   0  517.15   17.50
  -4   3   0  511.45   16.80
  -4  -3   0  536.35   17.50
  -4   3   0  537.25   16.60
  -4   3   0  510.55   17.30
  -4  -3   0  524.95   17.60
  -4  -3   0  532.95   17.40
  -4  -3   0  535.45   17.70
  -4   3   0  530.85   16.80
  -4  -3   0  511.65   17.40
   4  -3   0  528.65   17.60
  -4   3   0  510.95   16.80
  -4   3   0  490.15   16.80
  -4  -3   0  517.65   17.50
   4   3   0  531.75   17.00
   4  -3   0  548.65   16.70
  -5   3   0    0.20    0.70
   5   3   0   -0.90    0.80
  -5  -3   0    0.60    0.80
  -5   3   0    0.10    0.80
  -5   3   0   -0.20    0.80
  -5  -3   0    0.60    1.20
  -5  -3   0   -0.40    1.00
  -5  -3   0   -0.60    0.90
   5   3   0    0.70    1.00
  -5  -3   0    0.40    1.00
  -5  -3   0   -0.10    0.90
  -5   3   0    0.40    0.70
   5  -3   0    1.20    0.70
   5  -3   0   -0.80    0.90
  -5   3   0    0.50    0.70
   5  -3   0    0.00    0.90
  -6  -3   0    5.50    1.70
  -6   3   0    3.00    1.10
  -6   3   0    3.30    1.50
  -6  -3   0    2.50    1.50
   6  -3   0    6.10    1.70
   6   3   0    6.80    1.80
  -6   3   0    3.10    1.30
  -6   3   0    4.80    1.10
  -6  -3   0    5.10    2.60
   6   3   0    3.00    1.20
  -6  -3   0    2.40    1.30
   6  -3   0    4.30    1.10
  -6  -3   0    4.00    1.60
  -6   3   0    4.20    1.30
   6  -3   0    2.20    1.50
  -6   3   0    2.00    1.00
  -6  -3   0    5.00    1.30
   7  -3   0   -0.20    1.40
   7  -3   0    1.60    1.50
  -7   3   0   -0.50    0.70
  -7  -3   0    1.10    2.70
  -7   3   0    0.00    1.00
  -7  -3   0   -0.40    1.10
  -7   3   0   -0.20    1.10
  -7   3   0   -1.40    2.10
   7   3   0   -0.40    1.40
  -7  -3   0    0.10    1.00
  -7  -3   0   -1.10    1.10
  -7   3   0    0.70    1.00
   7   3   0   -1.10    1.00
  -7   3   0    0.30    1.10
  -7  -3   0    0.70    1.40
   7  -3   0    0.00    0.70
   8  -3   0    6.70    2.10
  -8  -3   0    9.80    2.40
  -8  -3   0    6.10    1.50
   8   3   0    8.40    2.50
  -8   3   0    7.20    1.80
   8   3   0    8.60    2.10
  -8  -3   0    3.00    2.30
   8  -3   0    5.00    2.00
   8  -3   0    6.10    1.30
  -8  -3   0    6.20    2.20
  -8   3   0    8.20    1.80
  -8   3   0    5.00    1.60
  -8   3   0    6.30    1.80
  -9  -3   0   -0.30    1.20
   9   3   0    3.50    2.50
   9  -3   0    0.40    2.10
   9  -3   0    1.80    2.10
   9   3   0    2.00    1.60
  -9  -3   0   -0.20    1.80
   9  -3   0   -0.90    0.90
  -9   3   0    0.10    1.00
  -9  -3   0   -2.70    1.60
  -9   3   0    2.20    1.60
  -9   3   0    0.30    1.70
   0  -4   0 1364.86   41.20
  -1  -4   0    0.00    0.30
   1  -4   0    0.10    0.30
  -1  -4   0    0.20    0.30
   1   4   0    0.00    0.40
   1  -4   0    0.10    0.30
  -1  -4   0    0.10    0.30
  -1  -4   0    0.60    0.40
  -1  -4   0    0.40    0.40
   1  -4   0   -0.10    0.30
   2  -4   0  669.83   20.70
   2  -4   0  659.43   20.50
  -2   4   0  650.83   19.90
  -2  -4   0  615.44   20.80
  -2  -4   0  690.03   20.90
  -2  -4   0  673.13   21.00
  -2   4   0  676.13   20.70
  -2   4   0  650.53   19.90
  -2   4   0  665.23   19.90
  -2  -4   0  674.13   20.80
  -2  -4   0  659.23   20.90
   2  -4   0  651.83   20.80
   2   4   0  649.74   20.80
  -2   4   0  659.13   20.50
   2   4   0  637.14   20.10
  -3   4   0   -0.10    0.40
   3  -4   0    1.20    0.80
   3  -4   0   -0.30    0.70
  -3   4   0    0.20    0.40
  -3   4   0    0.20    0.40
  -3  -4   0   -0.10    0.70
  -3  -4   0   -0.90    0.60
  -3  -4   0   -0.20    0.70
  -3   4   0    0.30    0.40
  -3  -4   0    0.50    0.80
   3   4   0   -1.10    0.60
  -3   4   0    0.20    0.50
  -3   4   0   -0.30    0.70
   3  -4   0   -0.10    0.50
  -3  -4   0    1.00    0.80
   3   4   0   -0.10    0.50
  -4  -4   0 4059.59  120.99
  -4   4   0 3754.02  119.99
  -4   4   0 4024.00  120.79
   4   4   0 4098.39  120.29
  -4  -4   0 3925.21  120.89
  -4  -4   0 4055.49  121.09
  -4  -4   0 3983.70  121.09
   5   4   0    0.20    0.80
  -5  -4   0   -0.60    1.00
  -5  -4   0   -1.00    1.10
   5   4   0    0.50    1.00
  -5   4   0   -0.30    0.90
   5  -4   0   -1.30    0.90
  -5   4   0    0.30    0.70
  -5  -4   0    0.80    1.20
  -5   4   0   -0.70    0.60
  -5   4   0   -0.30    0.70
   5  -4   0    0.30    0.70
  -5  -4   0    0.60    0.90
  -5  -4   0   -1.10    0.80
  -5   4   0   -0.60    0.60
   5  -4   0   -0.40    1.10
  -5  -4   0   -0.70    0.90
  -6  -4   0  123.79    6.10
   6   4   0  112.79    6.00
  -6  -4   0  120.79    6.10
  -6   4   0  120.29    5.20
  -6   4   0  120.69    5.90
  -6  -4   0  125.99    6.10
  -6   4   0  121.09    5.30
   6   4   0  113.09    5.40
  -6  -4   0  111.99    5.80
  -6   4   0  128.09    5.40
   6  -4   0  118.59    6.10
  -6  -4   0  116.39    5.90
   6  -4   0  123.59    5.00
  -6   4   0  109.89    4.80
  -6  -4   0  115.59    6.10
   6  -4   0  122.49    6.10
  -6   4   0  119.29    5.20
   7   4   0   -1.90    0.80
  -7  -4   0   -2.50    1.40
   7  -4   0    2.90    1.60
  -7   4   0    0.90    1.10
  -7   4   0    2.60    2.20
  -7   4   0    1.30    1.10
  -7  -4   0    0.00    1.40
  -7  -4   0    0.60    1.30
   7   4   0    0.50    1.40
   7  -4   0   -0.30    0.70
  -7  -4   0    3.30    1.60
  -7   4   0    0.50    1.10
  -7  -4   0    2.10    1.60
  -7  -4   0    0.40    1.10
   7  -4   0    1.80    1.60
  -7   4   0    0.80    1.10
  -7   4   0    0.50    0.80
   8   4   0   -1.10    1.80
  -8  -4   0    1.80    1.70
   8   4   0   -0.40    1.30
  -8  -4   0    1.10    1.20
  -8   4   0    1.20    1.30
   8  -4   0   -2.20    1.40
   8  -4   0   -1.00    1.40
   8  -4   0    0.20    0.90
  -8  -4   0   -0.80    1.50
  -8  -4   0   -0.60    1.60
  -9   4   0   -0.80    1.00
   9  -4   0   -0.40    0.90
  -9  -4   0    1.20    1.40
   9  -4   0    0.40    3.00
  -9  -4   0   -2.00    1.70
   9  -4   0    2.30    1.90
  -9   4   0   -1.70    1.50
  -9  -4   0    1.30    2.10
   9   4   0    1.10    3.00
   9   4   0    0.00    1.40
   0  -5   0    0.30    0.30
   0  -5   0    0.20    0.30
   0  -5   0    0.50    0.30
   0  -5   0    0.50    0.30
  -1  -5   0    0.50    0.40
   1  -5   0    0.20    0.40
  -1  -5   0    1.00    0.50
  -1  -5   0    0.00    0.40
  -1  -5   0   -0.30    0.40
   1  -5   0    0.30    0.40
  -1  -5   0    0.40    0.40
   1   5   0   -0.20    0.50
  -2  -5   0  678.53   23.90
  -2  -5   0  773.52   24.00
   2   5   0  746.53   23.00
   2  -5   0  822.22   24.00
   2  -5   0  735.03   23.80
   2   5   0  751.52   24.00
   2  -5   0  781.42   23.70
  -2  -5   0  756.62   24.20
  -2  -5   0  757.32   23.90
  -2   5   0  787.12   22.90
  -2  -5   0  776.82   24.00
   3  -5   0    0.30    0.70
  -3  -5   0   -0.40    0.80
  -3  -5   0    0.00    0.70
   3   5   0   -0.60    0.40
   3  -5   0    0.70    0.80
  -3   5   0   -0.20    0.30
  -3  -5   0   -0.10    0.80
  -3  -5   0    0.50    0.70
  -3  -5   0    0.00    0.80
   3   5   0    0.70    0.90
  -3  -5   0   -0.40    0.70
  -3   5   0   -0.20    0.60
  -3   5   0    0.60    0.30
  -3   5   0    0.30    0.30
  -3   5   0   -0.20    0.40
   3  -5   0    0.20    0.50
  -4  -5   0 1621.44   50.29
  -4   5   0 1619.94   48.90
  -4   5   0 1537.75   49.80
  -4   5   0 1516.15   48.90
   4  -5   0 1640.44   49.20
   4  -5   0 1578.44   50.09
  -4  -5   0 1669.13   50.09
   4  -5   0 1598.64   49.90
  -4  -5   0 1590.04   49.70
  -4  -5   0 1664.73   50.19
   4   5   0 1643.04   49.20
  -4  -5   0 1644.74   50.19
  -4  -5   0 1658.83   50.19
   4   5   0 1583.64   49.99
  -4   5   0 1603.84   48.90
  -4   5   0 1564.34   48.90
  -6   5   0  251.37    9.20
  -6   5   0  255.17   10.10
   6   5   0  238.48    9.40
  -6  -5   0  242.48   10.10
   6  -5   0  251.77   10.30
   6   5   0  259.07   10.40
  -6  -5   0  240.98    9.50
  -6   5   0  252.07    9.00
  -6   5   0  244.08    9.10
  -6  -5   0  254.97   10.50
  -6  -5   0  244.98   10.30
  -6   5   0  251.77    9.30
  -6  -5   0  254.87   10.30
  -6  -5   0  253.87   10.30
   6  -5   0  265.97   10.30
   6  -5   0  256.87    9.10
  -7   5   0    0.60    0.80
  -7  -5   0    0.20    1.60
  -7   5   0   -0.20    1.50
  -7  -5   0    0.70    1.50
  -7   5   0   -1.00    0.90
   7  -5   0    0.40    1.40
   7  -5   0   -1.00    1.30
  -7  -5   0   -0.60    1.40
  -7   5   0    0.60    0.90
   7   5   0    0.90    1.50
   7  -5   0   -0.20    0.90
  -7   5   0    1.80    1.20
  -7  -5   0    1.50    1.20
   7   5   0   -1.20    1.00
  -7  -5   0    1.20    1.40
   8  -5   0    0.70    1.70
   8   5   0    0.90    1.30
  -8  -5   0    0.80    1.80
  -8  -5   0    3.20    1.50
  -8   5   0   -0.20    1.20
  -8  -5   0    0.30    1.50
  -8   5   0   -1.10    0.90
   8   5   0    1.60    1.80
  -8   5   0    0.30    1.10
   8  -5   0   -0.20    0.90
   8  -5   0   -1.50    1.30
  -8  -5   0    1.10    1.80
  -8   5   0   -0.40    1.20
  -9   5   0   -1.50    1.00
  -9   5   0   -0.80    1.70
   9  -5   0    0.10    2.10
  -9  -5   0   -0.60    1.70
   9  -5   0    0.30    1.90
   9   5   0    1.20    2.60
  -9  -5   0    0.90    1.50
   9  -5   0    1.90    1.10
   9   5   0    1.90    1.60
  -9   5   0    0.30    2.00
  -9  -5   0    2.10    2.30
   0  -6   0 1713.13   51.99
   0  -6   0 1774.32   52.09
   0  -6   0 1684.03   51.99
   0  -6   0 1711.23   51.79
  -1  -6   0    0.40    0.60
  -1  -6   0    0.20    0.50
  -1  -6   0   -0.10    0.50
  -1  -6   0   -0.20    0.50
  -1  -6   0   -0.10    0.50
   1  -6   0    0.20    0.50
   1  -6   0    0.20    0.20
   1  -6   0   -0.40    0.50
   1  -6   0    0.00    0.20
  -2  -6   0  628.14   19.60
   2  -6   0  600.84   19.30
   2   6   0  581.34   18.30
  -2  -6   0  641.94   19.70
   2   6   0  569.24   18.30
  -2  -6   0  607.34   19.50
   2  -6   0  599.24   19.40
  -2  -6   0  628.54   19.70
   2  -6   0  615.64   19.30
   2   6   0  624.04   19.60
  -2  -6   0  596.34   19.40
  -3   6   0    0.30    0.20
   3  -6   0    0.20    0.70
  -3   6   0    0.00    0.60
  -3   6   0   -0.20    0.30
  -3  -6   0   -0.50    0.70
   3  -6   0    0.30    0.70
  -3   6   0    0.20    0.30
  -3  -6   0   -0.30    0.70
  -3  -6   0    0.30    0.80
   3  -6   0    0.50    0.50
  -3  -6   0    0.00    0.80
   3   6   0    0.10    0.40
  -3  -6   0   -0.60    0.70
  -3  -6   0    0.50    0.90
  -3   6   0   -0.50    0.60
   3   6   0   -0.60    0.70
  -4   6   0  140.09    5.00
  -4  -6   0  146.09    6.40
  -4   6   0  145.69    5.10
  -4   6   0  147.59    5.70
   4  -6   0  143.79    6.10
  -4  -6   0  142.09    6.40
  -4  -6   0  152.98    6.40
  -4   6   0  134.79    5.00
   4  -6   0  149.59    6.40
   4  -6   0  149.69    5.60
  -4  -6   0  141.09    6.00
  -4  -6   0  149.59    7.00
   4   6   0  147.99    6.30
   4   6   0  149.49    5.40
  -4  -6   0  152.28    6.30
  -4   6   0  143.79    6.10
  -4   6   0  137.99    5.10
  -5  -6   0    1.10    1.10
  -5   6   0    0.80    0.60
  -5  -6   0    2.70    1.20
  -5  -6   0    0.40    0.90
  -5  -6   0    1.30    1.20
  -5   6   0    0.10    1.10
   5   6   0    0.10    1.20
  -5   6   0    0.50    0.60
   5  -6   0   -0.30    1.00
   5  -6   0    0.40    0.70
  -5   6   0   -0.30    0.60
  -5   6   0   -0.60    0.60
   5   6   0    0.20    0.60
  -5   6   0    0.40    0.70
   5  -6   0    0.40    1.10
  -5  -6   0   -0.30    1.10
  -5  -6   0   -0.90    1.00
  -6   6   0  238.98    8.10
   6   6   0  212.18    8.10
   6   6   0  210.48    9.10
   6  -6   0  199.08    9.10
  -6  -6   0  229.18    9.30
  -6  -6   0  241.98    9.80
  -6   6   0  219.58    7.80
   6  -6   0  180.48    8.70
  -6  -6   0  189.28    9.00
  -6   6   0  202.68    8.80
  -6  -6   0  200.28    8.40
  -6  -6   0  196.08    8.90
  -6  -6   0  204.28    9.20
  -6   6   0  242.88    8.00
   6  -6   0  202.48    7.80
  -6   6   0  212.48    7.70
   7   6   0    2.50    1.80
  -7  -6   0    1.00    1.30
  -7   6   0   -1.40    1.40
  -7  -6   0   -1.50    1.30
   7  -6   0   -0.80    1.50
  -7   6   0    0.10    0.90
   7  -6   0   -1.70    1.40
  -7   6   0    2.30    1.20
  -7  -6   0    1.40    1.70
  -7  -6   0    1.30    1.40
  -7  -6   0   -0.10    1.30
  -7   6   0    0.50    1.10
  -7   6   0    0.30    0.90
  -7  -6   0    1.50    1.70
   7  -6   0    1.50    1.00
   7   6   0    0.90    1.20
  -7   6   0   -0.80    0.90
  -8   6   0   48.10    3.20
  -8  -6   0   36.50    4.40
  -8  -6   0   43.10    3.50
   8  -6   0   42.20    4.20
   8  -6   0   45.90    3.10
   8   6   0   44.30    4.20
  -8  -6   0   44.20    4.30
  -8  -6   0   52.79    4.70
  -8   6   0   39.60    3.20
  -8   6   0   43.20    3.40
   8   6   0   42.40    3.40
   8  -6   0   43.90    4.20
  -8   6   0   39.10    3.20
  -9   6   0    0.30    1.40
  -9  -6   0    3.60    2.70
   9   6   0    2.70    1.80
  -9  -6   0    0.50    1.70
  -9   6   0   -0.50    1.10
   9  -6   0   -0.70    1.10
   9  -6   0    3.20    2.20
  -9  -6   0   -0.90    2.10
  -9   6   0    2.00    1.80
  -9  -6   0    1.40    2.30
   9   6   0    2.70    2.10
   9  -6   0   -2.30    1.90
   0  -7   0    2.20    0.50
   0  -7   0    1.60    0.40
   0  -7   0    0.70    0.50
   0  -7   0    1.50    0.50
  -1  -7   0    0.50    0.60
  -1  -7   0    0.70    0.60
   1  -7   0    0.00    0.20
   1  -7   0   -0.70    0.50
  -1  -7   0   -0.10    0.50
   1  -7   0    0.20    0.70
  -1  -7   0    0.40    0.60
   1  -7   0   -0.30    0.20
  -1  -7   0    0.50    0.60
   1  -7   0   -0.30    0.20
   1  -7   0    0.10    0.20
  -2  -7   0   90.19    4.00
  -2  -7   0   86.19    4.00
  -2  -7   0   92.79    4.10
   2   7   0   91.89    4.10
   2  -7   0   89.49    4.00
   2  -7   0   92.79    4.00
  -2  -7   0   92.39    4.20
  -2  -7   0   89.59    4.10
  -3  -7   0   -0.20    0.70
  -3  -7   0    0.50    0.80
  -3  -7   0   -0.60    0.60
  -3  -7   0    1.30    1.00
   3  -7   0   -0.10    0.70
   3   7   0   -0.20    0.30
   3   7   0    0.10    0.80
   3  -7   0    0.50    0.80
  -3  -7   0   -0.20    0.90
   3  -7   0   -1.20    0.40
  -4  -7   0  350.06   12.50
  -4   7   0  341.67   10.60
  -4  -7   0  352.16   12.30
  -4   7   0  328.17   10.60
  -4  -7   0  332.37   12.10
   4  -7   0  320.97   11.90
  -4  -7   0  323.07   13.10
   4   7   0  322.47   12.10
  -4  -7   0  369.06   12.40
   4   7   0  328.27   10.90
  -4  -7   0  329.47   12.00
  -4   7   0  327.07   10.50
  -4   7   0  318.27   11.90
  -4   7   0  356.26   10.60
   4  -7   0  331.87   11.40
  -4   7   0  324.67   11.60
   4  -7   0  359.86   12.30
  -5  -7   0   -0.10    1.10
  -5   7   0    0.30    0.50
  -5   7   0   -1.40    1.00
  -5  -7   0   -0.70    1.20
  -5   7   0    1.10    0.60
  -5  -7   0   -0.30    1.00
  -5  -7   0   -1.00    1.00
  -5   7   0    1.00    0.80
   5  -7   0   -0.60    1.00
  -5  -7   0   -0.50    1.00
  -5   7   0   -0.40    0.60
  -5  -7   0    0.60    1.10
  -5   7   0    0.10    0.50
   5   7   0    1.00    1.20
   5  -7   0   -0.40    1.10
   5  -7   0    1.60    0.90
   5   7   0    0.20    0.70
   6   7   0  238.58    8.60
  -6   7   0  226.08    8.20
  -6  -7   0  222.58    9.60
  -6   7   0  233.38    8.70
  -6  -7   0  240.68    9.90
   6   7   0  235.98    9.90
  -6   7   0  230.08    8.20
   6  -7   0  214.88    9.50
   6  -7   0  235.88    8.60
  -6   7   0  219.78    8.20
  -6   7   0  232.28    8.10
  -6  -7   0  242.08    9.90
  -6   7   0  243.48    9.70
  -6  -7   0  228.98    9.90
  -6  -7   0  213.98    9.10
   6  -7   0  239.58    9.90
  -6  -7   0  227.18   10.00
  -7  -7   0   22.30    3.20
  -8   7   0   10.40    1.80
   8  -7   0   13.80    2.00
  -8   7   0   16.40    2.30
  -8   7   0   13.40    2.00
  -8   7   0   15.70    2.10
   8   7   0   19.00    3.40
   8   7   0   20.00    2.60
  -8  -7   0   15.10    3.30
  -8  -7   0   17.00    3.20
  -8  -7   0   11.70    2.70
  -8  -7   0   17.60    2.70
   8  -7   0   16.90    3.20
   8  -7   0   18.60    3.10
   9  -7   0    0.50    2.20
  -9   7   0   -0.70    1.40
  -9  -7   0    1.50    2.40
   9   7   0   -1.70    1.50
   9  -7   0    1.30    2.20
  -9  -7   0   -0.30    2.30
  -9  -7   0    4.00    2.50
  -9  -7   0    1.60    1.90
  -9   7   0    0.20    1.50
   9   7   0    2.90    2.20
   9  -7   0    0.30    1.20
   0  -8   0  728.33   23.70
   0  -8   0  768.72   23.60
   0  -8   0  766.32   23.60
   0  -8   0  772.82   23.60
   0  -8   0  775.62   23.40
   1  -8   0   -0.10    0.40
   1  -8   0    0.60    0.30
   1  -8   0   -0.20    0.60
   1  -8   0   -0.10    0.20
   1  -8   0    0.10    0.30
  -1  -8   0    0.90    0.60
  -1  -8   0    0.10    0.60
  -1  -8   0    0.20    0.60
   1  -8   0   -0.30    0.20
  -1  -8   0    0.00    0.60
  -1  -8   0   -1.00    0.40
  -2  -8   0  496.35   16.30
   2  -8   0  494.65   16.20
  -2  -8   0  473.85   16.20
  -2  -8   0  497.15   16.20
  -2  -8   0  471.35   16.20
   2  -8   0  496.75   16.10
   2   8   0  496.45   16.30
   2  -8   0  484.15   16.10
  -2  -8   0  497.95   16.40
   3  -8   0    0.30    0.70
  -3  -8   0    0.00    0.90
  -3  -8   0    0.70    0.90
   3  -8   0   -1.30    0.50
   3   8   0    0.30    0.70
  -3  -8   0   -0.50    0.70
   3   8   0    0.50    0.20
  -3  -8   0   -0.40    0.70
  -3  -8   0   -0.40    0.70
   3   8   0    0.20    0.20
   3  -8   0   -0.10    0.60
  -4  -8   0   69.39    4.00
   4  -8   0   75.19    4.10
  -4   8   0   73.29    2.50
   4   8   0   76.59    4.20
  -4  -8   0   72.89    4.10
   4  -8   0   77.99    3.70
  -4  -8   0   66.99    4.20
  -4  -8   0   67.29    4.10
   4   8   0   70.19    2.90
  -4  -8   0   76.19    4.20
   4  -8   0   69.59    3.90
  -4  -8   0   74.39    4.20
  -4   8   0   69.99    2.50
   5   8   0    0.00    0.70
  -5   8   0    0.00    0.50
   5  -8   0    1.00    0.90
  -5   8   0   -0.40    0.40
   5   8   0   -1.40    1.10
  -5  -8   0    1.00    1.20
  -5  -8   0    0.70    1.20
   5  -8   0   -0.20    1.10
  -5  -8   0    0.80    1.10
  -5  -8   0    1.50    1.20
  -5   8   0    0.20    0.50
   5  -8   0    0.70    1.30
  -5  -8   0    1.10    1.20
  -5   8   0   -1.20    0.90
  -5  -8   0    1.20    1.50
   6   8   0    2.00    2.00
  -6   8   0    3.40    1.00
   6  -8   0    3.30    1.20
  -6   8   0    6.50    2.10
  -6  -8   0    3.40    1.60
  -6  -8   0    1.50    1.60
  -6  -8   0    2.40    1.60
  -6  -8   0    2.60    1.60
  -6   8   0    3.10    1.00
   6  -8   0    2.40    1.60
   6   8   0    2.00    1.10
  -6   8   0    4.20    0.90
  -6  -8   0    2.90    1.60
  -6  -8   0    4.10    1.90
  -6   8   0    3.20    0.90
   6  -8   0    4.70    3.10
  -7  -8   0    1.10    1.70
  -7   8   0    1.00    0.80
   7   8   0    2.50    1.90
  -7   8   0   -0.80    0.70
   7   8   0    0.50    1.10
  -7  -8   0    0.00    1.50
  -7  -8   0   -1.80    1.50
  -7  -8   0    1.30    1.40
   7  -8   0    0.80    1.10
   7  -8   0    2.00    1.60
   7  -8   0    1.00    1.70
  -7   8   0    1.70    1.00
  -7  -8   0   -0.20    1.90
  -7  -8   0   -2.80    1.40
  -7   8   0    0.70    1.70
  -8   8   0   33.40    2.80
   8   8   0   29.20    4.10
  -8  -8   0   26.40    3.90
   8  -8   0   28.90    2.80
  -8   8   0   28.20    2.40
   8  -8   0   27.90    3.80
   8  -8   0   26.40    3.80
  -8   8   0   28.70    2.40
  -8  -8   0   26.60    3.90
  -8  -8   0   29.00    4.10
   8   8   0   35.10    3.10
   0  -9   0    0.60    0.50
   0  -9   0    0.70    0.50
   0  -9   0    0.10    0.40
   0  -9   0    0.60    0.50
   0  -9   0    0.30    0.40
  -1  -9   0   -0.20    0.60
   1  -9   0    0.10    0.30
  -1  -9   0   -0.50    0.50
   1  -9   0   -0.30    0.30
   1  -9   0   -0.40    0.30
   1  -9   0   -0.80    0.40
  -1  -9   0   -0.10    0.50
  -1  -9   0    0.10    0.60
   1  -9   0    0.20    0.30
   1  -9   0   -0.30    0.70
  -1  -9   0    1.30    0.70
   2  -9   0   22.50    1.80
  -2  -9   0   20.90    1.80
  -2  -9   0   17.30    1.90
   2  -9   0   19.90    1.70
  -2  -9   0   18.70    1.80
   2  -9   0   21.00    1.90
  -2  -9   0   20.50    2.00
  -2  -9   0   21.50    1.90
  -3  -9   0    0.40    0.80
  -3  -9   0   -0.10    0.80
   3  -9   0    0.10    0.70
  -3  -9   0    0.50    0.90
   3  -9   0   -0.80    0.60
  -3  -9   0   -0.70    0.80
   3  -9   0    0.20    0.70
   3   9   0   -0.30    0.80
  -3  -9   0   -0.10    0.90
  -4  -9   0    1.90    1.30
   4   9   0    3.70    1.30
   4  -9   0    3.00    1.10
  -4  -9   0    2.00    1.20
   4  -9   0    4.00    1.30
  -4  -9   0    2.10    1.30
   4   9   0    3.00    0.60
  -4  -9   0    1.90    1.40
  -4  -9   0    6.30    1.60
   4   9   0    2.90    0.50
   4  -9   0    3.90    1.30
  -4  -9   0    2.30    1.30
  -5  -9   0    0.30    1.20
  -5  -9   0   -0.50    1.20
   5   9   0   -0.70    0.50
   5   9   0   -0.20    1.30
   5  -9   0   -0.50    1.10
  -5  -9   0   -1.00    1.10
  -5  -9   0   -0.30    1.10
  -5   9   0   -0.40    0.40
  -5  -9   0    2.40    1.60
   5  -9   0    0.00    0.80
   5  -9   0   -1.00    1.20
  -5  -9   0    0.10    1.20
  -5   9   0   -0.60    0.40
  -6  -9   0  138.59    6.60
  -6   9   0  124.59    4.60
  -6  -9   0  131.39    6.90
  -6   9   0  125.49    4.90
  -6   9   0  134.89    6.70
  -6  -9   0  135.59    6.80
  -6   9   0  131.49    4.80
  -6  -9   0  124.29    6.90
  -6  -9   0  151.68    7.30
  -6   9   0  132.09    4.70
   6  -9   0  134.49    6.90
   6   9   0  125.59    6.80
  -6  -9   0  140.19    7.30
   6  -9   0  134.79    5.80
   6  -9   0  123.19    6.50
   6   9   0  133.49    5.30
  -7  -9   0    1.00    2.40
  -7   9   0    0.50    0.70
  -7  -9   0    0.50    1.80
  -7   9   0   -2.10    1.60
   7  -9   0   -0.60    1.40
  -7  -9   0    1.70    1.90
  -7  -9   0    1.70    1.60
  -7  -9   0    2.40    1.80
   7   9   0    2.60    1.10
  -7   9   0    0.70    0.80
   7   9   0    1.20    1.80
   7  -9   0   -0.90    0.90
   7  -9   0    1.30    1.60
  -7   9   0    0.20    0.70
  -7  -9   0   -2.40    1.80
  -8  -9   0   51.99    5.00
  -8  -9   0   52.09    4.60
  -8  -9   0   60.99    5.20
   8  -9   0   49.20    5.80
   8  -9   0   61.49    3.80
  -8   9   0   54.09    3.20
   8   9   0   58.29    3.70
  -8  -9   0   60.29    5.40
  -8   9   0   55.19    3.00
   8  -9   0   63.19    5.10
   8   9   0   48.40    5.00
   0 -10   0  107.89    4.20
   0 -10   0  109.89    4.10
   0 -10   0  101.39    3.90
   0 -10   0  108.49    4.20
   0 -10   0  107.49    4.10
   1 -10   0    0.00    0.50
   1 -10   0    0.20    0.30
  -1 -10   0    0.70    0.70
  -1 -10   0    0.80    0.80
  -1 -10   0    0.20    0.60
   1 -10   0   -0.40    0.70
  -1 -10   0   -0.20    0.60
  -1 -10   0   -1.00    0.50
   1 -10   0    0.00    0.30
   1 -10   0    0.50    0.30
   1 -10   0   -0.10    0.30
  -2 -10   0  227.48    8.40
  -2 -10   0  218.88    8.50
   2 -10   0  212.58    8.10
  -2 -10   0  211.78    8.20
  -2 -10   0  217.48    8.40
   2 -10   0  224.58    8.30
   2 -10   0  225.98    8.50
  -2 -10   0  223.28    8.40
   3 -10   0    0.40    0.90
   3 -10   0   -0.90    0.70
  -3 -10   0   -0.20    0.90
  -3 -10   0   -0.70    0.90
  -3 -10   0    0.70    1.10
  -3 -10   0    1.00    1.10
   3  10   0    0.40    1.00
   3 -10   0   -1.40    0.60
  -3 -10   0    0.50    1.00
   4 -10   0    3.20    1.30
   4 -10   0    3.20    1.10
  -4 -10   0    5.80    1.60
  -4 -10   0    3.90    1.60
   4 -10   0    1.90    1.30
  -4 -10   0    3.30    1.50
  -4 -10   0    1.80    1.50
  -4 -10   0    5.60    1.70
   4  10   0    2.90    1.40
  -4 -10   0    4.40    1.50
   5  10   0    1.30    0.60
   5 -10   0   -0.10    1.00
  -5 -10   0    0.40    1.60
   5 -10   0    0.20    1.40
   5 -10   0   -0.10    1.30
  -5 -10   0    1.20    1.60
  -5 -10   0    0.50    1.40
  -5 -10   0    1.70    1.50
  -5 -10   0    1.20    1.60
   5  10   0    0.60    1.40
  -5 -10   0    0.30    1.30
   5  10   0    0.80    0.50
  -6  10   0   49.30    2.10
   6  10   0   55.19    2.70
  -6 -10   0   50.19    4.00
  -6 -10   0   56.49    4.30
   6 -10   0   47.30    4.00
  -6 -10   0   56.29    4.50
   6 -10   0   45.80    3.20
   6  10   0   47.30    4.10
  -6  10   0   48.50    2.00
  -6 -10   0   56.59    4.50
  -6 -10   0   55.89    4.30
  -6 -10   0   51.99    4.40
   6 -10   0   42.10    3.70
  -7 -10   0   -2.70    1.60
   7  10   0    1.10    2.00
   7  10   0   -0.80    0.80
  -7 -10   0    1.00    1.90
  -7 -10   0    2.20    1.70
   7 -10   0    0.40    1.50
  -7 -10   0    0.40    1.80
   7 -10   0    0.30    1.10
   7 -10   0    2.40    1.90
  -7  10   0   -0.20    0.70
  -7  10   0    0.70    0.50
   7  10   0    0.50    0.90
  -8 -10   0    8.10    2.70
  -8  10   0    7.30    1.10
  -8  10   0    7.40    1.10
  -8 -10   0    6.40    2.70
   8 -10   0    7.20    2.40
   8 -10   0    7.40    2.50
   8  10   0    5.60    2.50
   8 -10   0    9.00    1.90
  -8  10   0   10.30    2.20
  -8 -10   0    3.00    2.70
  -8 -10   0    9.90    3.00
   8  10   0    9.70    1.80
   0 -11   0    3.40    1.00
   0 -11   0    3.10    0.70
   0 -11   0    2.50    0.70
   0 -11   0    3.20    0.70
   0 -11   0    3.50    0.60
   0 -11   0    2.90    0.70
   1 -11   0   -0.20    0.30
  -1 -11   0    1.30    0.80
   1 -11   0    0.70    0.60
  -1 -11   0   -0.10    0.60
   1 -11   0    0.00    0.40
   1 -11   0   -0.40    0.30
  -1 -11   0   -0.80    0.60
   1 -11   0   -0.30    0.30
   1 -11   0    0.20    0.90
  -1 -11   0   -0.60    0.60
  -1 -11   0    0.30    0.80
  -2 -11   0  131.19    5.90
  -2 -11   0  151.38    6.30
  -2 -11   0  142.89    6.00
   2 -11   0  145.19    6.30
   2 -11   0  138.99    5.90
  -2 -11   0  138.09    6.10
   2 -11   0  138.29    5.80
  -2 -11   0  142.19    6.00
  -3 -11   0   -0.40    1.10
   3 -11   0    0.30    0.80
  -3 -11   0    0.00    1.00
   3 -11   0   -0.80    0.90
  -3 -11   0   -0.90    1.00
   3 -11   0   -0.20    0.80
  -3 -11   0   -0.50    0.90
  -3 -11   0    0.20    1.10
  -4 -11   0  509.15   17.90
  -4 -11   0  501.35   18.20
   4 -11   0  504.75   17.70
  -4 -11   0  515.05   18.00
   4 -11   0  521.45   17.90
  -4 -11   0  503.75   18.00
   4  11   0  529.55   18.10
   4 -11   0  495.15   17.40
  -4 -11   0  535.15   18.10
  -5 -11   0    0.00    1.40
  -5 -11   0   -1.30    1.10
  -5 -11   0    2.70    1.60
   5 -11   0   -0.50    0.90
  -5 -11   0   -1.00    1.30
   5 -11   0    0.30    1.20
  -5 -11   0   -0.80    1.40
   5 -11   0    0.30    1.30
  -5 -11   0    1.80    1.50
   5  11   0   -1.20    1.40
   6 -11   0   14.30    2.60
   6  11   0   10.70    1.10
   6  11   0   11.80    2.50
   6  11   0   11.50    1.20
   6 -11   0    8.90    2.30
  -6 -11   0   10.50    2.40
  -6 -11   0    8.90    2.30
  -6 -11   0    5.60    2.20
  -6 -11   0    9.10    2.40
   6 -11   0    9.90    1.90
   7 -11   0    0.50    1.60
  -7 -11   0   -0.10    1.50
  -7 -11   0    0.10    2.30
   7  11   0   -0.40    2.00
   7  11   0    1.90    0.90
   7 -11   0   -0.30    1.50
   7 -11   0   -0.50    1.10
  -7 -11   0   -0.80    1.70
  -7 -11   0    0.70    1.90
   7  11   0   -0.70    0.80
   8 -11   0    2.40    1.50
   8 -11   0    3.10    2.30
  -8 -11   0    2.10    2.60
  -8 -11   0    8.70    3.10
   8  11   0    2.70    1.20
   8  11   0    1.80    2.90
  -8 -11   0    2.80    2.40
   8 -11   0    4.70    3.70
   8  11   0    3.10    1.30
   0 -12   0  481.75   15.30
   0 -12   0  474.95   15.40
   0 -12   0  481.55   14.90
   0 -12   0  480.75   15.20
   0 -12   0  449.76   15.20
   0 -12   0  461.95   16.20
   1 -12   0    0.30    0.40
   1 -12   0   -0.80    0.40
  -1 -12   0   -0.10    0.80
   1 -12   0    0.60    1.10
  -1 -12   0    0.00    0.80
   1 -12   0    0.10    0.40
   1 -12   0   -0.30    0.40
  -1 -12   0    0.20    0.80
  -1 -12   0    0.30    0.90
  -1 -12   0   -0.40    0.70
  -2 -12   0   10.30    1.70
   2 -12   0    8.80    1.90
  -2 -12   0    8.70    1.60
   2 -12   0    8.80    1.50
  -2 -12   0   11.70    1.90
  -2 -12   0   11.40    1.90
   2 -12   0   11.30    1.80
  -2 -12   0   13.00    2.10
  -3 -12   0   -0.10    1.00
  -3 -12   0   -0.10    1.20
   3 -12   0   -0.20    1.00
   3 -12   0    2.80    1.10
  -3 -12   0   -0.20    1.10
  -3 -12   0    1.00    1.30
   3 -12   0    0.90    1.10
  -3 -12   0    1.60    1.40
   4 -12   0   55.89    3.70
  -4 -12   0   57.49    4.30
  -4 -12   0   49.99    4.40
   4 -12   0   61.99    4.00
   4  12   0   61.19    4.20
  -4 -12   0   72.09    4.40
  -4 -12   0   59.69    4.40
   4 -12   0   62.89    4.00
  -4 -12   0   67.39    4.40
  -4 -12   0   67.99    4.30
   5 -12   0    0.50    1.00
  -5 -12   0   -0.70    1.40
   5 -12   0   -0.10    1.20
   5 -12   0   -1.20    1.10
  -5 -12   0    0.20    1.50
  -5 -12   0    1.40    1.50
  -5 -12   0   -0.70    1.30
   5  12   0   -1.70    1.20
  -5 -12   0   -0.30    1.60
   6 -12   0    7.70    1.80
  -6 -12   0    5.20    1.90
  -6 -12   0    5.90    2.20
   6 -12   0    4.50    2.00
  -6 -12   0    3.60    1.80
  -6 -12   0    4.50    2.00
   6  12   0    5.10    2.00
   6 -12   0    4.80    1.90
  -6 -12   0    6.10    2.30
  -6 -12   0    3.50    2.10
   7 -12   0   -2.30    1.40
   7  12   0   -1.10    0.60
  -7 -12   0   -0.30    2.10
   7 -12   0   -0.70    1.60
  -7 -12   0    0.50    2.20
  -7 -12   0    1.20    2.30
   7  12   0    0.50    2.10
   7 -12   0   -1.00    1.10
   7  12   0    0.30    0.70
   0 -13   0    3.10    0.90
   0 -13   0    3.50    1.40
   0 -13   0    2.80    0.80
   0 -13   0    3.90    0.90
   0 -13   0    2.50    1.10
   0 -13   0    4.70    0.80
   0 -13   0    3.20    0.90
  -1 -13   0    0.20    0.90
  -1 -13   0    0.70    1.00
   1 -13   0   -0.10    0.40
  -1 -13   0   -0.40    0.80
  -1 -13   0    1.00    0.90
   1 -13   0   -0.70    0.40
  -1 -13   0   -1.10    0.70
   1 -13   0    1.40    1.40
   1 -13   0   -0.30    0.60
   1 -13   0    0.00    0.40
   1 -13   0   -0.30    0.40
   2 -13   0  850.61   27.00
   2 -13   0  844.02   27.90
   2 -13   0  861.01   27.40
  -2 -13   0  886.91   27.70
  -2 -13   0  815.02   27.20
  -2 -13   0  822.42   27.30
  -2 -13   0  816.92   27.50
  -2 -13   0  843.12   27.40
   3 -13   0    1.50    1.20
  -3 -13   0   -0.20    1.00
  -3 -13   0   -1.00    1.20
  -3 -13   0    0.30    1.10
  -3 -13   0    0.00    1.20
   3 -13   0    1.10    1.10
  -3 -13   0    0.10    1.50
   3 -13   0   -1.10    1.00
   4 -13   0    2.90    1.40
  -4 -13   0    3.40    1.80
  -4 -13   0    2.90    1.60
  -4 -13   0    0.00    1.40
  -4 -13   0    1.00    1.40
   4 -13   0    3.30    1.30
  -4 -13   0    2.00    1.50
   4 -13   0    4.60    1.50
  -4 -13   0    1.80    1.50
   5 -13   0   -0.80    1.30
   5 -13   0    0.90    1.00
  -5 -13   0   -2.90    1.40
  -5 -13   0    2.60    1.80
   5 -13   0    0.50    1.20
  -5 -13   0    0.80    1.60
   5  13   0   -1.10    1.20
  -5 -13   0    2.60    1.70
  -5 -13   0   -1.10    1.50
  -5 -13   0    0.40    1.70
  -6 -13   0    1.10    1.90
  -6 -13   0    2.70    1.90
   6 -13   0    1.80    1.70
   6  13   0    2.50    1.90
  -6 -13   0    0.60    2.00
  -6 -13   0    2.10    2.00
   6 -13   0    1.90    1.40
   6 -13   0    2.10    1.80
  -7 -13   0   -0.50    2.10
  -7 -13   0   -1.50    1.60
  -7 -13   0   -1.40    2.20
   7  13   0   -1.60    1.60
   7 -13   0    0.80    1.30
   7 -13   0   -2.70    1.60
   0 -14   0   74.49    3.40
   0 -14   0   67.39    4.70
   0 -14   0   73.49    3.40
   0 -14   0   66.49    3.40
   0 -14   0   71.29    3.00
   0 -14   0   71.69    4.30
   0 -14   0   80.19    3.60
  -1 -14   0    0.40    1.00
  -1 -14   0   -1.30    1.10
   1 -14   0   -0.20    0.40
   1 -14   0   -0.60    0.40
   1 -14   0   -0.20    0.70
  -1 -14   0   -1.00    0.90
   1 -14   0    0.20    0.50
  -1 -14   0   -0.90    0.90
   1 -14   0   -0.40    1.70
   1 -14   0    0.60    0.60
  -2 -14   0   23.40    2.60
  -2 -14   0   27.60    2.50
   2 -14   0   29.70    2.70
  -2 -14   0   24.90    2.90
   2 -14   0   29.10    5.00
  -2 -14   0   27.00    2.40
   2 -14   0   24.30    2.30
  -3 -14   0   -0.30    1.20
   3 -14   0    0.60    1.00
  -3 -14   0    0.70    1.20
  -3 -14   0    0.00    1.10
   3 -14   0   -0.70    0.90
  -3 -14   0   -1.20    1.10
  -3 -14   0   -0.40    1.10
   3 -14   0    1.50    1.30
  -4 -14   0    0.70    1.60
  -4 -14   0    2.60    1.70
  -4 -14   0   -0.10    1.00
  -4 -14   0   -0.30    1.40
   4 -14   0    0.00    1.30
   4 -14   0    0.60    1.30
  -4 -14   0    0.50    1.40
   4 -14   0    2.30    1.30
  -4 -14   0    0.90    1.60
   5 -14   0   -1.00    1.00
  -5 -14   0   -0.30    1.80
  -5 -14   0    2.40    1.70
   5 -14   0   -0.40    1.30
  -5 -14   0   -1.60    1.30
  -5 -14   0    1.10    1.50
  -5 -14   0   -0.90    1.60
   5 -14   0   -1.10    1.20
  -6 -14   0    3.60    2.30
   6 -14   0    4.30    2.20
   6  14   0    5.40    2.10
  -6 -14   0    1.90    2.10
  -6 -14   0    4.90    2.20
   6 -14   0    3.40    1.80
   6 -14   0    3.20    1.60
   0 -15   0    2.20    0.90
   0 -15   0    2.90    1.80
   0 -15   0    2.30    1.30
   0 -15   0    1.60    0.90
   0 -15   0    2.40    0.90
   0 -15   0    0.10    0.70
   0 -15   0    2.00    0.60
  -1 -15   0    0.10    1.00
  -1 -15   0    3.20    1.40
   1 -15   0    0.10    0.50
   1 -15   0   -0.40    0.70
  -1 -15   0    0.70    1.00
  -1 -15   0    0.20    1.00
   1 -15   0    0.50    0.50
   1 -15   0   -2.50    1.30
  -1 -15   0   -0.50    0.90
  -2 -15   0   83.69    4.80
  -2 -15   0   75.49    4.30
  -2 -15   0   71.99    4.40
  -2 -15   0   84.39    4.50
   2 -15   0   74.79    4.50
   2 -15   0   88.89    5.10
   2 -15   0   79.49    4.10
  -2 -15   0   77.79    4.30
  -3 -15   0   -0.20    1.30
  -3 -15   0    0.20    1.30
  -3 -15   0   -0.40    1.20
  -3 -15   0   -0.50    1.20
   3 -15   0   -0.80    1.10
   3 -15   0   -0.40    1.20
   3 -15   0   -0.40    0.90
  -3 -15   0   -0.70    1.20
   4 -15   0   -1.40    1.10
  -4 -15   0    0.70    1.50
  -4 -15   0   -0.70    1.40
   4 -15   0    0.30    1.30
  -4 -15   0   -1.40    1.40
   4 -15   0    1.30    1.20
  -4 -15   0    1.60    1.60
  -4 -15   0    0.00    1.30
   5 -15   0    0.80    1.30
  -5 -15   0    0.50    1.40
   5 -15   0   -1.30    1.40
  -5 -15   0    0.00    1.70
  -5 -15   0    2.60    1.70
   5 -15   0   -0.50    1.50
  -5 -15   0    0.90    1.90
   6 -15   0    2.60    2.00
  -6 -15   0   -2.80    1.90
   6 -15   0    3.10    1.70
   6 -15   0    3.70    2.10
  -6 -15   0   -0.20    2.10
  -6 -15   0    1.50    2.00
  -6 -15   0    2.00    2.20
   0 -16   0   68.19    3.40
   0 -16   0   77.59    5.10
   0 -16   0   67.29    2.70
   0 -16   0   74.79    3.50
   0 -16   0   69.09    2.70
   0 -16   0   75.99    4.50
   0 -16   0   68.99    3.20
   0 -16   0   70.69    3.30
   1 -16   0    0.20    0.40
   1 -16   0    1.90    1.40
  -1 -16   0    0.80    1.00
  -1 -16   0    2.00    1.10
   1 -16   0    0.60    0.40
   1 -16   0    2.50    1.50
   1 -16   0    0.20    1.20
  -1 -16   0    1.10    1.70
  -1 -16   0    0.60    1.00
  -1 -16   0    1.30    1.30
   1 -16   0    1.20    0.70
  -1 -16   0    0.30    1.00
  -2 -16   0   -0.40    1.00
   2 -16   0    0.30    1.00
  -2 -16   0   -0.10    1.10
   2 -16   0   -0.10    1.20
  -2 -16   0    0.70    1.50
  -2 -16   0   -0.70    1.00
  -2 -16   0    1.80    1.60
   2 -16   0   -1.60    1.10
  -3 -16   0   -0.70    1.10
   3 -16   0   -1.40    1.20
  -3 -16   0    1.30    1.40
  -3 -16   0   -0.10    1.30
  -3 -16   0   -0.50    1.30
   3 -16   0    1.40    1.30
   3 -16   0    0.00    1.30
  -3 -16   0    1.30    1.70
  -4 -16   0    3.50    1.80
   4 -16   0    5.10    1.80
  -4 -16   0    6.90    2.10
   4 -16   0    5.50    1.90
  -4 -16   0    5.00    1.80
  -4 -16   0    6.10    2.20
  -4 -16   0    5.80    2.10
   4 -16   0    5.60    2.00
  -5 -16   0    0.20    1.80
  -5 -16   0   -0.60    1.50
  -5 -16   0    2.00    2.10
   5 -16   0    2.30    1.40
  -5 -16   0    2.70    1.90
   5 -16   0   -0.50    1.50
   5 -16   0   -0.30    1.50
   0 -17   0    1.70    0.90
   0 -17   0    2.30    0.90
   0 -17   0    0.80    1.60
   0 -17   0    3.70    0.90
   0 -17   0    2.40    1.60
   0 -17   0    3.00    0.90
   1 -17   0   -1.30    1.30
  -1 -17   0    0.60    1.00
   1 -17   0   -0.50    0.70
  -1 -17   0   -0.80    0.90
   1 -17   0    0.70    1.50
   1 -17   0    0.00    0.40
  -1 -17   0    0.50    1.40
   1 -17   0    0.50    1.50
  -1 -17   0    0.70    1.60
  -1 -17   0    0.00    0.90
  -1 -17   0   -0.20    0.80
  -2 -17   0   99.59    5.40
   2 -17   0   96.39    5.90
   2 -17   0  101.19    4.90
  -2 -17   0   99.09    5.80
  -2 -17   0  100.09    5.20
  -2 -17   0  101.29    5.10
   2 -17   0  111.99    5.70
  -2 -17   0   98.19    5.20
   3 -17   0    1.30    1.30
  -3 -17   0   -1.50    1.30
  -3 -17   0   -0.90    1.30
  -3 -17   0    0.80    1.50
   3 -17   0    1.10    1.50
   3 -17   0   -0.50    1.60
  -3 -17   0   -0.80    1.20
  -4 -17   0   27.50    3.60
  -4 -17   0   32.30    3.80
   4 -17   0   36.80    3.70
  -4 -17   0   32.60    3.90
   4 -17   0   34.10    3.50
   4 -17   0   35.80    3.40
  -4 -17   0   38.50    5.90
   0 -18   0    2.90    1.80
   0 -18   0    2.20    1.00
   0 -18   0    2.10    0.80
   0 -18   0    5.40    1.00
   1 -18   0   -1.00    1.50
  -1 -18   0    0.00    1.00
  -1 -18   0    0.20    0.90
  -1 -18   0   -0.60    0.90
   1 -18   0    0.80    1.50
  -1 -18   0   -1.30    1.10
  -1 -18   0    0.50    1.60
   1 -18   0   -0.30    0.70
   1 -18   0    0.20    1.30
  -1 -18   0   -0.70    1.70
  -2 -18   0   11.40    2.10
  -2 -18   0   16.70    2.50
  -2 -18   0   15.90    3.40
  -2 -18   0   15.40    2.40
   2 -18   0   14.50    2.50
   2 -18   0   16.70    2.10
  -2 -18   0   14.70    2.80
   2 -18   0   20.70    3.20
  -2 -18   0   11.00    3.50
  -3 -18   0   -1.50    1.40
   3 -18   0    1.30    1.30
  -3 -18   0    0.60    2.40
   3 -18   0   -0.70    1.60
  -3 -18   0   -1.10    1.60
   3 -18   0   -0.10    1.50
  -3 -18   0    1.90    1.90
  -3 -18   0    1.10    1.40
   0 -19   0    4.00    1.90
   0 -19   0    0.80    2.00
   0 -19   0    2.00    0.80
   0 -19   0    2.30    0.90
   0 -19   0    3.60    0.80
   0 -19   0    3.20    1.00
   1 -19   0   -0.70    1.60
  -1 -19   0    0.80    1.10
  -1 -19   0    1.20    1.20
   1 -19   0    1.70    1.70
  -1 -19   0    0.10    1.10
  -1 -19   0    0.50    1.00
  -1 -19   0    0.80    1.80
   1 -19   0   -0.80    0.80
  -1 -19   0    0.40    1.70
   1 -19   0    0.80    1.40
  -2 -19   0    5.00    1.70
  -2 -19   0    6.00    1.70
  -2 -19   0    1.00    2.10
   2 -19   0    5.10    1.40
  -2 -19   0    6.60    1.70
  -2 -19   0    4.50    2.00
   2 -19   0    5.80    2.30
  -2 -19   0    4.40    1.70
   2 -19   0    9.30    2.40
   2 -19   0    4.40    2.20
  -1   0   1    0.00    0.20
  -1   0   1    0.30    0.20
  -1   0  -1    0.10    0.10
   1   0  -1    0.30    0.20
   1   0  -1    0.40    0.20
  -1   0  -1    0.00    0.20
  -1   0  -1   -0.20    0.10
   1   0  -1    0.00    0.20
   1   0   1    0.30    0.20
   1   0   1    0.30    0.20
  -1   0  -1    0.00    0.10
   1   0   1    0.10    0.20
   1   0  -1    0.00    0.20
   1   0   1    0.30    0.10
   1   0   1   -0.30    0.20
   2   0   1   -0.40    0.40
  -2   0   1    0.20    0.40
  -2   0   1    0.20    0.30
   2   0  -1   -0.50    0.40
   2   0  -1   -0.80    0.40
   2   0   1    0.10    0.30
   2   0   1   -0.10    0.50
   2   0  -1    0.10    0.50
  -2   0  -1   -0.20    0.40
   2   0   1    0.40    0.50
  -2   0  -1   -0.50    0.40
  -2   0   1    0.00    0.40
   2   0  -1    0.50    0.60
   2   0   1    0.40    0.60
  -2   0  -1    0.10    0.30
  -2   0  -1    0.00    0.20
   3   0   1   -0.40    0.60
  -3   0   1   -0.10    0.70
   3   0   1   -0.50    0.40
  -3   0  -1   -0.50    0.60
   3   0   1    0.80    0.80
   3   0  -1    0.10    0.70
  -3   0  -1    0.00    0.40
   3   0  -1    1.30    0.60
  -3   0   1   -0.80    0.60
  -3   0   1   -0.40    0.60
  -3   0   1    0.50    0.50
  -3   0  -1    0.30    0.70
   4   0  -1   -0.40    0.60
  -4   0   1   -0.60    0.50
   4   0   1    0.10    0.50
   4   0   1   -1.00    0.70
  -4   0   1    0.20    0.70
   4   0  -1   -0.20    0.80
   4   0   1   -1.60    0.80
  -4   0   1   -0.60    0.80
  -4   0  -1    0.00    0.50
   4   0  -1    1.00    0.90
  -4   0  -1   -0.40    0.80
  -4   0  -1    0.00    0.80
  -4   0  -1   -1.00    0.70
  -4   0  -1    1.10    0.80
  -4   0   1   -1.50    0.60
   5   0  -1    0.10    0.70
   5   0   1    1.20    0.70
  -5   0   1    0.20    0.80
  -5   0  -1   -1.10    0.70
  -5   0   1   -0.40    0.90
   5   0  -1   -0.40    0.80
  -5   0   1    1.00    0.60
  -5   0   1    0.50    0.80
  -5   0  -1    0.60    1.00
  -5   0  -1   -1.20    0.90
   5   0  -1   -0.20    0.90
  -5   0  -1    0.10    0.80
   5   0   1   -0.30    0.70
   5   0   1   -0.60    0.90
  -5   0  -1    0.40    0.80
  -5   0   1    0.30    0.80
  -6   0  -1    0.30    0.90
   6   0   1   -0.90    0.90
  -6   0  -1    1.10    1.00
  -6   0  -1   -0.10    0.60
   6   0   1   -1.20    0.90
  -6   0   1   -0.30    0.60
   6   0  -1   -1.20    1.00
  -6   0  -1    0.60    0.90
  -6   0   1   -1.60    0.80
  -6   0   1   -1.10    0.80
  -6   0   1   -0.10    1.10
  -6   0  -1    1.20    1.10
  -6   0   1    0.40    0.90
   6   0  -1   -0.60    1.00
   6   0  -1   -0.20    0.70
  -7   0  -1    1.00    1.40
   7   0  -1   -1.20    1.00
  -7   0  -1   -0.90    1.10
  -7   0  -1   -0.50    0.70
  -7   0   1    0.00    0.80
   7   0   1    1.30    1.40
  -7   0   1   -0.80    1.10
  -7   0  -1   -0.60    1.00
  -7   0   1   -1.60    0.90
  -7   0  -1   -0.70    1.20
  -7   0  -1   -0.50    1.10
   7   0   1    0.50    0.80
  -7   0   1    0.70    1.20
   7   0   1    0.20    1.10
   7   0  -1   -1.20    1.10
  -7   0   1    0.60    1.20
  -7   0   1    0.20    1.20
   7   0  -1    0.70    0.90
  -8   0  -1    2.50    1.70
  -8   0   1   -0.20    1.40
   8   0  -1   -0.90    1.50
   8   0  -1   -3.30    1.10
  -8   0  -1    0.20    0.80
  -8   0   1   -0.80    1.30
  -8   0  -1    0.10    1.50
  -8   0  -1   -0.40    1.40
   8   0   1   -1.40    1.40
  -8   0   1    0.80    1.50
  -8   0   1   -0.30    0.90
  -8   0  -1   -0.90    1.40
   8   0   1   -1.30    1.20
  -8   0   1   -0.40    1.30
   8   0  -1    0.80    1.00
  -9   0  -1   -0.40    1.70
   9   0  -1    0.30    1.80
   9   0   1   -1.10    1.60
   9   0   1    0.10    1.80
   9   0  -1    0.20    1.80
  -9   0  -1    2.40    1.20
  -9   0  -1   -1.40    1.70
  -9   0   1   -0.30    1.60
  -9   0   1   -0.30    1.90
  -9   0   1   -0.80    1.10
   1   1  -1  395.66   12.60
  -1  -1  -1  391.66   12.60
  -1  -1  -1  398.26   12.60
   1  -1   1  407.56   12.30
   1  -1   1  409.66   12.40
  -1   1   1  406.06   12.40
  -1  -1  -1  421.96   12.40
   1   1  -1  390.76   12.50
   1  -1   1  402.46   12.60
   1  -1   1  421.06   12.50
   1   1  -1  391.56   12.60
   1  -1   1  422.06   12.40
   1   1  -1  404.96   12.50
  -1  -1   1  398.86   12.50
   1  -1  -1  399.86   12.40
  -1   1  -1  412.86   12.30
   1  -1  -1  411.86   12.40
   1   1   1  406.36   12.60
   1   1   1  395.26   12.60
   1   1   1  394.26   12.40
  -1   1  -1  402.36   12.40
   1  -1  -1  418.86   12.60
  -1   1  -1  423.36   12.50
   1  -1  -1  410.16   12.50
   1   1   1  409.26   12.60
  -1  -1   1  407.06   12.50
  -1  -1   1  406.76   12.60
  -1   1  -1  386.66   12.40
  -2  -1  -1 7984.60  246.98
  -2   1   1 7610.14  244.18
   2   1  -1 8769.02  248.48
  -2  -1  -1 7801.02  247.08
  -2  -1   1 7789.62  246.88
  -2   1  -1 7999.30  244.68
  -2   1  -1 7813.92  244.58
   2  -1  -1 7913.51  244.68
   3  -1   1  252.87    8.90
   3   1  -1  269.37    8.60
  -3   1   1  269.17    8.70
  -3   1   1  242.28    8.70
   3   1  -1  251.77    8.90
  -3   1   1  257.47    8.40
  -3  -1  -1  253.37    8.80
   3  -1   1  263.07    8.30
  -3  -1  -1  263.87    8.90
  -3   1   1  258.27    8.60
  -3  -1  -1  257.87    9.00
  -3  -1  -1  254.77    8.40
   3  -1   1  258.07    8.90
   3   1   1  250.87    9.00
  -3   1  -1  245.48    8.20
  -3   1  -1  246.38    8.60
  -3  -1   1  254.27    8.90
  -3   1  -1  258.57    8.70
   3   1   1  255.77    8.80
  -3  -1   1  264.77    9.00
  -3  -1   1  268.57    8.90
   3   1   1  268.77    8.50
  -3  -1   1  257.67    8.60
   3  -1  -1  244.88    8.40
   3  -1  -1  277.17    9.00
  -3   1  -1  240.88    8.60
  -3  -1   1  245.28    8.80
  -4   1   1    6.70    1.20
   4  -1   1    3.90    1.20
   4   1  -1    8.20    1.30
  -4   1   1    6.90    1.20
  -4  -1  -1    3.70    0.90
  -4   1   1    7.20    1.00
   4  -1   1    7.10    0.90
  -4  -1  -1   10.00    1.60
  -4  -1  -1    6.40    0.90
   4   1  -1    6.30    1.00
  -4  -1  -1    6.90    1.30
  -4   1   1    5.60    1.10
   4   1  -1    3.80    1.10
  -4   1   1    4.70    1.00
  -4   1  -1    6.90    1.20
  -4   1  -1   10.10    1.30
  -4   1  -1    6.80    1.30
  -4  -1   1    5.50    1.20
  -4   1  -1    8.90    1.30
  -4  -1   1    5.20    1.10
   4   1   1    5.60    1.30
   4   1   1    9.10    1.40
  -4  -1   1    8.50    1.50
  -4   1  -1    5.70    1.10
  -4   1  -1    5.10    0.80
   4   1   1    8.60    1.10
   4  -1  -1    5.70    1.00
   4  -1  -1    9.90    1.60
  -4  -1   1    8.60    1.50
  -5   1   1    0.20    0.70
  -5   1   1   -0.60    0.70
   5   1  -1    0.60    1.00
  -5  -1  -1   -0.80    0.70
   5  -1   1   -0.20    0.50
  -5  -1  -1   -0.10    0.70
  -5  -1  -1    0.10    0.90
  -5   1   1   -1.10    0.70
   5   1  -1   -0.20    0.70
   5  -1   1    0.60    0.90
   5   1  -1   -0.20    0.80
  -5  -1  -1    0.70    0.90
   5  -1   1   -1.40    0.80
  -5   1   1   -0.80    0.70
  -5   1   1   -0.10    0.60
  -5  -1   1    0.00    0.90
  -5   1  -1   -1.40    0.70
  -5   1  -1   -0.70    0.50
  -5  -1   1   -0.40    0.80
  -5   1  -1    0.50    0.80
   5   1   1    0.30    0.90
   5  -1  -1   -0.50    0.90
   5   1   1   -0.40    0.80
   5   1   1    0.40    0.60
   5  -1  -1   -1.00    0.80
  -5   1  -1    0.30    0.80
  -5  -1   1   -0.10    0.80
  -5  -1   1   -0.50    0.70
  -5   1  -1    0.40    0.90
   5  -1  -1   -0.80    0.60
  -5  -1   1   -0.10    0.60
  -5   1  -1   -0.20    0.80
  -5  -1   1   -0.90    0.80
  -6   1   1    2.00    1.20
   6   1  -1    3.10    1.40
   6  -1   1    0.50    0.80
   6   1  -1    1.90    1.00
  -6   1   1    1.80    0.80
  -6  -1  -1    3.00    1.30
  -6   1   1    2.30    1.20
  -6   1   1    3.70    1.30
  -6  -1  -1    4.20    1.50
  -6  -1  -1    2.50    0.80
   6   1  -1    4.40    1.30
   6  -1   1    2.50    1.40
   6  -1   1    3.10    1.40
  -6  -1  -1    6.10    1.60
  -6   1   1    3.10    1.20
  -6  -1   1    2.00    1.20
  -6  -1   1    3.40    0.90
   6  -1  -1    4.80    1.50
   6   1   1    3.30    1.40
  -6   1  -1    2.40    0.80
   6   1   1    2.50    1.20
  -6   1  -1    5.20    1.30
  -6  -1   1    3.20    1.20
   6  -1  -1    3.20    1.40
  -6   1  -1    1.50    1.50
  -6  -1   1    0.70    1.10
  -6   1  -1    3.00    1.20
  -6   1  -1    2.40    1.30
   6  -1  -1    2.10    1.00
   7  -1   1    3.90    1.70
   7   1  -1    2.10    1.40
  -7  -1  -1    2.70    1.50
  -7   1   1    3.00    1.60
   7  -1   1    5.50    1.90
   7  -1   1    3.00    1.00
  -7  -1  -1    4.80    1.90
  -7  -1  -1    3.40    1.70
  -7  -1  -1    2.50    1.50
   7   1  -1    1.10    1.50
  -7   1   1    2.50    1.50
  -7   1   1    4.50    1.80
  -7   1   1    4.80    1.70
  -7  -1  -1    3.10    0.90
  -7   1   1    3.40    1.10
   7   1  -1    2.90    1.20
  -7  -1  -1    3.50    1.70
  -7   1   1    6.20    1.60
  -7  -1   1    5.30    1.60
   7  -1  -1    2.50    1.10
  -7   1  -1    3.30    1.50
  -7  -1   1    3.60    1.60
  -7  -1   1    4.20    1.80
  -7  -1   1    2.70    1.60
  -7   1  -1    3.20    0.90
  -7  -1   1    3.00    1.60
   7   1   1    5.60    1.70
   7  -1  -1    3.10    1.50
  -7   1  -1    5.20    1.80
  -7   1  -1    2.50    1.60
  -7   1  -1    2.60    1.50
  -7   1  -1    3.10    1.40
   7  -1  -1    5.20    1.80
   7   1   1    3.80    1.70
  -8  -1  -1    6.00    1.80
  -8   1   1    6.80    2.00
  -8   1   1    4.00    1.70
   8  -1   1    5.10    1.90
   8  -1   1    5.80    2.00
   8   1  -1    8.60    2.10
  -8  -1  -1    6.50    2.00
   8   1  -1    6.20    2.10
  -8  -1  -1    7.00    2.10
   8  -1   1    8.20    1.50
  -8   1   1    5.40    1.80
  -8   1   1    8.20    1.50
  -8   1   1    8.50    2.00
  -8   1  -1    4.50    1.90
  -8  -1   1   10.50    2.40
   8  -1  -1    5.00    1.90
  -8   1  -1    5.60    2.00
  -8   1  -1    8.00    1.30
  -8  -1   1    3.50    1.80
  -8   1  -1   12.00    2.50
   8   1   1    3.20    1.60
  -8   1  -1    6.40    2.00
  -8  -1   1    4.90    1.40
   8  -1  -1    3.60    1.90
  -8  -1   1    9.10    2.30
   8  -1  -1    6.10    1.40
   8   1   1    8.00    2.40
  -9   1   1    1.40    2.00
   9   1  -1    4.90    2.30
  -9  -1  -1    0.60    1.10
  -9  -1  -1    0.50    1.60
  -9   1   1   -2.30    1.40
   9  -1   1   -0.10    1.70
   9   1  -1   -1.40    1.50
  -9  -1  -1   -1.50    1.50
   9  -1   1   -0.10    1.90
  -9   1   1   -0.70    1.00
  -9   1  -1    1.60    1.20
   9  -1  -1   -2.10    1.60
  -9  -1   1    3.40    1.90
   9   1   1    1.30    1.80
  -9   1  -1   -2.50    1.30
   9  -1  -1   -0.10    1.00
   9  -1  -1    5.00    2.10
   9   1   1   -1.60    1.90
  -9   1  -1    1.10    2.00
  -9  -1   1    0.30    1.10
  -9  -1   1    2.90    2.00
   0   2   1 3858.91  121.69
   0   2  -1 4091.49  121.69
   0  -2  -1 4004.30  121.69
   1   2  -1  786.92   24.20
  -1   2   1  762.62   24.10
  -1  -2  -1  818.72   23.90
   1   2  -1  776.72   24.10
  -1  -2  -1  747.13   24.20
  -1   2   1  803.42   24.20
  -1  -2  -1  813.62   24.30
  -1   2   1  772.22   23.80
  -1  -2  -1  820.92   24.30
   1   2  -1  798.62   24.30
  -1   2   1  750.52   23.80
   1  -2   1  817.72   24.20
   1  -2   1  817.62   24.10
  -1  -2   1  818.82   24.30
  -1   2  -1  809.52   23.90
  -1   2  -1  713.33   24.10
   1  -2  -1  815.62   23.80
  -1   2  -1  785.72   23.80
  -1  -2   1  815.52   24.20
  -1  -2   1  753.42   24.20
   1   2   1  787.52   24.20
   1  -2  -1  796.02   24.20
   1   2   1  770.22   23.90
   1   2   1  804.42   24.20
  -1  -2   1  827.02   24.20
   2   2  -1 3128.19  103.29
  -2   2   1 2989.00   98.09
  -2  -2  -1 3166.58  103.39
  -2  -2  -1 3171.58  103.29
  -2   2  -1 3180.28   98.39
  -2  -2   1 3134.69  103.19
   2  -2  -1 3120.89   98.59
  -2   2  -1 2957.40   98.29
  -3  -2  -1  230.58    8.40
   3  -2   1  243.38    7.80
  -3   2   1  264.17    8.20
  -3  -2  -1  241.38    8.10
  -3   2   1  237.98    8.00
  -3  -2  -1  242.18    8.50
   3   2  -1  241.18    8.50
  -3  -2  -1  227.78    8.40
   3   2  -1  242.98    8.20
  -3  -2  -1  241.08    8.60
  -3  -2  -1  237.78    8.50
   3  -2   1  240.98    8.40
  -3   2   1  234.58    8.00
   3  -2   1  260.07    8.60
   3   2   1  227.48    8.50
  -3   2  -1  224.18    8.30
  -3  -2   1  230.28    8.10
   3   2   1  245.28    8.20
  -3   2  -1  236.38    7.80
  -3  -2   1  245.68    8.50
  -3   2  -1  242.28    8.10
  -3  -2   1  239.08    8.40
   3  -2  -1  237.58    8.50
   3  -2  -1  248.78    8.00
  -3  -2   1  238.98    8.40
  -3  -2   1  239.78    8.50
  -3   2  -1  243.88    8.10
   3  -2  -1  246.18    8.50
  -3  -2   1  231.38    8.60
   4  -2   1  460.25   14.40
  -4   2   1  437.56   14.70
   4   2  -1  482.85   15.40
  -4  -2  -1  451.15   15.20
   4  -2   1  429.56   15.20
  -4  -2  -1  469.25   14.60
   4   2  -1  467.65   14.80
  -4  -2  -1  439.36   15.20
  -4   2   1  448.76   14.70
   4  -2   1  429.56   15.20
  -4  -2  -1  410.66   15.00
  -4   2   1  457.75   15.10
  -4   2   1  455.15   14.50
  -4  -2  -1  466.35   15.30
   4   2  -1  472.15   15.00
  -4   2   1  430.96   14.80
  -4  -2   1  452.15   15.20
  -4   2  -1  471.75   14.80
  -4   2  -1  470.25   14.80
  -4  -2   1  443.26   15.20
  -4   2  -1  436.36   14.80
  -4   2  -1  465.25   15.20
   4  -2  -1  470.25   14.60
  -4   2  -1  454.05   15.20
   4  -2  -1  429.56   15.20
  -4   2  -1  442.26   14.30
   4   2   1  437.76   14.90
   4  -2  -1  495.15   15.40
   4   2   1  456.25   15.30
  -4  -2   1  443.96   15.20
  -4  -2   1  421.96   15.10
  -5  -2  -1   18.30    2.20
  -5   2   1    9.90    1.70
  -5  -2  -1   13.70    1.90
  -5   2   1   13.80    1.40
   5  -2   1   14.50    2.10
   5   2  -1   12.70    1.70
   5  -2   1   13.20    1.30
   5   2  -1   15.00    1.70
   5   2  -1   15.80    2.20
  -5  -2  -1   14.90    1.50
  -5  -2  -1   16.60    2.00
  -5   2   1   16.20    1.80
  -5   2   1   13.80    1.70
  -5   2   1   17.60    2.20
   5  -2   1   14.70    2.00
  -5  -2  -1   14.40    2.00
  -5   2   1   12.90    1.60
  -5  -2   1   14.50    2.00
   5  -2  -1   16.60    2.10
   5  -2  -1   15.50    1.50
  -5  -2   1   14.70    2.00
  -5   2  -1   14.00    1.20
   5  -2  -1   13.00    2.00
  -5  -2   1   14.30    1.70
  -5   2  -1   14.00    2.00
  -5   2  -1   13.30    1.70
  -5   2  -1   12.20    1.70
   5   2   1   16.70    1.90
  -5  -2   1   16.60    2.10
  -5   2  -1   17.00    1.90
   5   2   1   13.40    1.90
  -5   2  -1   15.60    1.80
  -5  -2   1   14.50    2.10
  -6   2   1    2.30    1.10
  -6  -2  -1   -1.20    0.80
  -6   2   1    0.70    0.90
  -6  -2  -1    0.70    1.20
   6   2  -1    0.00    1.10
   6   2  -1   -0.20    0.80
   6  -2   1   -1.10    0.90
  -6   2   1    0.50    0.90
  -6   2   1    1.60    0.90
   6  -2   1    0.00    0.70
  -6  -2  -1    1.60    0.80
  -6  -2  -1    1.80    1.20
  -6   2   1   -0.30    0.60
   6  -2   1   -1.40    1.10
   6   2  -1   -0.80    0.90
  -6   2  -1   -0.20    0.90
   6   2   1    1.80    1.30
   6  -2  -1    0.30    0.80
  -6   2  -1   -0.10    0.60
  -6   2  -1    1.70    1.00
  -6   2  -1   -1.20    1.00
  -6  -2   1    1.60    1.20
  -6  -2   1   -1.10    0.80
   6   2   1    0.60    1.00
   6  -2  -1   -1.20    0.90
   6  -2  -1   -0.20    1.10
  -6  -2   1    1.50    1.30
  -6  -2   1   -0.90    1.20
  -6   2  -1    1.60    0.90
  -6  -2   1    0.50    1.10
  -6   2  -1   -0.80    0.60
  -7  -2  -1   10.90    2.50
  -7   2   1   12.80    2.10
   7   2  -1    5.20    1.80
   7  -2   1    7.90    2.10
  -7   2   1   13.50    2.30
   7   2  -1   13.10    2.20
  -7  -2  -1    9.70    2.10
  -7   2   1   12.70    1.60
   7  -2   1   10.10    2.20
  -7   2   1   14.60    2.20
  -7  -2  -1   14.50    2.40
  -7  -2  -1   10.30    1.50
   7  -2   1   13.60    1.60
  -7   2   1   12.10    2.00
  -7   2   1    8.50    2.10
  -7  -2  -1   11.80    2.40
  -7   2  -1   11.10    2.10
   7  -2  -1    6.60    2.10
  -7  -2   1    6.70    2.20
  -7   2  -1   10.80    1.90
  -7   2  -1    9.90    2.00
  -7  -2   1    8.50    2.10
  -7   2  -1   13.40    2.10
  -7  -2   1   10.50    1.60
   7  -2  -1   11.90    2.20
  -7  -2   1   10.20    2.10
  -7  -2   1   10.90    2.30
  -7  -2   1   12.50    2.50
   7  -2  -1   11.20    1.70
   7   2   1   11.90    2.10
   7   2   1   14.30    2.50
  -7   2  -1   11.90    2.30
  -7   2  -1   12.10    1.50
   8   2  -1    4.10    2.00
   8   2  -1    8.50    2.10
  -8   2   1    6.20    1.70
  -8  -2  -1    7.40    2.20
   8  -2   1    3.50    1.90
  -8   2   1    8.10    2.00
  -8  -2  -1    6.50    1.40
  -8  -2  -1    5.30    1.70
   8  -2   1    8.20    2.20
  -8   2   1    3.90    1.20
  -8  -2  -1    6.90    2.20
  -8   2   1    4.00    1.90
   8  -2   1    5.80    1.30
  -8   2   1    4.80    2.00
  -8  -2   1    4.50    1.30
   8  -2  -1    3.60    1.70
  -8   2  -1    5.20    1.90
   8  -2  -1    7.50    1.50
  -8  -2   1    6.50    2.20
   8  -2  -1    7.00    2.20
  -8  -2   1    6.90    2.10
  -8  -2   1    8.70    2.20
  -8   2  -1    6.40    1.80
   8   2   1    6.60    2.30
  -8   2  -1    3.60    1.70
  -8   2  -1    6.20    1.70
   8   2   1    4.90    1.80
  -8   2  -1    3.50    1.10
  -9  -2  -1    1.70    1.90
  -9   2   1   -0.10    1.10
   9   2  -1    1.40    1.90
  -9   2   1   -0.50    1.50
  -9  -2  -1   -1.00    1.60
  -9   2   1   -3.30    1.50
   9  -2   1    0.50    1.80
  -9  -2  -1   -0.20    1.20
   9  -2   1    0.90    1.80
   9   2  -1   -1.20    1.80
  -9  -2   1    2.40    1.90
   9  -2  -1    1.30    1.10
  -9  -2   1   -1.90    1.80
   9   2   1   -0.10    1.60
  -9   2  -1    0.10    1.90
  -9  -2   1    0.50    1.20
   9  -2  -1   -0.80    1.70
  -9   2  -1    1.70    1.70
   9  -2  -1   -2.60    1.90
   9   2   1    2.10    2.30
   0  -3   1    0.80    0.30
   0  -3  -1   -0.20    0.20
   0   3  -1    0.00    0.20
   0  -3  -1   -0.20    0.20
   0  -3   1    0.50    0.30
   0  -3   1    0.00    0.20
   0   3   1   -0.30    0.20
   0   3  -1    0.50    0.20
   0   3  -1   -0.40    0.20
  -1  -3  -1  189.88    5.90
  -1  -3  -1  200.38    6.50
   1  -3   1  194.28    6.30
  -1   3   1  189.48    5.80
   1   3  -1  182.88    6.40
   1  -3   1  191.18    6.20
  -1  -3  -1  198.28    6.50
   1   3  -1  188.48    5.90
  -1   3   1  194.78    5.90
   1  -3   1  190.28    6.30
   1   3  -1  191.28    6.30
   1   3   1  186.28    6.40
  -1  -3   1  199.48    6.30
  -1   3  -1  185.28    6.20
   1   3   1  184.68    5.90
   1  -3  -1  193.38    6.30
  -1   3  -1  184.88    5.80
   1  -3  -1  189.98    5.80
  -1   3  -1  189.18    6.40
  -1  -3   1  195.98    6.40
   1   3   1  197.78    6.40
  -1  -3   1  190.28    6.40
  -1  -3   1  198.08    6.40
   1  -3  -1  188.88    6.40
   1  -3  -1  187.78    5.80
  -1   3  -1  192.98    5.80
   2   3  -1 1527.15   45.60
  -2  -3  -1 1512.95   45.60
   2  -3   1 1591.54   45.50
  -2  -3  -1 1468.35   45.70
  -2   3   1 1505.35   44.90
   2  -3   1 1450.85   45.60
  -2  -3  -1 1464.65   45.60
   2   3   1 1527.25   45.70
  -2  -3   1 1522.65   45.60
  -2   3  -1 1468.45   45.20
  -2  -3   1 1537.95   45.50
   2  -3  -1 1531.55   45.50
  -2  -3   1 1468.85   45.70
  -2  -3   1 1510.15   45.70
  -2   3  -1 1438.26   44.90
   2   3   1 1430.16   45.00
  -2  -3   1 1494.05   45.50
   2   3   1 1452.95   45.60
  -2  -3   1 1452.65   45.60
  -2   3  -1 1435.56   44.90
   2   3   1 1555.04   45.60
  -2   3  -1 1473.45   45.40
   3  -3   1  175.18    5.80
  -3  -3  -1  171.58    6.50
  -3  -3  -1  175.18    6.60
  -3  -3  -1  179.48    6.70
  -3  -3  -1  175.98    6.60
  -3   3   1  172.98    6.00
  -3   3   1  178.78    6.50
   3   3  -1  179.58    6.50
   3  -3   1  167.18    6.40
  -3   3   1  177.18    5.90
  -3  -3  -1  170.28    6.20
  -3  -3  -1  166.98    6.50
  -3   3   1  157.18    5.90
   3  -3   1  178.18    6.60
  -3   3  -1  165.38    5.90
  -3   3  -1  164.08    5.90
  -3  -3   1  181.08    6.60
  -3  -3   1  166.58    6.50
  -3   3  -1  161.98    5.80
   3  -3  -1  180.28    6.60
  -3  -3   1  172.88    6.50
  -3  -3   1  170.38    6.40
  -3  -3   1  174.18    6.70
  -3   3  -1  176.18    6.40
   3  -3  -1  176.68    6.00
   3   3   1  170.98    6.10
  -4  -3  -1 1875.91   57.99
  -4   3   1 1835.32   57.29
  -4   3   1 1879.41   57.89
   4  -3   1 2025.70   58.09
  -4  -3  -1 1857.81   58.09
  -4  -3  -1 1847.32   57.99
   4   3  -1 1857.71   57.99
  -4   3   1 1711.53   57.29
   4  -3   1 1936.51   58.09
  -4  -3  -1 1929.81   58.09
   4   3  -1 1894.91   57.49
  -4   3   1 1916.21   57.29
  -4  -3  -1 1890.31   57.99
   4  -3   1 1903.71   56.99
  -4   3   1 1940.91   57.29
  -4   3  -1 1807.92   57.29
   4   3   1 1851.81   57.99
  -4   3  -1 1849.02   57.29
  -4   3  -1 1856.11   57.79
   4   3   1 1884.91   57.49
  -4  -3   1 1905.31   57.99
  -4  -3   1 1856.01   58.19
  -4   3  -1 1875.51   57.29
  -4   3  -1 1892.91   56.99
   4  -3  -1 1952.60   57.29
  -4   3  -1 1878.01   57.29
  -4  -3   1 1803.42   57.89
   4  -3  -1 1898.21   57.99
  -4  -3   1 1874.91   57.99
  -4  -3   1 1876.11   57.49
   4  -3  -1 1951.00   58.09
  -4  -3   1 1855.71   57.99
  -5   3   1   94.89    4.20
  -5  -3  -1   97.59    4.70
   5  -3   1  101.59    4.90
  -5   3   1   82.69    4.50
  -5   3   1   97.29    4.00
  -5  -3  -1   92.79    4.80
   5   3  -1   88.69    4.70
  -5  -3  -1   91.99    4.10
  -5  -3  -1   92.79    4.80
  -5   3   1   87.49    4.10
  -5   3   1   95.59    4.30
   5  -3   1   97.49    4.80
  -5  -3  -1   98.59    4.90
   5   3  -1   87.49    4.30
  -5   3   1   90.29    4.10
  -5  -3  -1   97.59    4.90
   5  -3   1   92.99    3.80
  -5  -3   1   98.89    5.00
  -5   3  -1   91.99    4.60
  -5  -3   1   91.29    4.70
  -5  -3   1   97.29    4.80
  -5   3  -1   94.49    4.20
  -5   3  -1  100.29    4.30
  -5  -3   1   94.49    4.80
   5   3   1   93.69    4.80
  -5  -3   1   89.49    4.20
   5   3   1   97.59    4.40
   5  -3  -1   98.59    4.80
  -5   3  -1   90.09    4.20
   5  -3  -1   90.89    4.80
  -5   3  -1   94.49    4.20
  -5  -3   1   94.99    4.70
  -6  -3  -1    5.20    2.80
  -6   3   1    3.20    1.00
  -6  -3  -1    2.00    1.00
  -6  -3  -1    4.60    1.60
  -6   3   1    4.00    1.10
  -6  -3  -1    7.10    1.80
   6   3  -1    3.60    1.40
   6   3  -1    4.60    1.70
  -6   3   1    4.40    1.30
  -6   3   1    2.50    1.50
  -6  -3  -1    3.30    1.40
   6  -3   1    3.00    1.50
  -6   3   1    4.00    1.30
  -6   3   1    6.20    1.40
   6  -3   1    4.10    1.00
  -6  -3  -1    5.10    1.80
   6  -3   1    0.70    1.30
   6  -3  -1    4.60    1.20
  -6   3  -1    5.50    1.10
  -6  -3   1    0.70    1.80
  -6   3  -1    3.30    1.20
  -6  -3   1    2.30    1.40
  -6  -3   1    3.70    1.10
  -6  -3   1    4.40    1.60
  -6   3  -1    3.10    1.30
  -6  -3   1    3.10    1.50
  -6   3  -1    3.10    1.10
   6  -3  -1    4.00    1.60
   6   3   1    3.60    1.70
   6   3   1    3.20    1.20
  -6   3  -1    7.80    1.80
  -6   3  -1    6.00    1.40
   6  -3  -1    5.20    1.70
  -7   3   1    0.00    1.00
  -7   3   1    2.30    1.20
  -7   3   1    0.50    0.90
   7  -3   1    0.60    1.40
  -7  -3  -1   -2.20    1.00
   7  -3   1   -0.80    1.20
  -7   3   1   -0.30    1.10
  -7   3   1    0.30    0.80
  -7  -3  -1   -0.90    2.00
   7  -3   1    0.00    0.80
   7   3  -1   -1.00    1.30
   7   3  -1   -0.10    1.20
  -7  -3  -1    2.10    1.30
  -7  -3  -1   -0.90    1.10
  -7  -3   1   -1.10    1.20
  -7  -3   1    1.40    1.40
   7  -3  -1   -0.10    1.50
  -7  -3   1   -0.50    1.30
  -7   3  -1   -1.40    1.10
  -7   3  -1    0.20    0.60
  -7  -3   1   -1.80    0.90
   7   3   1   -0.40    1.10
  -7   3  -1    1.40    1.80
  -7   3  -1   -1.40    1.00
   7  -3  -1    0.20    0.90
   7   3   1   -1.50    1.40
   7  -3  -1   -0.90    1.10
  -7   3  -1   -0.70    0.90
  -7  -3   1    1.70    1.60
  -7   3  -1    0.80    1.10
   8  -3   1    3.40    1.10
  -8  -3  -1    2.60    1.10
   8   3  -1    1.70    1.70
   8  -3   1    0.80    1.70
   8   3  -1    1.20    1.20
  -8   3   1    1.40    1.10
  -8  -3  -1    3.90    1.90
  -8   3   1    3.90    1.20
  -8   3   1    2.10    1.40
   8  -3   1    1.80    1.50
  -8  -3  -1    2.20    2.10
  -8   3   1    2.20    1.40
   8  -3  -1    1.70    1.60
  -8  -3   1    2.50    1.70
  -8   3  -1    0.10    1.30
   8  -3  -1    3.40    1.30
  -8   3  -1    2.60    1.30
  -8  -3   1    2.00    1.90
  -8   3  -1    2.60    1.40
  -8  -3   1    2.70    1.20
   8  -3  -1    3.30    2.10
   8   3   1    3.50    1.70
   8   3   1    2.50    1.80
  -8   3  -1    2.30    0.90
  -9   3   1   -0.10    1.50
   9  -3   1   -0.90    2.10
  -9  -3  -1    0.90    1.70
  -9   3   1    0.40    1.70
  -9  -3  -1   -2.10    1.70
  -9   3   1    0.30    1.20
  -9  -3  -1   -0.50    1.10
   9  -3   1    1.30    2.00
   9   3  -1   -0.30    1.50
   9  -3   1   -0.80    0.80
   9   3  -1   -0.60    1.90
   9   3   1   -0.10    1.40
  -9  -3   1    1.40    2.00
  -9  -3   1   -2.00    1.70
   9  -3  -1    0.10    1.70
  -9  -3   1    1.20    1.40
   9  -3  -1    0.10    1.10
  -9   3  -1   -0.70    1.20
   9  -3  -1    0.20    2.00
   9   3   1    2.30    2.30
  -9   3  -1   -0.10    1.40
  -9   3  -1   -1.10    1.70
   0   4   1 2765.42   89.39
   0   4  -1 2839.92   89.29
   0  -4  -1 2867.71   89.39
   1   4  -1   50.89    2.20
  -1  -4  -1   47.90    2.20
   1  -4   1   50.39    2.20
   1   4  -1   47.50    1.60
   1   4  -1   46.20    2.10
  -1  -4  -1   52.69    2.30
   1  -4   1   48.90    2.10
  -1   4   1   48.90    1.60
  -1  -4  -1   53.89    2.30
  -1   4   1   49.60    2.30
  -1   4   1   50.89    1.60
   1  -4   1   52.09    2.10
  -1  -4   1   51.49    2.20
  -1  -4   1   49.00    2.20
  -1  -4   1   47.50    2.10
  -1   4  -1   48.50    1.60
  -1   4  -1   52.99    2.20
   1   4   1   46.30    2.10
   1  -4  -1   50.19    2.20
   1   4   1   47.30    2.20
   1  -4  -1   50.69    1.60
  -1  -4   1   47.60    2.20
  -1  -4   1   49.60    2.20
   1  -4  -1   47.90    2.20
  -1   4  -1   47.90    1.60
  -2   4   1   37.90    1.40
   2   4  -1   38.50    2.10
   2  -4   1   41.50    2.20
  -2   4   1   38.70    2.00
  -2  -4  -1   40.60    2.20
  -2  -4  -1   37.90    2.20
   2  -4   1   40.30    2.00
  -2  -4  -1   36.70    2.10
   2  -4   1   40.00    1.90
  -2  -4  -1   34.50    2.10
   2   4   1   39.60    2.20
   2   4   1   37.00    2.10
  -2  -4   1   42.30    2.30
  -2  -4   1   35.00    2.10
  -2  -4   1   40.30    2.20
  -2   4  -1   36.80    1.40
   2   4   1   36.20    1.60
  -2   4  -1   36.90    1.40
   2  -4  -1   37.20    2.10
  -2  -4   1   37.20    2.20
  -2   4  -1   38.30    1.50
  -2  -4   1   39.10    2.20
  -2  -4   1   38.00    2.10
   2   4   1   35.10    2.20
  -2   4  -1   40.90    2.00
   2  -4  -1   42.10    2.00
   2  -4  -1   39.60    2.10
  -3   4   1   12.70    1.00
   3  -4   1   14.60    1.10
   3   4  -1   10.90    1.70
  -3   4   1   14.00    1.10
  -3   4   1   15.30    1.10
  -3   4   1   15.30    1.50
  -3  -4  -1   16.80    1.60
   3  -4   1   13.00    1.70
   3   4  -1   13.80    1.20
  -3  -4  -1   17.50    1.60
  -3  -4  -1   13.40    1.60
  -3  -4  -1   16.10    1.80
  -3   4   1   15.40    1.30
  -3  -4  -1   15.80    1.70
  -3   4  -1   13.40    1.20
  -3   4  -1   15.50    1.50
  -3   4  -1   13.10    1.00
  -3   4  -1   12.70    1.00
  -3  -4   1   15.00    1.80
  -3  -4   1    9.50    1.40
  -3  -4   1   16.50    1.80
  -3   4  -1   15.00    1.20
   3  -4  -1   13.40    1.60
   3   4   1   13.30    1.60
  -3   4  -1   17.90    1.10
  -3  -4   1   18.50    1.90
  -3  -4   1   14.80    1.70
   3  -4  -1   17.10    1.30
   3   4   1   15.20    1.20
  -3  -4   1   17.40    2.00
   3  -4  -1   15.00    1.80
  -4  -4  -1  741.33   24.30
  -4  -4  -1  743.03   24.10
  -4   4   1  674.93   23.30
  -4  -4  -1  746.83   23.70
   4   4  -1  741.83   23.50
  -4   4   1  717.53   23.20
   4  -4   1  799.62   24.20
  -4  -4  -1  759.42   24.30
  -4  -4  -1  761.22   24.20
   4  -4   1  741.93   23.20
   4  -4   1  788.72   24.30
  -4   4   1  740.73   24.00
   4   4  -1  749.73   24.20
  -4  -4  -1  751.72   24.40
  -4   4   1  739.03   23.20
  -4   4  -1  767.32   23.30
  -4   4  -1  738.53   23.90
  -4   4  -1  740.23   23.20
  -4  -4   1  745.13   24.20
   4  -4  -1  719.23   24.00
  -4  -4   1  740.73   23.80
  -4  -4   1  736.13   24.10
   4   4   1  730.83   23.50
   4  -4  -1  756.72   23.40
  -4  -4   1  734.93   24.40
  -4  -4   1  765.62   24.30
  -4   4  -1  718.83   23.30
   4   4   1  748.73   24.20
  -4   4  -1  733.53   23.30
   4  -4  -1  741.73   24.20
  -4  -4   1  757.82   24.10
  -5   4   1    1.10    1.10
  -5   4   1    1.20    0.80
   5  -4   1   -0.60    0.50
   5   4  -1    0.60    0.70
  -5   4   1   -0.90    0.70
   5  -4   1   -0.50    1.00
  -5  -4  -1    0.80    1.00
  -5  -4  -1    1.00    1.20
  -5  -4  -1    0.20    1.10
   5  -4   1   -0.10    1.00
  -5  -4  -1    1.50    0.90
  -5   4   1   -0.10    0.60
  -5   4   1   -0.40    0.70
  -5  -4  -1    1.30    1.20
   5   4  -1   -0.90    1.20
  -5  -4  -1    1.70    1.10
  -5  -4   1    1.60    1.20
  -5  -4   1    0.30    1.10
  -5  -4   1   -0.60    1.20
  -5   4  -1    0.10    1.00
   5   4   1    0.20    1.10
  -5   4  -1   -0.10    0.70
  -5   4  -1   -0.60    0.60
   5  -4  -1   -0.20    0.90
   5   4   1    2.30    1.00
  -5  -4   1    0.60    1.10
  -5   4  -1    0.10    0.70
  -5  -4   1    1.10    1.10
  -5  -4   1   -0.20    0.80
   5  -4  -1   -1.10    1.00
   5  -4  -1    0.70    0.70
  -6  -4  -1  110.89    5.60
   6  -4   1  101.09    5.50
  -6   4   1  102.59    4.60
  -6   4   1  106.09    5.00
  -6   4   1   99.49    5.50
  -6  -4  -1  112.99    5.70
   6  -4   1   89.89    5.10
   6   4  -1  114.39    5.80
  -6  -4  -1  104.49    5.70
  -6   4   1  102.69    4.80
   6  -4   1   98.39    5.50
  -6  -4  -1  105.69    5.50
  -6  -4  -1  111.19    4.90
  -6  -4  -1  112.19    5.80
  -6   4   1  105.49    4.80
   6   4  -1   98.09    5.00
  -6   4   1  114.39    5.00
  -6  -4   1  120.39    6.00
  -6  -4   1  113.09    5.70
   6  -4  -1  100.29    5.50
  -6   4  -1  105.79    4.80
   6  -4  -1  106.39    5.60
  -6   4  -1  102.29    4.80
  -6  -4   1  110.99    5.10
   6  -4  -1  104.79    4.70
  -6  -4   1  108.99    5.70
   6   4   1   96.39    5.00
  -6   4  -1  108.09    4.90
   6   4   1  106.99    5.70
  -6  -4   1  108.59    5.60
  -6   4  -1  112.09    5.00
  -6   4  -1  112.59    5.50
  -6   4  -1  105.79    4.40
  -6  -4   1   99.69    5.50
  -7  -4  -1    1.10    1.50
  -7   4   1   -1.00    0.90
   7   4  -1    0.00    1.10
  -7   4   1    1.90    1.10
   7  -4   1    2.00    1.50
  -7   4   1    0.60    1.20
   7  -4   1    1.10    0.80
  -7   4   1    1.10    1.60
  -7  -4  -1    1.00    1.10
  -7  -4  -1    2.60    1.60
  -7   4   1    1.10    0.80
   7  -4   1    1.20    1.50
   7   4  -1   -0.80    1.40
  -7   4   1    0.00    1.00
  -7  -4  -1    1.20    1.50
  -7  -4  -1    2.90    1.70
  -7  -4  -1    1.40    1.80
  -7   4  -1    0.50    0.80
  -7  -4   1    1.20    1.60
   7  -4  -1   -0.30    1.40
  -7   4  -1    1.20    1.20
  -7  -4   1    1.90    1.20
  -7  -4   1    2.70    1.50
   7  -4  -1    0.20    1.30
  -7   4  -1    1.50    1.20
   7   4   1    0.00    1.00
  -7   4  -1    0.90    1.10
  -7   4  -1    1.80    1.20
   7  -4  -1    0.50    1.00
  -7  -4   1   -1.00    1.30
  -7  -4   1   -2.50    1.20
   7   4   1    0.00    1.40
  -8  -4  -1   13.00    2.80
  -8  -4  -1   10.50    2.50
  -8  -4  -1   12.10    2.90
  -8   4   1    8.20    1.80
  -8   4   1    7.50    1.60
   8   4  -1   10.20    2.20
   8  -4   1    9.50    2.50
  -8  -4  -1   10.80    1.80
   8   4  -1   16.30    2.90
   8  -4   1    7.80    1.40
   8  -4   1   12.20    2.50
  -8  -4   1   11.30    2.10
   8   4   1   10.40    2.10
   8  -4  -1   13.90    2.00
   8   4   1    8.00    2.30
  -8   4  -1   12.60    2.20
  -8   4  -1   10.00    1.50
  -8  -4   1   10.90    2.70
  -8  -4   1   13.80    3.10
  -8  -4   1   18.60    3.10
   8  -4  -1    8.50    2.40
   8  -4  -1    7.70    2.30
   9  -4   1   -0.80    0.80
  -9  -4  -1    0.70    1.40
  -9   4   1    0.50    1.20
   9   4  -1    3.00    2.80
  -9  -4  -1   -3.70    1.60
   9  -4   1    0.70    2.30
   9   4  -1    0.20    1.60
   9  -4   1    0.90    1.90
  -9  -4  -1   -0.20    1.70
  -9   4   1    0.70    1.60
  -9  -4   1   -1.60    1.80
   9  -4  -1   -1.10    1.10
  -9  -4   1    0.20    1.30
   9  -4  -1   -0.10    1.80
  -9  -4   1   -0.50    1.90
  -9   4  -1    0.80    1.60
  -9   4  -1   -2.10    1.60
   9   4   1    0.90    1.50
   0   5   1   -0.50    0.20
   0  -5   1    0.10    0.30
   0  -5   1    0.10    0.20
   0  -5   1   -0.10    0.30
   0  -5  -1    0.10    0.20
   0  -5   1    0.10    0.30
   0  -5  -1    0.20    0.30
   0   5  -1    0.00    0.20
   0  -5  -1   -0.10    0.30
   0  -5   1    0.00    0.30
   0  -5  -1    0.60    0.30
   0   5  -1   -0.40    0.30
   1  -5   1   24.20    1.40
   1  -5   1   24.40    0.90
   1  -5   1   25.10    1.40
   1  -5   1   25.00    0.90
  -1   5   1   24.70    1.00
   1   5  -1   23.50    0.90
  -1  -5  -1   24.30    1.50
  -1  -5  -1   26.50    1.60
  -1  -5  -1   26.40    1.60
   1   5  -1   25.20    1.50
  -1   5   1   24.90    1.00
  -1  -5  -1   24.10    1.50
   1  -5  -1   24.70    0.90
   1  -5  -1   25.60    1.40
  -1  -5   1   25.80    1.60
  -1  -5   1   21.30    1.40
   1  -5  -1   26.80    1.60
  -1   5  -1   26.40    1.50
  -1   5  -1   25.10    1.00
  -1  -5   1   25.60    1.50
   1  -5  -1   24.90    0.90
  -1  -5   1   24.40    1.50
   1   5   1   25.30    1.50
  -1  -5   1   24.50    1.50
   1  -5  -1   24.90    0.90
   2   5  -1    0.50    0.40
  -2  -5  -1   -0.40    0.70
   2  -5   1    0.10    0.70
  -2  -5  -1    0.50    0.70
   2  -5   1    0.70    0.50
  -2  -5  -1    0.80    0.80
   2   5  -1   -0.20    0.60
  -2  -5  -1    0.40    0.70
  -2   5   1    0.40    0.20
   2  -5   1    0.20    0.60
  -2  -5  -1    0.10    0.70
   2  -5  -1    2.00    0.60
   2  -5  -1    0.60    0.70
  -2  -5   1    1.80    0.90
   2  -5  -1    0.10    0.60
  -2  -5   1   -0.20    0.60
  -2  -5   1    0.80    0.90
   2   5   1    0.40    0.30
  -2  -5   1    0.10    0.70
  -2  -5   1    0.60    0.60
  -2   5  -1    1.20    0.70
   2   5   1    1.10    0.70
  -2   5  -1    1.10    0.20
   2   5   1    0.40    0.70
  -3   5   1  336.67   11.00
  -3   5   1  326.27   10.00
   3  -5   1  315.07   10.40
  -3   5   1  313.47   10.00
   3   5  -1  321.97   11.00
  -3  -5  -1  322.57   11.20
  -3  -5  -1  315.07   11.20
  -3   5   1  297.37   10.00
  -3  -5  -1  320.17   11.10
  -3   5   1  315.07    9.90
  -3  -5  -1  321.57   11.10
  -3  -5  -1  314.67   11.00
   3  -5   1  305.27   11.00
   3  -5   1  343.17   10.90
  -3  -5  -1  318.77   10.90
   3   5  -1  313.27   10.20
  -3   5  -1  313.67   10.00
   3   5   1  310.17   11.00
   3  -5  -1  310.27   11.00
   3  -5  -1  315.47   10.50
  -3  -5   1  320.87   11.10
  -3  -5   1  307.67   11.00
  -3   5  -1  318.47   10.00
  -3   5  -1  314.17   10.50
  -3  -5   1  308.87   11.20
  -3   5  -1  319.07   10.00
  -3   5  -1  304.77    9.90
  -3   5  -1  326.37   10.80
  -3  -5   1  334.77   11.20
  -3  -5   1  311.47   10.90
  -3  -5   1  314.77   10.90
   3  -5  -1  309.07   10.90
   3   5   1  302.37   10.10
   4   5  -1    1.60    1.00
  -4  -5  -1    5.80    1.60
  -4   5   1    4.20    0.90
  -4  -5  -1    0.50    1.30
   4  -5   1    7.50    1.00
  -4  -5  -1    2.60    1.50
  -4   5   1    4.40    1.00
   4   5  -1    5.10    1.40
  -4   5   1    2.80    0.90
  -4   5   1    2.30    0.90
  -4   5   1    7.30    1.30
   4  -5   1    3.00    1.40
  -4  -5  -1    4.10    1.30
  -4   5  -1    4.00    1.00
  -4  -5   1    6.60    1.40
  -4   5  -1    4.20    0.90
   4  -5  -1    3.70    1.60
  -4  -5   1    4.90    1.40
  -4  -5   1    7.60    1.60
  -4  -5   1    1.00    1.40
  -4   5  -1    4.40    0.90
   4  -5  -1    5.80    1.40
  -4   5  -1    9.00    1.50
  -4  -5   1   -0.10    1.30
   4   5   1    5.10    1.50
   4   5   1    3.30    1.10
  -4   5  -1    4.90    0.90
  -4  -5   1    3.00    1.50
  -5  -5  -1   25.50    2.80
  -5  -5  -1   26.80    2.20
  -5   5   1   20.40    1.80
  -5  -5  -1   23.70    2.90
   5  -5   1   22.00    1.70
  -5  -5  -1   28.30    3.00
  -5   5   1   27.00    2.80
   5  -5   1   24.60    2.80
  -5   5   1   19.40    2.00
   5  -5   1   29.40    3.10
  -5  -5  -1   22.80    2.70
  -5   5   1   22.00    2.00
  -5   5   1   26.00    1.90
   5   5  -1   23.10    2.00
  -5  -5  -1   23.70    2.60
   5   5  -1   24.80    2.40
   5  -5  -1   20.20    2.50
   5   5   1   19.50    2.50
  -5   5  -1   25.20    1.80
  -5  -5   1   26.80    2.60
  -5  -5   1   22.50    2.20
  -5  -5   1   30.50    2.70
  -5  -5   1   24.60    2.90
  -5   5  -1   23.40    1.90
   5  -5  -1   25.00    1.90
  -5   5  -1   24.10    2.60
  -5  -5   1   26.50    2.90
   5  -5  -1   24.60    2.50
  -5  -5   1   26.30    2.80
   5   5   1   21.60    1.90
  -6   5   1  450.45   15.30
  -6  -5  -1  452.75   16.50
   6   5  -1  460.75   15.70
  -6  -5  -1  472.65   16.70
   6  -5   1  443.16   16.50
   6  -5   1  442.26   16.30
  -6   5   1  468.55   16.40
  -6   5   1  442.66   15.30
   6  -5   1  451.45   15.10
  -6  -5  -1  452.05   16.70
  -6   5   1  479.95   15.40
  -6  -5  -1  451.15   16.50
  -6  -5  -1  457.85   15.70
  -6  -5  -1  466.35   16.60
   6   5  -1  453.45   16.60
  -6   5   1  448.76   15.40
  -6   5  -1  462.85   15.10
  -6  -5   1  437.66   16.70
   6  -5  -1  406.86   16.30
  -6   5  -1  453.65   16.30
  -6  -5   1  470.35   15.90
   6  -5  -1  455.35   15.30
  -6   5  -1  471.75   15.50
  -6  -5   1  449.86   16.50
  -6  -5   1  461.35   16.50
  -6   5  -1  468.35   15.40
   6   5   1  470.75   16.70
  -6   5  -1  435.06   15.20
  -6  -5   1  479.55   16.50
   6   5   1  444.26   15.60
   6  -5  -1  516.05   16.80
  -6  -5   1  491.55   16.70
  -7   5   1   -0.10    1.00
  -7  -5  -1    0.70    1.10
   7  -5   1    0.80    0.90
   7   5  -1    0.90    1.60
   7  -5   1    0.30    1.50
  -7   5   1   -1.70    1.30
  -7  -5  -1   -1.40    1.40
  -7  -5  -1   -1.20    1.30
   7  -5   1    0.70    1.50
  -7  -5  -1    3.20    1.80
  -7   5   1   -1.40    0.80
   7   5  -1    0.70    1.20
  -7   5   1    2.20    1.20
  -7  -5  -1    1.20    1.40
  -7   5  -1    0.40    1.00
   7   5   1    2.60    1.50
  -7  -5   1    1.70    1.20
   7  -5  -1    1.30    1.00
  -7   5  -1   -0.10    1.00
  -7   5  -1    1.40    1.10
   7  -5  -1   -1.50    1.40
  -7   5  -1    0.00    1.50
  -7  -5   1   -0.40    1.60
  -7  -5   1    1.40    1.50
   7  -5  -1    0.70    1.40
  -7  -5   1    2.30    1.70
  -7   5  -1    0.00    0.80
  -7  -5   1    2.70    1.70
   7   5   1    1.40    1.10
  -8   5   1    5.40    1.60
  -8   5   1    7.90    1.60
   8   5  -1    5.90    2.00
   8  -5   1    9.70    2.40
  -8   5   1    8.00    1.70
  -8  -5  -1    7.50    1.70
  -8  -5  -1    9.10    2.40
  -8  -5  -1   10.00    2.70
  -8   5   1   10.50    2.00
  -8  -5  -1   11.10    2.60
   8  -5   1    8.70    1.50
   8   5  -1   12.20    2.70
   8  -5   1    6.10    2.30
   8  -5  -1    7.00    2.20
  -8   5  -1   11.70    2.00
   8   5   1   10.60    2.10
  -8   5  -1    8.60    1.80
  -8  -5   1    8.70    2.60
  -8  -5   1    4.90    1.70
   8  -5  -1    5.20    2.20
  -8   5  -1    7.20    1.80
   8   5   1    4.50    2.10
  -8   5  -1    4.60    1.30
  -8  -5   1    6.40    2.30
  -8  -5   1    6.70    2.30
   8  -5  -1    7.80    1.70
  -9   5   1   -0.90    1.60
   9   5  -1    5.60    1.90
  -9  -5  -1    1.20    1.50
  -9   5   1    1.20    1.30
  -9  -5  -1    1.60    1.90
  -9  -5  -1   -0.40    1.90
   9   5  -1    0.90    3.40
  -9   5   1    1.50    1.90
   9  -5   1    2.30    1.10
   9  -5   1    1.30    2.00
   9   5   1    4.20    1.80
  -9  -5   1    3.60    2.10
   9  -5  -1    2.30    1.40
   9  -5  -1    0.00    2.30
  -9  -5   1   -0.30    1.80
  -9   5  -1    1.60    1.90
   9  -5  -1    4.90    2.40
   9   5   1    1.40    2.10
  -9   5  -1    0.70    2.40
  -9  -5   1    0.40    1.60
   0   6   1  470.05   14.60
   0  -6   1  478.65   14.60
   0   6  -1  444.76   14.40
   0  -6  -1  457.05   14.30
   0  -6   1  461.65   14.50
   0  -6   1  464.95   14.50
   0  -6  -1  455.15   14.50
   0  -6  -1  475.95   14.50
   0  -6   1  467.35   14.50
   0  -6   1  465.25   14.40
   0  -6  -1  473.55   14.60
   0  -6  -1  457.25   14.50
   1  -6   1   59.89    2.00
   1   6  -1   56.49    2.00
  -1   6   1   60.89    2.20
   1  -6   1   62.29    2.70
  -1  -6  -1   56.29    2.80
   1  -6   1   61.99    2.00
  -1  -6  -1   63.29    2.80
   1  -6   1   64.29    2.10
  -1  -6  -1   60.19    2.90
   1  -6   1   60.99    2.00
  -1  -6  -1   61.99    2.80
  -1  -6  -1   62.19    2.80
   1   6   1   62.29    2.80
   1  -6  -1   61.49    2.60
   1  -6  -1   63.59    2.10
  -1  -6   1   62.79    2.80
  -1  -6   1   59.49    2.70
   1  -6  -1   61.99    2.10
   1  -6  -1   62.49    2.00
  -1  -6   1   59.49    2.80
   1  -6  -1   59.29    2.00
  -1  -6   1   60.39    2.80
  -1  -6   1   62.29    2.00
  -1  -6   1   59.89    2.80
  -2  -6  -1   75.39    3.60
  -2  -6  -1   77.29    3.60
  -2  -6  -1   75.09    3.70
  -2  -6  -1   76.39    3.60
   2  -6   1   81.79    3.40
   2   6  -1   75.19    2.60
   2  -6   1   79.39    3.50
   2   6  -1   79.19    3.50
   2  -6   1   78.59    3.40
  -2  -6  -1   81.09    3.70
   2   6  -1   71.29    2.60
  -2  -6   1   74.39    3.50
  -2  -6   1   74.29    3.60
  -2  -6   1   82.49    3.80
  -2  -6   1   79.69    3.60
   2   6   1   74.99    3.60
   2  -6  -1   76.59    3.50
   2   6   1   79.59    3.60
  -2  -6   1   86.99    3.60
   2   6   1   73.89    2.50
   2  -6  -1   78.79    3.50
   2  -6  -1   79.29    3.40
  -3  -6  -1   13.90    1.80
   3  -6   1   15.00    1.60
  -3   6   1   14.80    0.80
  -3   6   1   12.90    1.60
   3   6  -1   13.50    1.00
  -3  -6  -1   16.90    1.90
   3  -6   1   15.10    1.70
   3  -6   1   15.20    1.30
  -3  -6  -1   18.90    2.10
  -3   6   1   14.60    0.80
  -3  -6  -1   17.50    2.10
  -3  -6  -1   18.10    2.20
  -3   6   1   15.40    1.60
   3   6  -1   11.80    1.60
  -3   6  -1   13.30    1.60
  -3  -6   1   14.10    1.70
  -3  -6   1   14.80    1.80
  -3  -6   1   13.70    1.80
   3   6   1   15.40    1.80
  -3   6  -1   15.70    0.90
  -3   6  -1   13.50    0.80
  -3  -6   1   13.50    1.70
   3  -6  -1   17.20    1.60
   3   6   1   14.20    1.00
  -3   6  -1   14.20    0.80
  -3   6  -1   15.30    1.10
   3  -6  -1   15.10    1.80
  -3  -6   1   15.70    2.20
  -3  -6   1   12.60    1.60
  -4  -6  -1    5.00    1.30
  -4  -6  -1    8.60    1.70
  -4  -6  -1    7.60    1.80
  -4   6   1    8.60    1.10
   4  -6   1    7.20    1.40
   4   6  -1    7.80    1.10
   4  -6   1    8.60    1.60
  -4   6   1    7.20    0.90
  -4   6   1    6.50    0.90
  -4  -6  -1   10.70    1.80
  -4  -6  -1    9.90    1.80
  -4   6   1    6.40    0.90
   4  -6   1    9.00    1.20
  -4   6   1    8.00    1.30
  -4  -6  -1   10.40    1.80
   4   6  -1    8.30    1.60
  -4   6   1    7.00    1.40
   4  -6  -1    6.40    1.10
   4  -6  -1    7.90    1.60
  -4   6  -1    7.80    0.90
  -4  -6   1    9.10    1.70
  -4  -6   1    7.70    1.50
  -4  -6   1   11.20    1.90
  -4  -6   1    6.20    1.80
   4  -6  -1    9.20    1.70
  -4  -6   1    5.90    1.40
   4   6   1    7.70    1.60
  -4   6  -1    7.60    0.90
  -4   6  -1    9.10    0.90
   4   6   1    9.00    1.10
  -4   6  -1    8.70    0.90
  -4   6  -1    7.00    1.20
  -5  -6  -1   13.40    2.20
  -5   6   1   16.10    1.80
   5  -6   1   13.10    2.10
  -5  -6  -1   14.90    2.20
  -5  -6  -1   13.70    2.10
   5   6  -1   13.40    1.60
  -5  -6  -1   13.20    2.10
  -5   6   1   14.70    1.40
  -5   6   1   14.20    2.10
   5  -6   1   11.80    2.00
  -5   6   1   14.90    1.40
   5   6  -1   16.80    2.40
   5  -6   1   11.90    1.40
  -5   6   1   13.20    1.60
  -5  -6  -1   15.20    2.20
  -5  -6  -1   13.20    2.20
  -5   6   1   13.20    1.50
   5  -6  -1   12.20    2.10
   5   6   1   15.20    1.60
  -5  -6   1    9.90    1.80
  -5   6  -1   13.30    1.50
  -5  -6   1   14.30    2.00
  -5   6  -1   13.40    1.40
  -5  -6   1   12.00    2.10
   5  -6  -1   15.70    1.70
   5  -6  -1   17.20    2.40
  -5   6  -1   14.40    1.30
  -5   6  -1   12.00    1.90
  -5  -6   1   17.20    2.40
  -5  -6   1   12.10    2.10
  -5   6  -1   12.60    1.50
  -5  -6   1   14.00    2.40
  -5   6  -1   16.10    1.40
   5   6   1    9.80    1.90
  -6   6   1  125.59    5.10
  -6   6   1  115.09    5.00
  -6  -6  -1  118.69    6.40
  -6   6   1  119.69    5.20
  -6  -6  -1  122.59    6.20
   6  -6   1  118.49    5.00
  -6  -6  -1  113.89    5.60
   6   6  -1  116.39    6.10
  -6   6   1  119.49    5.10
  -6   6   1  116.39    4.90
  -6   6   1  122.49    6.10
  -6  -6  -1  117.69    6.10
   6  -6   1  132.39    7.00
  -6  -6  -1  119.79    6.30
   6  -6   1  114.29    6.00
   6   6  -1  118.39    5.30
  -6  -6  -1  117.59    7.00
  -6  -6   1  118.69    6.20
  -6  -6   1  119.59    6.30
  -6  -6   1  117.79    5.70
  -6  -6   1  125.19    6.30
   6   6   1  119.79    6.30
  -6   6  -1  117.09    5.00
  -6   6  -1  126.29    5.20
  -6   6  -1  118.49    5.00
  -6   6  -1  113.69    5.00
   6  -6  -1  119.29    5.20
   6  -6  -1  119.49    6.20
   6  -6  -1  109.79    6.60
  -6   6  -1  120.09    5.00
  -6   6  -1  131.19    6.20
   6   6   1  118.09    5.30
  -6  -6   1  104.99    6.10
  -6  -6   1  119.99    6.50
  -7  -6  -1    3.10    1.60
   7   6  -1    5.50    2.10
  -7   6   1    4.70    1.30
  -7  -6  -1    4.50    1.90
   7  -6   1    5.30    1.30
  -7  -6  -1    7.60    2.10
  -7   6   1    4.40    1.50
  -7   6   1    7.90    1.60
   7   6  -1    5.40    1.50
  -7  -6  -1    7.70    2.20
  -7  -6  -1    8.70    2.20
   7  -6   1    7.80    2.10
   7  -6   1    7.40    2.20
  -7   6   1    8.80    2.30
  -7   6   1    7.30    1.50
  -7   6   1    5.50    1.40
  -7  -6  -1    6.30    1.50
  -7   6  -1    6.70    1.50
   7   6   1    5.10    1.50
  -7  -6   1    5.70    2.00
   7  -6  -1    4.90    1.90
  -7  -6   1    5.40    1.90
   7  -6  -1    8.40    2.30
  -7  -6   1    4.20    1.60
  -7  -6   1    5.90    2.10
  -7   6  -1    5.50    1.40
  -7   6  -1    5.30    2.10
  -7   6  -1    7.20    1.30
   7   6   1    5.60    2.00
  -7   6  -1    4.20    1.30
  -7  -6   1    6.50    1.90
   7  -6  -1    6.20    1.40
  -7  -6   1    7.30    2.10
  -7   6  -1    8.10    1.60
  -8  -6  -1    7.30    1.90
  -8   6   1    5.90    1.70
   8  -6   1    7.40    1.50
  -8   6   1    5.60    1.60
  -8  -6  -1    8.30    2.50
  -8   6   1    4.10    1.50
  -8  -6  -1    7.70    2.20
  -8  -6  -1   10.60    2.70
   8   6  -1    2.10    1.30
   8   6  -1   13.90    3.00
   8  -6   1    5.70    2.30
  -8   6   1    9.40    1.90
   8  -6   1    5.60    2.30
  -8  -6   1    6.00    2.30
  -8   6  -1    6.40    1.60
   8  -6  -1    7.60    1.60
  -8   6  -1    8.70    1.80
   8  -6  -1    5.30    2.20
  -8  -6   1   11.20    2.80
  -8  -6   1    9.00    2.40
  -8   6  -1    7.90    1.80
  -8  -6   1    9.20    2.00
   8   6   1    9.40    2.50
   8  -6  -1    4.50    2.10
   8   6   1    6.50    1.60
   9  -6   1    8.60    1.60
  -9  -6  -1    4.20    2.60
  -9  -6  -1    3.00    2.50
  -9   6   1    4.50    1.60
  -9  -6  -1    7.70    2.60
  -9  -6  -1    6.00    2.10
  -9   6   1    4.10    2.10
   9   6  -1    5.80    2.00
   9   6  -1    7.70    2.80
  -9   6   1    8.30    2.00
   9  -6   1    8.80    2.80
   9  -6   1    6.60    2.60
   9  -6  -1    3.30    2.10
   9   6   1    5.80    2.10
   9  -6  -1    3.20    2.20
  -9  -6   1    3.10    2.70
  -9   6  -1    5.20    1.40
  -9   6  -1    4.70    1.70
   9  -6  -1    6.40    1.60
  -9  -6   1    3.50    2.50
  -9   6  -1    7.30    2.00
  -9  -6   1    9.60    2.90
   9   6   1    4.90    2.40
   0  -7  -1   -0.10    0.30
   0  -7  -1    0.10    0.40
   0  -7  -1   -0.10    0.40
   0  -7   1    0.30    0.40
   0  -7   1   -0.20    0.40
   0  -7   1    0.30    0.40
   0  -7   1    0.10    0.30
   0  -7   1    0.20    0.40
   0  -7  -1   -0.30    0.30
   0  -7  -1    0.00    0.40
  -1  -7  -1  189.88    6.90
   1  -7   1  199.08    6.10
  -1  -7  -1  196.38    7.10
   1  -7   1  198.28    6.10
  -1   7   1  197.08    6.30
   1  -7   1  193.68    6.10
   1  -7   1  185.68    6.80
  -1  -7  -1  204.88    7.00
  -1  -7  -1  200.18    7.00
   1  -7   1  197.18    6.20
  -1  -7  -1  192.28    7.00
   1  -7  -1  196.08    6.20
  -1  -7   1  199.78    7.00
  -1  -7   1  191.18    6.90
  -1  -7   1  195.18    7.00
   1  -7  -1  189.08    6.80
   1  -7  -1  197.58    6.10
   1   7   1  191.28    6.90
   1  -7  -1  202.88    7.30
   1  -7  -1  193.48    6.10
   1  -7  -1  200.48    6.20
  -1  -7   1  193.48    6.90
  -1  -7   1  192.58    7.00
  -1  -7   1  193.78    6.00
  -2  -7  -1  143.89    5.80
  -2  -7  -1  156.38    5.90
  -2  -7  -1  144.89    5.80
  -2  -7  -1  145.89    5.80
  -2  -7  -1  136.59    5.90
   2   7  -1  153.78    5.90
   2  -7   1  135.79    5.60
  -2  -7   1  161.58    6.00
   2  -7  -1  146.19    5.70
  -2  -7   1  148.49    5.80
   2   7   1  147.79    5.90
  -2  -7   1  140.59    5.90
  -2  -7   1  156.58    5.80
  -2  -7   1  151.28    5.80
   2  -7  -1  141.89    5.70
  -3  -7  -1   10.50    1.70
   3  -7   1    9.60    1.40
  -3  -7  -1   14.00    1.80
  -3   7   1   10.30    0.60
  -3  -7  -1   11.80    1.70
   3   7  -1    9.70    0.80
  -3   7   1   10.40    0.60
   3  -7   1   11.00    1.60
   3  -7   1   11.80    1.40
  -3  -7  -1    9.50    1.60
  -3   7   1   15.70    1.70
   3   7  -1    8.40    0.80
  -3  -7  -1   11.90    1.80
   3   7  -1   11.50    1.60
   3  -7  -1   10.80    1.60
   3  -7  -1   11.60    1.60
   3   7   1   10.10    1.60
  -3  -7   1   12.90    1.70
   3   7   1   10.50    0.70
  -3  -7   1    9.30    1.60
  -3  -7   1   10.20    1.70
  -3  -7   1    9.90    1.60
  -3  -7   1   12.10    1.80
  -3  -7   1    7.70    1.40
   3  -7  -1   10.30    1.30
   4   7  -1   27.40    2.40
   4  -7   1   24.00    2.20
   4  -7   1   25.90    2.30
  -4  -7  -1   32.60    3.20
  -4  -7  -1   29.10    2.50
  -4   7   1   25.20    2.30
   4   7  -1   23.50    1.50
  -4  -7  -1   25.80    2.40
  -4   7   1   22.30    1.20
   4  -7   1   27.30    1.90
  -4   7   1   22.00    1.30
  -4  -7  -1   29.30    2.70
  -4   7   1   26.00    2.10
  -4   7   1   25.40    1.40
  -4  -7  -1   26.00    2.40
   4  -7  -1   27.60    2.00
  -4   7  -1   23.20    1.20
   4  -7  -1   26.60    2.70
  -4  -7   1   25.00    2.30
  -4   7  -1   25.30    1.30
  -4   7  -1   22.50    1.30
   4   7   1   23.40    1.50
  -4  -7   1   25.50    2.30
  -4  -7   1   26.80    3.20
  -4   7  -1   26.10    2.30
  -4   7  -1   25.80    1.20
   4   7   1   26.60    2.40
  -4  -7   1   26.10    2.40
   4  -7  -1   24.10    2.20
  -4  -7   1   21.30    2.60
  -4  -7   1   20.90    2.60
  -5  -7  -1   12.20    2.00
  -5  -7  -1    7.70    1.90
  -5  -7  -1    6.90    1.90
  -5   7   1    6.40    1.60
  -5   7   1    8.10    1.10
  -5   7   1    7.20    1.40
  -5   7   1    8.80    1.00
   5  -7   1    8.00    1.30
  -5  -7  -1    7.40    1.80
  -5  -7  -1    8.40    1.70
   5   7  -1    7.20    1.80
   5  -7   1    7.40    1.80
  -5  -7  -1    9.00    1.80
  -5   7   1    9.20    1.20
   5   7  -1    6.40    1.80
   5  -7   1    8.20    1.70
  -5   7   1    8.10    1.00
  -5  -7   1   11.00    2.10
  -5   7  -1    8.50    1.00
  -5  -7   1    4.00    1.60
  -5   7  -1   11.30    1.90
  -5   7  -1   10.10    1.10
  -5  -7   1    5.70    1.70
  -5   7  -1   10.40    1.20
   5   7   1    7.10    1.10
   5  -7  -1    9.20    2.00
  -5  -7   1   10.10    1.90
  -5  -7   1    7.50    1.70
   5   7   1    7.20    1.90
   5  -7  -1    2.90    1.40
  -5  -7   1    5.90    1.80
   5  -7  -1    7.30    1.30
  -6  -7  -1  105.09    5.70
   6  -7   1   94.99    5.40
   6   7  -1  104.59    5.70
  -6  -7  -1  104.79    5.70
  -6  -7  -1   95.99    5.00
   6  -7   1   97.59    5.60
  -6   7   1   95.99    4.10
   6   7  -1   99.59    4.60
  -6   7   1   92.49    4.70
   6  -7   1   93.29    4.40
  -6   7   1   91.99    5.30
  -6   7   1   91.39    4.20
  -6   7   1   95.99    4.30
  -6   7   1   91.49    4.20
  -6  -7  -1   95.59    5.70
  -6  -7  -1   95.29    5.70
  -6  -7  -1   88.69    5.40
  -6   7  -1   99.59    4.20
   6  -7  -1  100.69    5.70
   6   7   1   96.19    4.50
  -6   7  -1  100.99    5.40
  -6   7  -1   97.69    4.50
  -6  -7   1  102.59    5.70
  -6   7  -1  103.09    4.30
  -6  -7   1   97.09    5.70
  -6   7  -1   93.29    4.20
  -6   7  -1   96.59    4.10
  -6  -7   1  102.99    5.70
   6  -7  -1   97.39    4.60
   6   7   1  106.79    6.50
  -6  -7   1   93.39    5.40
  -6  -7   1   97.79    5.70
  -6  -7   1   97.69    5.10
   6  -7  -1   99.09    5.60
  -7   7   1    6.80    1.40
  -7  -7  -1    8.60    2.40
  -7   7   1    7.80    1.50
  -7  -7  -1   11.30    2.20
   7  -7   1   12.10    1.70
  -7  -7  -1    9.70    2.50
  -7   7   1    7.30    1.60
   7   7  -1    8.30    2.30
  -7   7   1    6.60    1.40
  -7  -7  -1    6.10    2.20
   7  -7   1    4.10    1.90
  -7  -7  -1    7.50    2.30
  -7   7   1   12.20    1.60
   7   7  -1    8.50    1.60
  -7   7   1    9.10    2.30
  -7  -7  -1    7.60    2.40
   7  -7   1   10.30    2.40
  -7  -7   1    7.20    2.30
  -7   7  -1    7.70    1.50
  -7  -7   1   13.60    2.70
   7  -7  -1    6.70    1.60
   7   7   1    8.10    2.20
  -7  -7   1    7.20    2.30
  -7   7  -1    5.60    2.10
  -7   7  -1    7.90    1.80
  -7   7  -1    6.70    1.50
  -7  -7   1    6.60    2.30
  -7   7  -1    7.60    1.40
  -7  -7   1    7.50    2.30
  -7   7  -1   10.30    1.50
   7  -7  -1    5.40    2.00
   7   7   1    7.30    1.60
  -7  -7   1    7.00    1.90
   7  -7  -1    5.10    2.10
  -8  -7  -1  157.28    7.40
  -8  -7  -1  153.08    8.30
  -8   7   1  149.59    6.60
  -8   7   1  161.28    6.80
   8  -7   1  133.09    8.00
  -8  -7  -1  161.48    8.30
  -8  -7  -1  161.28    8.60
   8  -7   1  167.28    8.40
  -8   7   1  156.18    6.80
  -8   7   1  154.68    6.80
   8   7  -1  150.68    7.10
   8  -7   1  158.88    6.50
  -8   7  -1  149.09    6.60
  -8   7  -1  147.29    6.50
   8  -7  -1  167.98    8.50
  -8   7  -1  158.58    6.70
  -8  -7   1  161.98    8.60
  -8  -7   1  151.38    8.40
   8   7   1  164.68    8.60
  -8  -7   1  169.98    8.50
  -8  -7   1  169.98    7.70
   8   7   1  169.48    7.30
   8  -7  -1  157.68    8.20
   8  -7  -1  153.78    6.80
  -9   7   1    0.30    1.60
  -9   7   1   -0.30    1.50
   9   7  -1    2.30    1.80
   9   7  -1   -0.50    2.10
   9  -7   1    0.00    1.90
   9  -7   1    0.20    1.10
  -9  -7  -1    0.70    2.30
  -9   7   1    1.50    1.20
  -9  -7  -1    2.50    2.50
  -9  -7  -1   -0.50    2.40
   9  -7   1   -0.90    1.90
  -9  -7   1   -0.10    1.90
   9   7   1    0.50    2.40
   9  -7  -1    1.70    2.00
   9   7   1   -1.00    1.60
   9  -7  -1    1.10    1.30
  -9  -7   1    1.90    2.30
  -9   7  -1    0.50    1.50
  -9   7  -1    0.80    1.50
  -9  -7   1    1.70    2.30
   9  -7  -1    1.00    2.00
  -9  -7   1   -1.50    2.10
   0  -8   1  195.78    6.40
   0  -8  -1  180.08    6.40
   0  -8  -1  183.48    6.40
   0  -8   1  192.58    6.50
   0  -8  -1  191.98    6.40
   0  -8  -1  179.48    6.80
   0  -8   1  188.78    6.40
   0  -8   1  179.38    6.20
   0  -8  -1  183.68    6.10
   0  -8   1  181.98    6.40
   1  -8   1    5.90    0.50
   1  -8   1    6.40    0.60
   1  -8   1    6.30    0.50
  -1  -8  -1    5.30    1.10
   1  -8   1    8.30    1.10
   1  -8   1    5.70    0.50
  -1  -8  -1    6.00    1.10
  -1  -8  -1    4.90    0.90
  -1  -8  -1    2.80    0.90
  -1  -8  -1    6.10    1.10
  -1  -8   1    5.70    1.00
  -1  -8   1    6.10    1.00
  -1  -8   1    6.20    1.10
   1  -8  -1    8.20    1.00
   1  -8  -1    6.80    0.50
   1  -8  -1    5.40    0.50
  -1  -8   1    7.00    1.10
  -1  -8   1    8.10    1.20
   1  -8  -1    6.50    0.60
   1  -8  -1    5.90    0.50
   1  -8  -1    5.60    1.10
  -2  -8  -1   36.50    2.40
  -2  -8  -1   28.30    2.20
   2  -8   1   33.90    2.10
   2  -8   1   30.70    2.10
  -2  -8  -1   35.00    2.40
  -2  -8  -1   28.30    2.20
   2  -8   1   33.90    2.20
   2   8  -1   34.60    2.30
  -2  -8  -1   29.30    2.20
  -2  -8   1   36.00    2.30
  -2  -8   1   35.10    2.30
   2  -8  -1   39.80    2.40
   2   8   1   31.90    2.30
  -2  -8   1   34.00    2.30
  -2  -8   1   34.80    2.40
  -2  -8   1   33.40    2.30
   2  -8  -1   35.40    2.30
   2  -8  -1   31.30    2.10
   3  -8   1    4.80    1.20
  -3  -8  -1    6.00    1.40
   3  -8   1    4.10    1.00
   3   8  -1    2.90    1.10
  -3  -8  -1    5.00    1.30
  -3  -8  -1    4.50    1.20
   3   8  -1    4.00    0.40
  -3  -8  -1    8.10    1.60
   3  -8   1    6.30    1.20
  -3  -8  -1    3.70    1.10
   3   8   1    6.20    1.40
   3   8   1    4.90    0.40
  -3  -8   1    2.70    1.10
  -3  -8   1    2.90    1.20
   3  -8  -1    7.10    1.30
  -3  -8   1    4.80    1.30
  -3  -8   1    4.00    1.10
   3  -8  -1    3.30    0.90
  -3  -8   1    4.20    1.30
   3  -8  -1    5.60    1.30
  -3  -8   1    2.50    1.10
   4   8  -1    0.30    0.50
   4  -8   1   -0.70    0.80
  -4  -8  -1    0.00    0.90
   4  -8   1   -0.30    0.80
  -4  -8  -1    0.10    1.00
  -4  -8  -1   -0.50    0.90
   4   8  -1    0.60    0.50
   4  -8   1    0.20    0.70
  -4  -8  -1   -0.40    0.80
  -4  -8  -1   -0.20    0.90
  -4  -8  -1   -0.60    0.90
   4   8  -1    1.30    1.10
  -4   8   1   -0.40    0.30
  -4   8   1   -0.30    0.30
  -4   8  -1    0.50    0.30
   4  -8  -1   -0.20    0.60
  -4  -8   1    0.80    0.90
   4  -8  -1    0.20    0.90
  -4  -8   1    1.00    1.10
  -4  -8   1    1.60    1.00
  -4  -8   1    1.40    1.10
   4  -8  -1    0.70    0.90
  -4   8  -1    0.40    0.90
   4   8   1    0.00    1.00
  -4  -8   1    0.00    0.90
   4   8   1    0.60    0.50
  -4  -8   1   -1.10    0.90
  -4   8  -1    0.40    0.30
  -5  -8  -1    4.50    1.70
   5  -8   1    6.10    1.80
  -5  -8  -1   11.70    2.20
   5  -8   1    9.90    1.50
  -5  -8  -1   11.20    2.10
  -5  -8  -1    4.50    1.50
  -5   8   1    7.30    0.90
  -5  -8  -1    4.80    1.50
  -5  -8  -1    4.50    1.60
  -5   8   1    7.10    1.50
  -5   8   1    6.80    0.90
   5   8  -1    7.60    1.80
  -5   8   1    6.10    0.80
  -5   8   1    7.10    1.70
   5   8  -1    5.10    1.00
   5  -8   1    8.80    1.90
   5   8   1    6.30    1.60
  -5   8  -1    9.90    1.00
  -5  -8   1    6.20    1.70
   5  -8  -1    7.90    1.80
  -5  -8   1    6.00    1.80
  -5  -8   1    9.60    2.10
  -5   8  -1    6.50    0.80
   5  -8  -1    6.80    1.80
  -5   8  -1    7.50    0.80
  -5  -8   1    6.00    1.60
   5   8   1    7.10    1.10
  -5   8  -1    5.70    1.60
  -5  -8   1   10.50    2.10
  -5  -8   1    5.80    1.80
   5  -8  -1   10.90    1.70
  -6   8   1   91.79    3.80
   6  -8   1   98.39    4.50
   6  -8   1   98.29    5.60
  -6   8   1  105.69    5.60
  -6   8   1   96.39    4.70
  -6   8   1   93.79    4.30
  -6  -8  -1  102.79    5.80
  -6  -8  -1   94.19    5.10
  -6  -8  -1   90.29    5.70
   6  -8   1   91.19    7.00
  -6  -8  -1   99.79    5.60
  -6   8   1   91.29    4.00
   6   8  -1   99.99    4.40
  -6  -8  -1   85.99    5.30
  -6  -8  -1   93.49    5.60
  -6   8   1   94.09    3.90
  -6  -8   1   98.09    5.60
   6  -8  -1   95.29    5.50
  -6   8  -1   88.79    3.80
  -6  -8   1   94.79    5.80
   6   8   1   98.99    4.40
  -6   8  -1   98.09    5.40
  -6  -8   1   98.79    5.50
  -6   8  -1   89.49    3.80
  -6  -8   1   94.29    5.60
   6  -8  -1  106.19    4.80
  -6   8  -1   94.19    4.00
  -6  -8   1   93.99    5.50
  -6   8  -1   90.69    3.90
   6   8   1   85.69    5.40
   6  -8  -1   87.89    5.30
  -6  -8   1   87.09    5.10
  -7  -8  -1   11.00    2.60
  -7  -8  -1    5.30    2.20
  -7   8   1    8.70    1.40
  -7   8   1    5.10    2.20
  -7  -8  -1    5.20    2.30
  -7   8   1    6.90    1.20
   7  -8   1    8.40    2.10
  -7  -8  -1    5.90    2.10
  -7   8   1    5.60    1.50
  -7  -8  -1    6.60    2.40
  -7  -8  -1    9.70    2.10
   7  -8   1    5.40    2.10
   7   8  -1    6.90    2.20
   7   8  -1    4.20    1.30
  -7   8   1    8.00    1.40
   7  -8   1    6.40    1.40
  -7   8  -1    7.10    1.20
   7  -8  -1    8.30    2.40
  -7  -8   1    5.30    2.40
  -7  -8   1    8.30    2.40
  -7   8  -1    7.50    1.30
   7   8   1    5.50    1.50
  -7  -8   1    8.60    2.40
   7  -8  -1    5.70    2.00
   7  -8  -1    7.70    1.60
  -7   8  -1    7.20    1.40
  -7  -8   1    6.00    2.20
  -7  -8   1    7.20    2.30
   7   8   1    7.00    2.40
  -7  -8   1    6.40    1.90
  -7   8  -1    5.60    1.90
   8   8  -1   11.00    2.70
   8  -8   1   19.60    2.20
   8  -8   1   15.30    3.20
   8  -8   1   17.40    3.30
  -8  -8  -1   14.20    3.10
  -8  -8  -1   17.60    2.90
  -8  -8  -1   21.00    3.60
  -8  -8  -1   25.10    3.90
  -8   8   1   21.50    2.20
  -8   8   1   13.20    2.10
  -8   8   1   18.50    2.30
   8   8  -1   20.80    2.60
  -8   8   1   18.80    2.10
  -8   8  -1   22.20    2.20
  -8  -8   1   20.50    3.50
  -8  -8   1   22.60    3.00
   8   8   1   20.70    2.60
  -8  -8   1   22.50    3.60
  -8   8  -1   14.00    2.00
   8  -8  -1   23.70    3.60
  -8  -8   1   16.50    3.30
   8   8   1   22.70    3.60
   8  -8  -1   21.10    2.60
   8  -8  -1    9.30    2.70
  -8   8  -1   21.10    2.20
   0  -9   1   -0.10    0.50
   0  -9  -1   -0.20    0.40
   0  -9   1    0.30    0.30
   0  -9   1   -0.20    0.40
   0  -9  -1    0.70    0.60
   0  -9  -1    0.00    0.40
   0  -9   1    0.10    0.40
   0  -9  -1    0.10    0.40
   0  -9  -1    0.40    0.40
   0  -9   1    0.70    0.50
   1  -9   1  154.68    5.60
   1  -9   1  150.88    4.90
   1  -9   1  159.18    6.30
   1  -9   1  150.78    5.00
  -1  -9  -1  150.08    6.10
  -1  -9  -1  153.28    5.90
  -1  -9  -1  145.99    5.90
   1  -9   1  148.79    4.90
  -1  -9  -1  144.09    5.70
  -1  -9  -1  137.79    5.70
   1  -9   1  156.18    5.00
  -1  -9   1  153.78    5.90
  -1  -9   1  152.18    5.80
  -1  -9   1  156.28    5.80
   1  -9  -1  152.28    5.00
   1  -9  -1  150.68    5.00
  -1  -9   1  150.78    5.90
   1  -9  -1  158.08    5.60
   1  -9  -1  156.78    6.30
  -1  -9   1  141.69    5.70
   1  -9  -1  152.38    4.90
   1  -9  -1  153.58    5.00
  -2  -9  -1    0.00    0.70
   2  -9   1    1.50    0.70
  -2  -9  -1    0.30    0.80
   2  -9   1    1.10    0.80
  -2  -9  -1   -0.10    0.80
  -2  -9  -1    1.20    0.90
  -2  -9  -1    0.20    0.80
   2  -9   1   -0.20    0.60
  -2  -9   1    0.60    0.80
   2  -9  -1    1.90    0.90
  -2  -9   1    1.00    0.90
   2  -9  -1    0.60    0.80
   2  -9  -1    0.50    0.70
  -2  -9   1   -0.10    0.70
  -2  -9   1    0.70    0.70
  -2  -9   1    0.60    0.80
  -3  -9  -1    2.30    1.10
  -3  -9  -1    0.00    0.80
  -3  -9  -1   -0.20    0.80
   3   9  -1    1.20    0.90
  -3  -9  -1    1.50    1.10
  -3  -9  -1    1.20    1.10
   3  -9   1   -0.20    0.80
   3  -9   1    1.20    0.80
   3  -9   1    1.70    0.90
  -3  -9   1    3.60    1.10
  -3  -9   1    1.20    0.90
   3  -9  -1    1.00    0.70
   3   9   1    0.40    0.90
   3  -9  -1    1.10    0.90
  -3  -9   1   -0.50    0.80
   3  -9  -1    0.30    0.70
  -3  -9   1    0.40    0.90
  -3  -9   1   -0.70    0.70
  -4  -9  -1   72.89    4.40
  -4  -9  -1   79.59    4.50
   4   9  -1   89.79    4.60
   4  -9   1   84.89    4.50
  -4  -9  -1   76.59    4.50
   4   9  -1   84.39    3.00
   4   9  -1   80.39    3.00
  -4  -9  -1   81.99    4.70
  -4  -9  -1   73.49    4.40
  -4  -9  -1   88.49    4.60
   4  -9   1   79.79    4.00
   4  -9   1   81.39    4.30
  -4  -9   1   77.99    4.50
   4   9   1   81.09    2.90
  -4  -9   1   73.79    4.60
   4  -9  -1   93.19    4.20
   4   9   1   79.79    2.90
  -4  -9   1   72.49    4.40
  -4  -9   1   85.49    4.60
   4  -9  -1   78.79    4.30
  -4  -9   1   75.89    4.30
   4   9   1   81.09    4.60
  -4  -9   1   87.79    4.60
   4  -9  -1   77.39    4.30
   5   9  -1   22.70    1.60
  -5  -9  -1   30.90    3.40
  -5  -9  -1   31.00    3.40
   5  -9   1   23.90    2.80
   5   9  -1   28.90    3.20
  -5  -9  -1   33.30    3.50
  -5  -9  -1   27.20    3.20
   5  -9   1   23.60    2.10
   5  -9   1   27.80    3.00
   5   9  -1   24.20    1.70
  -5  -9  -1   27.20    3.20
  -5  -9  -1   24.10    2.80
  -5   9   1   23.50    1.30
  -5   9   1   23.60    1.30
   5  -9  -1   22.10    2.70
  -5  -9   1   27.60    3.10
  -5   9  -1   24.80    2.80
  -5   9  -1   24.70    1.20
  -5  -9   1   25.00    3.00
  -5  -9   1   23.60    2.80
   5   9   1   22.80    2.90
   5  -9  -1   25.20    2.30
  -5  -9   1   30.00    3.30
  -5  -9   1   24.50    3.00
   5   9   1   22.80    1.60
  -5   9  -1   22.90    1.20
   5  -9  -1   23.90    2.90
  -5  -9   1   28.90    3.30
   6  -9   1   88.59    5.40
  -6   9   1   91.19    3.70
   6  -9   1   83.99    5.30
  -6  -9  -1   93.49    5.70
  -6  -9  -1   92.69    5.70
  -6  -9  -1  101.09    6.00
  -6   9   1   88.19    3.50
   6  -9   1   91.29    4.50
  -6  -9  -1   90.19    5.20
  -6  -9  -1   94.79    5.80
   6   9  -1   87.29    4.10
  -6  -9  -1  100.19    7.80
  -6   9   1   94.09    3.70
   6   9  -1  109.99    5.90
  -6   9   1   92.29    3.50
  -6   9   1   94.49    6.20
  -6  -9   1  100.59    6.10
  -6   9  -1   89.99    3.50
   6  -9  -1   96.09    4.70
  -6  -9   1  101.09    5.80
  -6   9  -1   94.69    5.40
   6  -9  -1   84.99    5.40
   6   9   1   98.09    4.20
  -6   9  -1   90.59    3.70
   6  -9  -1   91.49    5.40
  -6  -9   1  101.89    5.90
  -6  -9   1  105.39    5.50
   6   9   1   94.59    5.70
  -6  -9   1   93.49    5.60
  -6  -9   1   90.99    5.50
  -6   9  -1   90.99    3.50
  -6   9  -1   93.79    3.70
  -7  -9  -1    0.60    1.30
  -7   9   1    0.60    0.80
   7  -9   1   -0.70    1.40
   7  -9   1    2.10    1.20
  -7   9   1    0.80    0.80
  -7  -9  -1    2.70    1.90
   7  -9   1   -0.30    1.40
  -7   9   1    1.10    0.90
   7   9  -1    0.50    0.90
  -7  -9  -1   -1.80    1.60
  -7  -9  -1   -0.30    1.50
  -7  -9  -1    0.60    1.70
   7   9  -1   -0.50    1.60
   7  -9  -1    2.20    1.70
  -7  -9   1   -0.60    1.50
   7  -9  -1    0.60    1.20
  -7   9  -1   -1.80    1.50
  -7   9  -1    0.80    0.80
   7  -9  -1    1.30    1.70
  -7  -9   1    0.80    1.70
  -7  -9   1   -1.00    1.70
   7   9   1    0.70    1.00
  -7  -9   1    4.70    2.20
  -7   9  -1    0.80    0.80
   7   9   1    0.30    1.70
  -7   9  -1    1.80    0.80
  -7  -9   1   -1.00    2.00
  -7  -9   1    1.50    1.90
  -8  -9  -1    8.00    2.70
   8  -9   1   17.10    3.00
  -8  -9  -1   14.30    3.20
  -8   9   1    7.30    1.60
   8   9  -1   10.30    1.80
   8  -9   1    7.60    1.80
  -8  -9  -1    6.70    2.30
  -8   9   1   11.00    1.60
  -8  -9  -1   15.20    3.30
   8   9  -1   10.40    3.00
   8  -9   1    7.60    2.80
   8  -9  -1    9.40    2.40
   8  -9  -1    8.10    2.80
  -8  -9   1    8.90    2.40
   8   9   1    9.50    1.80
   8  -9  -1   11.00    2.10
  -8  -9   1    8.70    2.80
   8   9   1    7.20    2.70
  -8  -9   1   10.20    2.80
  -8  -9   1    8.30    2.90
  -8   9  -1    6.80    1.40
  -8   9  -1   11.00    1.70
   0 -10   1    3.40    0.60
   0 -10  -1    4.80    0.90
   0 -10   1    6.20    1.00
   0 -10  -1    4.00    0.60
   0 -10  -1    4.60    0.90
   0 -10   1    3.50    0.70
   0 -10  -1    4.70    0.90
   0 -10  -1    5.20    0.90
   0 -10   1    4.10    0.80
   0 -10   1    4.50    1.10
   0 -10   1    5.20    0.90
   1 -10   1    5.60    0.60
   1 -10   1    6.00    1.40
   1 -10   1    6.60    1.10
   1 -10   1    5.60    0.60
  -1 -10  -1    4.20    1.10
  -1 -10  -1    5.70    1.10
  -1 -10  -1    6.00    1.10
   1 -10   1    5.90    0.70
  -1 -10  -1    3.70    1.00
  -1 -10  -1    4.30    1.00
   1 -10   1    5.60    0.60
   1 -10  -1    5.10    0.60
   1 -10  -1    7.30    1.40
  -1 -10   1    6.80    1.20
  -1 -10   1    5.80    1.20
   1 -10  -1    4.70    0.60
   1 -10  -1    6.00    0.60
  -1 -10   1    6.80    1.20
   1 -10  -1    5.40    0.90
  -1 -10   1    5.10    1.00
  -1 -10   1    4.70    1.00
   1 -10  -1    4.50    0.70
   2 -10   1   77.29    3.70
   2 -10   1   73.59    3.90
  -2 -10  -1   77.09    4.00
   2 -10   1   75.69    3.70
  -2 -10  -1   81.89    3.90
  -2 -10  -1   80.69    3.90
  -2 -10  -1   65.29    4.50
  -2 -10  -1   83.99    4.00
  -2 -10   1   71.29    3.80
  -2 -10   1   71.79    3.80
   2 -10  -1   77.59    4.00
  -2 -10   1   77.99    3.90
   2 -10  -1   73.09    3.80
   2 -10  -1   75.79    3.70
  -2 -10   1   77.79    3.90
  -2 -10   1   75.19    4.00
  -3 -10  -1   67.89    4.00
   3 -10   1   70.89    3.70
  -3 -10  -1   65.09    3.80
   3 -10   1   69.19    3.80
  -3 -10  -1   64.89    3.90
   3  10  -1   66.29    3.80
  -3 -10  -1   70.29    4.10
  -3 -10  -1   68.19    3.80
   3 -10   1   71.79    3.70
  -3 -10   1   70.49    4.00
   3 -10  -1   71.49    3.80
   3 -10  -1   64.69    3.70
   3 -10  -1   69.39    3.80
  -3 -10   1   61.79    3.80
   3  10   1   77.89    4.10
  -3 -10   1   63.39    3.70
  -3 -10   1   71.59    4.10
  -3 -10   1   68.19    3.90
  -4 -10  -1   50.39    3.60
   4 -10   1   55.59    3.50
   4 -10   1   47.50    3.10
  -4 -10  -1   51.99    3.70
  -4 -10  -1   49.30    3.70
  -4 -10  -1   51.49    3.50
  -4 -10  -1   59.39    3.90
   4  10  -1   47.50    3.50
   4 -10   1   47.60    3.40
  -4 -10  -1   53.39    3.70
  -4 -10   1   49.40    3.40
  -4 -10   1   54.19    3.80
  -4 -10   1   48.60    3.80
  -4 -10   1   54.99    3.80
   4 -10  -1   49.50    3.20
  -4 -10   1   48.20    3.70
   4 -10  -1   55.09    3.60
   4 -10  -1   50.39    3.40
  -4 -10   1   51.99    3.60
   4  10   1   50.89    3.60
  -5 -10  -1   94.39    5.30
   5  10  -1   90.99    3.50
   5  10  -1   92.29    5.30
  -5 -10  -1   93.59    5.60
  -5 -10  -1   86.79    5.40
  -5 -10  -1   91.99    5.20
   5 -10   1   96.19    4.60
  -5 -10  -1   89.29    5.40
   5 -10   1   90.39    5.20
   5  10  -1   92.49    3.50
   5 -10   1   85.19    5.00
  -5 -10  -1   92.49    5.40
  -5 -10   1  103.89    5.70
   5 -10  -1   90.99    4.60
   5 -10  -1   95.39    5.30
  -5 -10   1   99.89    5.40
  -5 -10   1   85.89    5.50
   5  10   1   93.89    5.40
   5  10   1   89.49    3.40
  -5 -10   1   90.69    5.10
  -5 -10   1   84.89    5.30
   5 -10  -1   88.09    5.00
   5  10   1   87.09    3.40
  -5 -10   1   93.99    5.50
   6 -10   1   61.79    4.40
   6 -10   1   53.99    4.10
  -6 -10  -1   60.29    4.70
  -6 -10  -1   59.49    4.70
  -6 -10  -1   52.39    4.10
  -6 -10  -1   56.39    4.50
   6  10  -1   54.69    4.30
  -6 -10  -1   55.29    4.30
   6  10  -1   57.79    2.90
   6 -10   1   53.09    3.30
  -6  10   1   55.79    2.30
   6  10  -1   52.19    2.70
  -6  10   1   49.10    2.20
  -6 -10  -1   63.39    4.50
   6  10   1   54.09    4.40
  -6 -10   1   58.89    4.50
  -6 -10   1   48.10    4.20
  -6 -10   1   60.79    4.70
   6 -10  -1   44.30    3.90
  -6  10  -1   53.39    2.20
  -6 -10   1   56.69    4.30
   6 -10  -1   52.09    4.20
   6 -10  -1   54.49    3.50
  -6  10  -1   54.69    2.20
  -6 -10   1   54.29    4.50
   6  10   1   53.19    2.70
   7  10  -1    2.10    1.70
   7  10  -1    2.30    1.10
  -7  10   1    1.10    0.90
   7 -10   1    3.00    1.80
   7  10  -1    3.00    1.10
  -7  10   1    1.30    0.60
  -7  10   1    1.70    0.80
  -7 -10  -1    1.40    1.80
  -7 -10  -1    4.10    2.10
  -7 -10  -1    4.30    1.70
   7 -10   1    3.70    2.00
  -7 -10  -1    3.70    2.20
   7 -10   1    0.20    1.00
  -7 -10   1   -0.80    1.50
   7 -10  -1    5.10    2.00
  -7 -10   1   -0.30    1.70
   7  10   1    0.50    1.40
  -7  10  -1    2.70    0.80
   7 -10  -1    1.50    1.20
  -7 -10   1    1.40    2.00
  -7 -10   1    3.10    2.20
   7 -10  -1    1.80    1.80
   7  10   1    2.10    1.00
  -7  10  -1    1.40    0.60
  -8 -10  -1    3.80    2.10
   8  10  -1    6.50    2.70
  -8 -10  -1    2.20    2.40
   8  10  -1    4.40    1.40
  -8  10   1    5.40    1.00
  -8  10   1    4.90    1.00
   8 -10   1    6.40    2.40
  -8 -10  -1    5.60    2.60
   8 -10   1    5.00    2.10
   8  10  -1    5.00    1.50
   8 -10   1    4.10    1.50
  -8 -10  -1    0.30    2.20
  -8  10  -1    5.30    1.50
  -8  10  -1    3.80    0.90
  -8 -10   1    2.20    2.40
   8  10   1    3.00    2.40
   8  10   1    1.90    1.40
   8 -10  -1    3.80    2.30
  -8  10  -1    4.30    0.90
  -8 -10   1    3.10    2.80
   8 -10  -1    6.90    1.80
  -8 -10   1    4.50    2.60
   8 -10  -1    3.90    2.20
   0 -11  -1    0.50    0.60
   0 -11  -1    0.10    0.50
   0 -11  -1    0.30    0.50
   0 -11   1    0.20    0.70
   0 -11   1    0.70    0.50
   0 -11  -1   -0.20    0.70
   0 -11   1    0.20    0.40
   0 -11   1    0.00    0.50
   0 -11  -1   -0.10    0.80
   0 -11  -1    0.10    0.40
   0 -11   1   -0.20    0.50
   0 -11  -1   -0.80    0.40
   0 -11   1    0.50    0.50
   1 -11   1  101.09    5.10
  -1 -11  -1  116.39    4.70
   1 -11   1  107.69    3.70
  -1 -11  -1  109.19    4.70
   1 -11   1  107.59    3.70
   1 -11   1  114.39    4.50
  -1 -11  -1  109.89    4.80
   1 -11   1  109.59    3.80
   1 -11   1  107.39    3.80
  -1 -11  -1  112.59    4.70
   1 -11  -1  101.59    4.30
  -1 -11   1  114.59    4.80
  -1 -11   1  110.39    4.60
   1 -11  -1  112.39    3.70
   1 -11  -1  108.09    3.80
  -1 -11   1  103.99    4.80
   1 -11  -1  106.59    3.80
  -1 -11   1  103.29    4.60
   1 -11  -1  107.59    3.70
  -1 -11   1  106.59    4.60
   1 -11  -1  107.99    5.30
  -2 -11  -1   33.30    2.60
   2 -11   1   38.10    2.50
   2 -11   1   34.50    2.70
   2 -11   1   38.00    2.60
  -2 -11  -1   38.80    2.60
  -2 -11  -1   35.10    2.60
  -2 -11  -1   36.60    2.70
  -2 -11  -1   33.70    2.60
  -2 -11   1   32.70    2.50
   2 -11  -1   36.10    2.60
  -2 -11   1   35.00    2.60
   2 -11  -1   33.00    2.40
  -2 -11   1   37.40    2.80
   2 -11  -1   35.80    2.70
  -2 -11   1   42.00    2.70
  -3 -11  -1   56.29    3.50
  -3 -11  -1   50.89    3.40
   3 -11   1   50.69    3.20
   3 -11   1   49.50    3.20
  -3 -11  -1   44.80    3.20
   3 -11   1   41.80    3.10
  -3 -11  -1   46.70    3.40
  -3 -11  -1   44.60    3.30
  -3 -11   1   47.10    3.40
  -3 -11   1   57.49    3.50
   3 -11  -1   48.70    3.30
   3 -11  -1   51.59    3.30
  -3 -11   1   46.20    3.30
   3 -11  -1   51.09    3.20
  -3 -11   1   45.90    3.50
  -3 -11   1   49.99    3.40
  -4 -11  -1   62.59    4.10
   4 -11   1   57.99    3.90
  -4 -11  -1   59.29    4.10
   4 -11   1   67.09    3.70
  -4 -11  -1   66.99    4.30
  -4 -11  -1   55.89    4.00
   4 -11   1   68.69    4.00
   4  11  -1   61.09    4.10
  -4 -11  -1   63.79    4.20
  -4 -11   1   60.09    4.00
  -4 -11   1   65.19    4.40
  -4 -11   1   62.39    4.10
   4 -11  -1   62.59    3.90
   4 -11  -1   70.09    4.10
  -4 -11   1   58.19    4.10
  -4 -11   1   48.00    3.90
   4 -11  -1   59.99    3.70
   4  11   1   63.29    4.20
  -5 -11  -1   16.20    2.80
   5  11  -1   14.00    2.50
   5 -11   1   21.70    2.80
  -5 -11  -1   12.40    2.50
   5 -11   1   12.20    2.20
   5 -11   1   16.10    2.10
  -5 -11  -1   14.50    2.60
  -5 -11  -1   19.70    3.00
  -5 -11  -1   14.90    2.40
  -5 -11  -1   16.10    2.60
  -5 -11   1   10.90    2.40
  -5 -11   1   14.40    2.50
  -5 -11   1   16.00    2.60
   5 -11  -1   12.10    2.30
  -5 -11   1   16.60    2.70
  -5 -11   1   13.90    2.60
  -5 -11   1   16.20    2.80
   5 -11  -1   16.10    2.10
  -6 -11  -1    2.70    1.70
  -6 -11  -1    3.10    2.10
   6  11  -1    4.70    2.00
  -6 -11  -1    5.90    1.90
  -6 -11  -1    2.40    1.80
   6 -11   1    6.30    2.10
   6 -11   1    2.70    1.70
   6 -11   1    3.40    1.30
   6  11  -1    4.00    0.80
   6  11  -1    3.70    0.80
  -6 -11  -1    3.40    1.90
  -6 -11   1    7.70    2.20
   6 -11  -1    2.80    1.80
  -6 -11   1    1.80    1.90
   6  11   1    3.20    0.70
   6 -11  -1    4.30    1.70
   6  11   1    2.80    1.80
  -6 -11   1    2.70    2.00
   6 -11  -1    1.90    1.20
   6  11   1    3.70    0.80
  -6 -11   1    7.10    2.20
  -6 -11   1    0.80    1.70
   7  11  -1    1.20    2.00
   7  11  -1    1.10    1.00
   7 -11   1    1.40    1.10
   7  11  -1    3.50    1.00
   7 -11   1    5.50    2.20
   7 -11   1    2.80    1.80
  -7 -11  -1    3.20    1.90
  -7 -11  -1    1.80    2.30
  -7 -11  -1    2.80    2.10
  -7 -11  -1   -0.20    1.80
   7  11   1    2.80    1.10
  -7 -11   1   -1.30    1.70
  -7 -11   1    2.40    1.90
  -7 -11   1    3.60    2.20
   7 -11  -1    2.00    1.30
   7  11   1    2.10    1.00
   7  11   1    0.90    2.10
   7 -11  -1    4.00    1.90
   7 -11  -1   -0.10    1.40
  -7 -11   1    0.70    2.30
   8 -11   1    1.50    1.90
   8  11  -1    0.20    1.10
  -8 -11  -1    2.70    2.40
   8  11  -1    0.40    1.10
  -8 -11  -1    1.70    2.30
  -8 -11  -1   -0.20    2.20
   8 -11   1    1.20    1.30
   8  11   1    2.20    2.20
  -8 -11   1    1.60    2.50
  -8 -11   1   -3.30    1.90
   8  11   1   -0.10    0.90
   8 -11  -1   -1.00    1.60
  -8 -11   1   -0.80    2.10
   8 -11  -1    5.70    2.20
   8 -11  -1   -1.90    1.70
   8  11   1   -0.90    1.20
   0 -12  -1    7.10    1.10
   0 -12   1    6.10    1.00
   0 -12   1    3.60    1.30
   0 -12   1    4.50    1.00
   0 -12   1    6.60    1.20
   0 -12  -1    4.80    1.30
   0 -12  -1    6.30    1.10
   0 -12  -1    7.40    1.10
   0 -12   1    7.00    1.10
   0 -12  -1    6.70    1.10
   0 -12   1    6.20    0.90
   0 -12  -1    5.60    1.60
   0 -12  -1    6.10    0.80
  -1 -12  -1  208.38    8.00
   1 -12   1  230.08    9.10
   1 -12   1  222.98    7.20
  -1 -12  -1  202.98    8.20
  -1 -12  -1  223.08    8.60
  -1 -12  -1  232.68    8.20
   1 -12   1  214.78    7.20
   1 -12   1  228.18    7.00
  -1 -12  -1  219.98    8.20
   1 -12   1  217.48    7.00
  -1 -12   1  218.58    8.10
  -1 -12   1  221.18    8.20
   1 -12  -1  215.58    7.20
   1 -12  -1  217.78    8.30
  -1 -12   1  221.78    8.10
   1 -12  -1  219.08    7.10
  -1 -12   1  209.28    8.20
   1 -12  -1  226.98    7.20
   1 -12  -1  225.08    7.10
  -2 -12  -1    0.30    1.00
   2 -12   1    0.40    0.80
  -2 -12  -1   -0.30    0.90
   2 -12   1   -0.50    0.90
  -2 -12  -1    1.00    1.00
  -2 -12  -1    0.10    0.90
   2 -12   1   -1.00    1.00
  -2 -12  -1   -0.70    0.90
   2 -12  -1    0.50    0.90
   2 -12  -1   -0.20    0.80
  -2 -12   1   -0.40    1.00
  -2 -12   1   -0.40    0.90
   2 -12  -1   -1.20    0.90
  -2 -12   1   -1.30    0.90
  -2 -12   1   -1.00    0.80
  -2 -12   1   -1.20    0.90
   3 -12   1   33.00    2.90
  -3 -12  -1   43.70    3.30
   3 -12   1   37.10    3.00
  -3 -12  -1   39.90    3.20
  -3 -12  -1   44.60    3.40
  -3 -12  -1   39.00    3.20
  -3 -12  -1   42.30    3.20
   3 -12   1   42.00    3.10
  -3 -12   1   41.90    3.30
   3 -12  -1   37.20    3.00
  -3 -12   1   39.30    3.30
   3 -12  -1   37.40    3.10
  -3 -12   1   40.20    3.20
  -3 -12   1   41.40    3.20
   3 -12  -1   40.40    3.00
  -3 -12   1   38.30    3.20
  -4 -12  -1  309.37   11.80
   4 -12   1  303.07   11.30
   4  12  -1  302.07   11.60
   4 -12   1  296.97   11.10
  -4 -12  -1  315.47   12.00
  -4 -12  -1  307.77   11.60
  -4 -12  -1  315.77   11.70
  -4 -12  -1  287.57   11.80
   4 -12   1  309.27   11.50
   4 -12  -1  292.67   11.20
   4 -12  -1  279.57   11.30
  -4 -12   1  297.97   11.70
   4 -12  -1  282.87   11.30
  -4 -12   1  321.67   12.10
  -4 -12   1  291.27   11.90
  -4 -12   1  272.27   11.30
  -4 -12   1  272.87   12.40
  -4 -12   1  291.17   11.60
  -5 -12  -1    2.70    1.80
   5 -12   1    1.20    1.30
  -5 -12  -1    1.00    1.50
   5 -12   1    0.00    1.20
  -5 -12  -1    0.30    1.40
   5  12  -1    1.80    1.80
  -5 -12  -1    0.20    1.70
  -5 -12  -1   -0.90    1.50
   5 -12   1    1.20    1.00
   5  12   1   -0.80    1.20
   5 -12  -1   -1.40    1.10
   5 -12  -1    0.10    1.00
  -5 -12   1   -1.40    1.30
  -5 -12   1   -0.80    1.40
  -5 -12   1    1.20    1.60
  -5 -12   1   -0.20    1.30
  -5 -12   1   -1.30    1.50
   5 -12  -1    0.90    1.30
  -6 -12  -1    6.90    2.20
   6 -12   1    8.10    1.80
  -6 -12  -1    6.40    2.00
   6 -12   1    7.20    2.10
  -6 -12  -1    5.20    2.10
  -6 -12  -1    8.40    2.60
  -6 -12  -1    7.50    2.30
  -6 -12  -1    7.90    2.60
   6 -12   1    6.40    2.00
   6  12  -1    6.40    2.10
   6  12   1   10.00    2.50
   6 -12  -1   10.50    1.90
  -6 -12   1    3.90    2.00
  -6 -12   1    9.20    2.30
  -6 -12   1    8.70    2.20
   6 -12  -1    9.30    2.40
   6 -12  -1    8.60    2.30
  -6 -12   1    7.30    2.30
  -6 -12   1   11.00    2.60
  -6 -12   1    8.10    2.40
   7  12  -1    2.10    0.80
   7  12  -1    5.30    2.40
   7 -12   1    2.40    2.00
  -7 -12  -1    1.30    2.10
   7 -12   1    0.70    1.30
  -7 -12  -1    5.80    2.90
   7 -12   1    2.40    2.10
  -7 -12  -1    3.50    2.30
   7  12   1    1.20    0.70
   7 -12  -1    3.40    1.80
   7 -12  -1    1.10    1.30
  -7 -12   1    2.70    2.70
   7  12   1    1.70    0.70
   7  12   1    2.90    2.20
   7 -12  -1    2.50    1.90
  -7 -12   1    2.30    2.30
  -7 -12   1   -1.40    2.20
   0 -13   1    0.70    0.70
   0 -13  -1   -0.50    1.10
   0 -13  -1   -0.60    0.50
   0 -13   1    0.00    0.60
   0 -13   1   -0.80    0.60
   0 -13  -1    0.90    0.70
   0 -13  -1    0.10    0.60
   0 -13  -1    0.50    0.70
   0 -13   1    0.40    0.70
   0 -13  -1    0.30    0.50
   0 -13   1   -0.20    0.50
   0 -13  -1   -0.10    1.00
   0 -13   1   -0.50    1.00
  -1 -13  -1   14.50    1.90
  -1 -13  -1    9.50    1.90
   1 -13   1   17.40    1.70
  -1 -13  -1   16.20    1.90
  -1 -13  -1   14.50    1.80
   1 -13   1   11.40    1.00
  -1 -13  -1   12.70    1.70
   1 -13   1   11.90    0.90
   1 -13   1   13.20    0.90
   1 -13   1   15.30    2.30
   1 -13   1   15.00    1.10
   1 -13  -1   12.20    0.90
   1 -13  -1    9.40    2.00
   1 -13  -1   12.70    1.10
  -1 -13   1   14.40    1.80
   1 -13  -1   11.20    1.00
  -1 -13   1   15.60    1.90
  -1 -13   1   14.30    1.80
  -1 -13   1   16.90    1.90
  -1 -13   1   13.20    2.00
   1 -13  -1   14.80    0.90
   1 -13  -1   14.30    1.60
  -2 -13  -1   82.59    4.60
  -2 -13  -1   92.69    4.50
   2 -13   1   85.59    4.40
   2 -13   1   90.29    5.00
  -2 -13  -1   85.09    4.70
   2 -13   1   82.29    4.20
  -2 -13  -1   92.29    4.50
  -2 -13  -1   84.89    4.50
  -2 -13   1   80.49    4.60
   2 -13  -1   84.59    4.20
  -2 -13   1   84.79    4.50
   2 -13  -1   87.69    4.60
  -2 -13   1   76.09    4.40
  -2 -13   1   81.39    4.40
  -2 -13   1   83.09    4.50
   2 -13  -1   86.19    4.90
  -3 -13  -1    4.30    1.50
  -3 -13  -1    7.50    1.90
   3 -13   1    3.80    1.30
   3 -13   1    6.10    1.50
  -3 -13  -1    5.00    1.60
  -3 -13  -1    6.20    2.00
   3 -13   1    5.90    1.60
  -3 -13  -1    6.40    1.70
  -3 -13   1    3.60    1.40
  -3 -13   1    1.50    1.30
   3 -13  -1    4.80    1.50
  -3 -13   1    5.20    1.70
  -3 -13   1    7.30    1.70
   3 -13  -1    6.00    1.60
   3 -13  -1    9.20    1.80
  -3 -13   1    5.50    2.00
  -4 -13  -1   10.60    2.20
  -4 -13  -1    7.70    2.00
  -4 -13  -1   10.20    2.20
   4 -13   1   10.80    2.10
  -4 -13  -1    9.00    2.10
   4 -13   1    9.00    1.90
  -4 -13  -1   10.30    2.10
   4 -13   1    9.50    1.80
  -4 -13   1   12.10    2.50
   4 -13  -1    9.30    1.90
  -4 -13   1   10.00    2.20
  -4 -13   1   11.40    2.20
  -4 -13   1   12.70    2.40
   4 -13  -1   12.20    2.10
  -4 -13   1    9.10    2.20
  -4 -13   1   10.10    2.20
   4 -13  -1   10.40    1.90
  -5 -13  -1   -1.20    1.30
   5  13  -1   -0.80    1.40
   5 -13   1   -0.70    1.20
  -5 -13  -1   -0.10    1.60
   5 -13   1    0.20    1.40
  -5 -13  -1    0.10    1.40
  -5 -13  -1   -1.70    1.30
  -5 -13  -1    0.10    1.40
   5 -13   1    0.20    1.20
  -5 -13  -1    0.00    1.30
  -5 -13   1   -0.10    1.50
  -5 -13   1    0.00    1.40
   5 -13  -1   -1.90    1.20
   5 -13  -1    0.40    1.50
  -5 -13   1   -0.10    1.40
  -5 -13   1    0.40    1.60
  -5 -13   1   -0.40    1.40
   5  13   1   -1.00    1.30
  -6 -13  -1    8.20    2.60
   6 -13   1    5.20    1.90
  -6 -13  -1    6.20    2.40
   6 -13   1    6.70    2.20
  -6 -13  -1    8.40    2.50
  -6 -13  -1    6.50    2.20
   6  13  -1    5.20    2.20
   6 -13   1    3.70    1.70
  -6 -13   1    5.70    2.50
   6 -13  -1    8.40    2.40
  -6 -13   1    2.90    2.20
   6 -13  -1    7.30    1.90
   6  13   1    7.00    2.20
  -6 -13   1    4.70    2.20
   6 -13  -1    1.80    1.80
  -6 -13   1    3.60    2.00
  -6 -13   1    5.30    2.40
  -7 -13  -1    1.10    2.50
  -7 -13  -1    0.10    1.90
  -7 -13  -1    1.70    2.10
   7 -13   1    1.20    2.00
   7  13  -1    2.40    2.20
   7 -13   1    0.70    1.30
   7 -13  -1    1.00    1.40
   7 -13  -1    2.00    1.90
  -7 -13   1   -3.10    1.80
  -7 -13   1   -0.70    2.20
  -7 -13   1    2.80    2.00
   7  13   1    0.60    2.00
   0 -14  -1   29.50    2.90
   0 -14   1   30.20    1.70
   0 -14   1   27.20    2.00
   0 -14   1   23.20    2.00
   0 -14  -1   24.60    2.00
   0 -14  -1   26.00    2.00
   0 -14  -1   26.60    2.10
   0 -14  -1   34.20    3.80
   0 -14   1   27.90    2.00
   0 -14   1   27.30    2.70
   0 -14  -1   26.10    1.90
   0 -14   1   26.20    2.10
   0 -14  -1   27.00    1.60
   1 -14   1  156.78    5.50
  -1 -14  -1  157.58    6.60
  -1 -14  -1  176.28    7.20
  -1 -14  -1  155.08    6.40
  -1 -14  -1  165.18    7.20
   1 -14   1  158.58    5.50
  -1 -14  -1  157.28    6.60
   1 -14   1  158.18    6.20
   1 -14   1  163.78    5.20
   1 -14   1  162.88    5.20
  -1 -14   1  159.38    6.50
  -1 -14   1  163.38    7.00
   1 -14  -1  158.28    5.50
  -1 -14   1  164.88    6.60
   1 -14  -1  162.28    5.30
   1 -14  -1  174.38    7.90
   1 -14  -1  167.18    5.30
  -1 -14   1  162.48    6.70
   1 -14  -1  166.18    6.20
   1 -14  -1  151.58    5.50
  -2 -14  -1  137.39    6.20
  -2 -14  -1  145.89    6.30
   2 -14   1  138.39    6.30
  -2 -14  -1  135.39    6.30
   2 -14   1  136.69    6.00
  -2 -14  -1  142.69    6.70
   2 -14  -1  144.49    6.00
  -2 -14   1  141.09    6.30
  -2 -14   1  148.39    6.40
  -2 -14   1  135.69    6.40
  -2 -14   1  145.39    6.30
   2 -14  -1  138.79    6.90
   2 -14  -1  144.69    6.50
  -3 -14  -1    2.80    1.50
  -3 -14  -1    6.60    1.80
  -3 -14  -1    1.70    1.30
  -3 -14  -1    4.50    1.40
   3 -14   1    6.40    1.50
  -3 -14  -1    4.00    1.60
   3 -14   1    5.30    1.60
   3 -14  -1    5.90    1.60
  -3 -14   1    3.70    1.40
  -3 -14   1    4.30    1.60
  -3 -14   1    2.40    1.40
   3 -14  -1    6.40    1.60
   3 -14  -1    5.10    1.60
  -3 -14   1    5.90    1.80
  -3 -14   1    4.10    1.50
  -4 -14  -1   -0.80    1.10
   4 -14   1    0.90    1.20
  -4 -14  -1   -0.50    1.30
   4 -14   1    1.90    1.50
  -4 -14  -1   -0.30    1.30
  -4 -14  -1    2.60    1.80
  -4 -14  -1    0.90    1.40
   4 -14   1    0.40    1.20
   4 -14  -1    2.00    1.30
   4 -14  -1   -0.20    1.20
  -4 -14   1    1.90    1.50
   4 -14  -1   -0.40    1.10
  -4 -14   1   -1.40    1.40
  -4 -14   1    0.00    1.40
  -4 -14   1   -1.10    1.50
  -4 -14   1   -0.20    1.30
  -4 -14   1   -0.20    1.00
   5 -14   1    3.70    1.70
  -5 -14  -1    2.20    2.00
  -5 -14  -1    1.50    1.80
  -5 -14  -1   -0.30    1.40
  -5 -14  -1    1.60    1.80
  -5 -14  -1   -0.60    1.30
   5 -14   1    1.80    1.40
   5 -14   1   -1.30    1.20
  -5 -14   1    3.90    1.80
   5 -14  -1    1.90    1.50
  -5 -14   1    0.60    1.50
  -5 -14   1    1.20    1.70
  -5 -14   1    1.60    1.60
   5 -14  -1    1.20    1.30
   5 -14  -1    1.10    1.50
  -5 -14   1    0.30    1.80
   6  14  -1    3.70    2.00
   6 -14   1    4.90    2.00
  -6 -14  -1    3.50    2.30
  -6 -14  -1    3.10    2.20
   6 -14   1    5.30    1.70
   6 -14   1    2.40    1.90
  -6 -14  -1    4.90    2.20
  -6 -14   1   -1.70    1.70
   6 -14  -1    2.40    2.00
   6 -14  -1    2.20    1.80
  -6 -14   1   -0.20    2.10
  -6 -14   1    8.60    2.70
   6 -14  -1    3.10    1.70
   6  14   1    4.60    2.20
   0 -15   1    0.60    0.80
   0 -15  -1   -0.10    0.80
   0 -15   1   -0.40    0.70
   0 -15   1   -0.10    1.50
   0 -15   1   -1.30    1.10
   0 -15  -1    0.00    0.80
   0 -15  -1    0.10    1.40
   0 -15  -1    0.50    0.50
   0 -15  -1    0.20    0.70
   0 -15  -1    1.30    1.30
   0 -15   1    1.00    0.50
   0 -15  -1    0.00    0.70
   0 -15  -1   -0.10    0.50
   0 -15   1    1.50    0.90
   0 -15   1    0.30    0.70
   1 -15   1  162.38    7.50
  -1 -15  -1  145.79    7.40
  -1 -15  -1  144.39    6.00
  -1 -15  -1  136.39    6.10
  -1 -15  -1  146.19    6.80
   1 -15   1  147.19    5.70
  -1 -15  -1  143.29    6.10
   1 -15   1  135.29    4.90
  -1 -15  -1  135.89    5.90
   1 -15   1  142.39    4.90
   1 -15   1  151.48    6.50
  -1 -15   1  140.89    6.20
  -1 -15   1  141.89    6.00
   1 -15  -1  148.59    7.30
  -1 -15   1  146.69    6.00
  -1 -15   1  142.99    6.00
   1 -15  -1  141.79    5.60
   1 -15  -1  140.39    4.90
  -1 -15   1  134.59    6.50
   1 -15  -1  140.59    4.90
  -2 -15  -1    4.70    1.60
   2 -15   1    7.20    1.60
  -2 -15  -1    3.70    1.60
  -2 -15  -1    1.70    1.30
  -2 -15  -1    1.10    1.20
   2 -15   1    3.90    1.80
  -2 -15  -1    3.50    1.40
   2 -15   1    3.90    1.20
  -2 -15   1    3.90    1.50
  -2 -15   1    6.50    1.50
   2 -15  -1    2.00    1.40
  -2 -15   1    4.40    1.50
  -2 -15   1    5.80    1.60
   2 -15  -1    3.30    1.50
   2 -15  -1    5.60    1.40
  -2 -15   1    2.70    1.30
  -3 -15  -1   28.40    3.10
   3 -15   1   22.30    3.00
  -3 -15  -1   26.20    3.30
  -3 -15  -1   22.50    2.80
   3 -15   1   19.80    2.60
   3 -15   1   23.30    2.70
  -3 -15  -1   28.60    3.20
  -3 -15  -1   22.30    2.90
   3 -15  -1   24.10    2.70
  -3 -15   1   22.70    2.80
   3 -15  -1   23.60    3.00
  -3 -15   1   29.70    3.30
  -3 -15   1   24.10    2.90
  -3 -15   1   28.20    3.30
   3 -15  -1   27.30    3.80
  -3 -15   1   25.10    3.10
   4 -15   1    4.10    1.70
  -4 -15  -1    2.90    1.90
  -4 -15  -1    1.00    1.50
  -4 -15  -1    0.90    1.40
  -4 -15  -1    1.90    1.60
   4 -15   1    4.50    1.70
   4 -15   1    0.30    1.20
  -4 -15  -1   -1.30    1.20
  -4 -15   1    3.20    1.60
  -4 -15   1   -0.30    1.50
  -4 -15   1    1.00    1.70
  -4 -15   1    4.70    1.90
  -4 -15   1    2.80    1.80
   4 -15  -1    4.00    1.70
   4 -15  -1    1.20    1.50
   4 -15  -1    0.80    1.40
  -5 -15  -1    1.60    1.70
  -5 -15  -1   -0.60    1.60
   5 -15   1    2.40    1.30
   5 -15   1    0.50    1.50
  -5 -15  -1   -0.30    1.80
   5 -15   1    0.90    1.40
  -5 -15   1   -0.70    1.30
   5 -15  -1    0.80    1.40
   5 -15  -1    0.90    1.40
  -5 -15   1   -0.10    1.60
  -5 -15   1    3.40    1.90
   5 -15  -1    0.60    1.50
  -5 -15   1   -1.60    1.40
  -6 -15  -1    7.20    2.60
   6 -15   1    9.80    2.70
  -6 -15  -1    9.40    2.80
   6 -15   1    9.50    2.40
  -6 -15  -1    4.90    2.30
  -6 -15  -1   12.90    3.30
   6 -15   1    8.30    2.00
   6 -15  -1    6.70    2.40
   6 -15  -1    5.70    2.00
  -6 -15   1   10.00    2.80
   6 -15  -1    6.00    2.30
  -6 -15   1    5.90    2.40
  -6 -15   1    3.30    2.30
  -6 -15   1    6.80    2.80
   0 -16   1  179.98    7.00
   0 -16  -1  188.88    8.40
   0 -16   1  198.78    9.10
   0 -16  -1  195.28    7.00
   0 -16  -1  192.58    6.90
   0 -16   1  188.08    8.20
   0 -16  -1  185.98    6.30
   0 -16   1  185.98    6.90
   0 -16  -1  188.98    7.10
   0 -16   1  202.38    7.00
   0 -16   1  186.78    6.40
   0 -16  -1  205.18    9.20
   0 -16   1  199.08    7.20
   0 -16  -1  194.78    6.30
   0 -16  -1  191.48    7.20
   1 -16   1    0.80    0.50
   1 -16   1    0.80    0.50
  -1 -16  -1    1.50    1.00
  -1 -16  -1   -0.80    0.90
   1 -16   1    2.60    1.70
  -1 -16  -1   -0.30    1.40
   1 -16   1    0.80    1.30
   1 -16   1    1.20    0.80
  -1 -16  -1    2.00    1.00
  -1 -16  -1   -1.20    1.20
  -1 -16  -1    0.40    1.00
   1 -16   1    0.70    1.30
  -1 -16   1   -0.20    1.00
  -1 -16   1    0.40    1.10
   1 -16  -1    0.80    0.50
   1 -16  -1    1.60    1.70
  -1 -16   1   -1.20    1.20
  -1 -16   1    2.00    1.10
   1 -16  -1    0.30    0.40
   1 -16  -1    0.80    1.50
  -1 -16   1    0.50    1.00
   1 -16  -1   -0.10    0.70
  -2 -16  -1   15.10    2.60
   2 -16   1   12.60    1.90
   2 -16   1   10.00    2.30
  -2 -16  -1   14.00    2.10
  -2 -16  -1    6.10    1.90
   2 -16   1   10.70    2.00
  -2 -16  -1    7.60    1.70
  -2 -16  -1   12.40    2.10
   2 -16  -1   12.00    1.80
  -2 -16   1   12.40    2.00
  -2 -16   1   13.00    2.20
   2 -16  -1    8.10    2.30
  -2 -16   1   12.00    3.00
  -2 -16   1   17.20    2.60
  -2 -16   1   11.90    2.00
   2 -16  -1   10.90    2.40
   3 -16   1    5.70    1.70
  -3 -16  -1    4.30    1.70
  -3 -16  -1    5.10    1.70
   3 -16   1    5.20    1.80
  -3 -16  -1   11.10    2.70
  -3 -16  -1    5.10    1.70
   3 -16   1    6.50    1.90
  -3 -16  -1    6.20    3.00
  -3 -16   1    4.60    1.80
   3 -16  -1    6.60    1.90
  -3 -16   1    1.30    1.40
  -3 -16   1    3.20    1.60
  -3 -16   1    1.40    1.60
   3 -16  -1    3.10    1.60
   3 -16  -1    2.50    1.50
  -3 -16   1    4.30    1.60
   4 -16   1    4.50    1.70
  -4 -16  -1    3.90    2.00
   4 -16   1    6.20    2.00
  -4 -16  -1    7.80    2.30
  -4 -16  -1    3.30    1.80
  -4 -16  -1    8.70    2.30
   4 -16   1    6.30    2.10
  -4 -16  -1    8.60    2.30
  -4 -16   1    2.90    1.70
  -4 -16   1    6.90    2.10
  -4 -16   1    4.50    2.10
   4 -16  -1    6.50    1.90
  -4 -16   1    6.50    2.20
   4 -16  -1    5.40    1.90
  -4 -16   1    4.20    1.80
   4 -16  -1    2.50    1.70
  -5 -16  -1    2.80    2.00
  -5 -16  -1   -0.20    1.60
  -5 -16  -1    3.10    2.10
  -5 -16  -1    1.50    2.00
   5 -16   1   -1.00    1.50
   5 -16   1    0.10    1.30
   5 -16   1    2.40    1.60
  -5 -16   1   -0.40    1.70
   5 -16  -1    1.50    1.50
   5 -16  -1   -0.60    1.50
   5 -16  -1    0.40    1.40
  -5 -16   1    2.30    2.00
  -5 -16   1    2.10    2.10
  -5 -16   1    1.90    1.80
   0 -17   1    1.20    0.70
   0 -17  -1    0.40    0.80
   0 -17   1    0.10    0.40
   0 -17   1    0.80    1.50
   0 -17   1    0.20    0.80
   0 -17   1   -0.10    0.40
   0 -17  -1    0.40    1.80
   0 -17   1   -0.50    0.70
   0 -17  -1    0.00    0.70
   0 -17  -1    0.00    0.70
   0 -17  -1   -0.50    1.50
   0 -17   1    0.20    0.80
   0 -17  -1    0.40    0.70
   0 -17   1    0.30    1.30
  -1 -17  -1    9.70    2.30
  -1 -17  -1    6.70    1.40
  -1 -17  -1    8.20    2.30
   1 -17   1    4.30    1.10
  -1 -17  -1    6.60    1.50
   1 -17   1    5.90    1.90
  -1 -17  -1    6.90    1.50
   1 -17   1    8.40    1.90
   1 -17   1    4.70    1.90
  -1 -17  -1    5.40    1.30
  -1 -17   1    5.20    1.40
  -1 -17   1    5.00    1.80
   1 -17  -1    8.50    1.40
   1 -17  -1    6.80    0.80
   1 -17  -1    8.70    2.20
   1 -17  -1    7.70    0.70
  -1 -17   1   11.60    1.90
   1 -17  -1    6.70    1.90
  -1 -17   1    7.20    2.40
  -1 -17   1    8.60    1.60
   1 -17  -1    6.70    2.10
  -1 -17   1    7.30    1.50
  -2 -17  -1    2.40    1.20
   2 -17   1    0.20    1.20
   2 -17   1    1.30    1.10
  -2 -17  -1   -1.20    1.40
  -2 -17  -1    3.30    1.90
  -2 -17  -1    2.30    1.30
  -2 -17  -1    2.50    1.40
  -2 -17  -1    3.20    1.50
   2 -17   1    4.00    1.90
   2 -17  -1   -0.50    1.30
   2 -17  -1    0.20    1.00
  -2 -17   1    0.80    1.30
  -2 -17   1    0.90    1.20
  -2 -17   1    0.10    1.30
  -2 -17   1    3.60    1.70
   2 -17  -1    0.00    1.40
  -2 -17   1    3.80    1.40
  -3 -17  -1   24.90    3.30
   3 -17   1   22.60    3.20
  -3 -17  -1   21.70    2.90
  -3 -17  -1   22.60    2.90
   3 -17   1   31.20    3.50
   3 -17   1   21.10    2.60
  -3 -17  -1   23.20    3.10
  -3 -17   1   23.00    3.10
  -3 -17   1   30.50    3.50
   3 -17  -1   22.20    2.70
   3 -17  -1   28.60    3.50
  -3 -17   1   25.80    3.20
  -3 -17   1   23.80    3.00
   3 -17  -1   24.50    3.10
   4 -17   1    8.40    2.00
  -4 -17  -1    8.20    2.50
   4 -17   1    8.70    2.20
  -4 -17  -1    8.50    2.60
  -4 -17  -1    6.90    3.40
  -4 -17  -1    8.80    2.40
   4 -17   1   13.70    2.60
   4 -17  -1    9.30    2.40
  -4 -17   1    6.30    2.40
  -4 -17   1    8.40    2.40
  -4 -17   1   13.40    2.90
   4 -17  -1   11.80    2.40
  -4 -17   1    8.40    2.70
  -4 -17   1   10.70    2.50
   4 -17  -1    9.10    2.10
   0 -18  -1    3.40    1.00
   0 -18   1    2.90    1.10
   0 -18   1    2.10    1.80
   0 -18  -1    2.10    0.90
   0 -18  -1    4.20    1.10
   0 -18   1    4.50    1.80
   0 -18   1    5.20    1.00
   0 -18  -1    2.60    2.00
   0 -18  -1    1.70    1.80
   0 -18   1    2.10    0.80
  -1 -18  -1    1.00    1.70
   1 -18   1    3.40    1.70
   1 -18   1    1.40    1.70
   1 -18   1    1.60    0.80
  -1 -18  -1    1.10    1.00
  -1 -18  -1   -0.70    1.00
   1 -18   1    1.60    1.40
  -1 -18  -1    1.20    1.30
  -1 -18  -1    0.20    1.70
  -1 -18  -1   -0.10    1.00
  -1 -18   1    1.10    1.00
  -1 -18   1    2.90    1.30
  -1 -18   1    1.30    1.10
   1 -18  -1   -0.40    1.20
  -1 -18   1    1.50    1.50
   1 -18  -1    1.70    0.80
  -1 -18   1   -0.10    1.00
  -1 -18   1    2.20    2.00
   1 -18  -1    0.30    1.70
   1 -18  -1    0.10    0.70
   1 -18  -1    3.70    2.00
  -2 -18  -1    4.70    1.50
  -2 -18  -1    5.10    2.50
   2 -18   1    0.80    1.50
  -2 -18  -1    5.50    1.80
   2 -18   1    2.90    1.20
  -2 -18  -1    6.30    2.00
  -2 -18  -1    2.60    1.50
   2 -18   1    1.80    1.60
  -2 -18  -1    1.40    2.30
   2 -18  -1    3.70    1.20
  -2 -18   1    0.00    1.30
   2 -18  -1    3.30    1.80
  -2 -18   1    5.40    1.60
  -2 -18   1    7.60    1.90
   2 -18  -1    7.20    2.30
  -2 -18   1    4.90    2.00
   3 -18   1    8.30    2.10
   3 -18   1    8.10    2.40
   3 -18   1   10.80    2.10
  -3 -18  -1    8.60    2.20
  -3 -18  -1    7.70    2.10
  -3 -18  -1    7.50    2.20
   3 -18  -1   10.40    2.60
   3 -18  -1    8.20    1.80
  -3 -18   1    8.60    2.10
  -3 -18   1   10.20    2.60
  -3 -18   1    7.00    2.30
  -3 -18   1    6.00    1.80
   3 -18  -1    9.00    2.20
   0 -19   1   -0.30    1.40
   0 -19   1    0.10    0.70
   0 -19  -1    0.00    0.70
   0 -19  -1    0.00    1.80
   0 -19   1    0.30    0.70
   0 -19   1   -0.40    0.80
   0 -19  -1    0.70    0.90
   0 -19  -1   -0.20    1.80
   0 -19   1    0.00    1.90
   0 -19   1    1.00    0.90
   0 -19  -1   -0.70    0.70
   0 -19  -1   -0.30    0.80
   1 -19   1   10.20    2.40
  -1 -19  -1    9.70    2.80
   1 -19   1    8.40    2.10
  -1 -19  -1    5.60    2.20
   1 -19   1    7.10    2.80
  -1 -19  -1    8.00    1.70
  -1 -19  -1    8.10    1.60
   1 -19   1    7.70    1.20
  -1 -19  -1    8.70    1.70
  -1 -19  -1   10.00    1.80
   1 -19  -1    8.60    2.30
  -1 -19   1    9.70    1.70
  -1 -19   1    8.00    2.50
  -1 -19   1    7.80    2.10
  -1 -19   1    8.20    1.70
   1 -19  -1    7.20    2.30
  -1 -19   1    7.50    1.50
   1 -19  -1    8.80    2.40
  -1 -19   1    7.50    1.60
   1 -19  -1    6.60    1.20
  -2 -19  -1   21.50    2.70
   2 -19   1   22.60    3.40
  -2 -19  -1   20.20    2.60
   2 -19   1   20.20    2.30
  -2 -19  -1   17.40    2.50
  -2 -19  -1   20.50    2.80
   2 -19   1   14.20    3.40
  -2 -19  -1   20.50    3.50
   2 -19   1   22.60    3.10
   2 -19  -1   25.40    2.30
   2 -19  -1   15.90    2.70
  -2 -19   1   16.90    2.50
  -2 -19   1   20.60    2.80
  -2 -19   1   13.60    2.30
   2 -19  -1   18.00    3.20
  -2 -19   1   18.40    2.50
  -2 -19   1   27.00    3.40
  -2 -19   1   16.30    3.60
  -1   0  -2   23.70    1.10
   1   0  -2   24.50    1.10
   1   0   2   24.70    1.10
   1   0   2   26.60    1.20
  -1   0  -2   24.50    1.20
  -1   0  -2   27.00    1.20
  -1   0   2   25.30    1.20
   1   0  -2   23.30    1.10
  -1   0   2   24.00    1.10
   1   0  -2   24.40    1.10
  -1   0  -2   26.70    1.20
   1   0   2   25.60    1.20
  -1   0   2   26.50    1.20
   1   0  -2   25.20    1.20
   1   0   2   24.80    1.20
  -2   0   2 3610.94  120.69
   2   0   2 3714.03  121.59
  -2   0  -2 3893.01  121.29
   2   0  -2 3892.21  121.49
  -3   0  -2 1040.20   32.80
   3   0  -2 1085.89   32.70
  -3   0   2 1062.09   32.60
   3   0  -2 1034.70   32.80
   3   0   2 1063.29   32.90
  -3   0  -2 1040.20   32.20
  -3   0  -2 1037.70   32.90
   3   0   2 1085.99   33.00
  -3   0   2 1064.69   33.00
   3   0   2 1073.59   32.80
  -3   0   2 1085.69   32.90
   3   0   2 1076.99   32.20
   3   0  -2 1066.89   32.90
   3   0  -2 1034.70   33.00
   3   0   2 1067.99   32.90
  -4   0  -2  523.75   17.00
   4   0  -2  512.75   17.10
   4   0   2  523.95   16.20
  -4   0  -2  504.65   16.10
  -4   0  -2  532.75   17.10
  -4   0   2  507.85   17.00
  -4   0   2  525.05   16.90
  -4   0  -2  483.65   16.80
   4   0  -2  537.75   16.70
  -4   0   2  515.35   16.90
   4   0   2  502.55   17.10
   4   0   2  531.45   17.00
  -4   0  -2  500.95   17.00
  -4   0   2  524.05   16.90
  -4   0   2  513.25   17.00
  -5   0  -2    1.80    0.90
   5   0  -2    0.60    1.00
  -5   0   2    1.20    1.00
  -5   0  -2    2.40    1.00
  -5   0   2    1.20    1.00
  -5   0  -2    1.20    1.00
   5   0  -2    2.10    0.90
   5   0  -2    2.80    1.10
  -5   0  -2    1.00    0.60
  -5   0   2    0.50    0.80
   5   0   2    1.40    0.60
  -5   0  -2    0.50    1.00
  -5   0   2    0.10    0.70
   5   0   2    1.90    1.10
   5   0   2    0.70    0.80
  -5   0   2    1.50    0.80
  -5   0  -2    0.40    0.90
  -5   0   2    1.80    1.00
   6   0   2   -0.20    1.20
  -6   0  -2    2.10    1.20
  -6   0   2   -0.70    1.00
  -6   0  -2   -0.10    1.00
   6   0   2   -0.40    1.00
  -6   0   2   -1.00    0.60
   6   0  -2   -0.40    0.90
  -6   0  -2    1.20    1.20
   6   0   2   -0.50    0.60
   6   0  -2   -1.40    1.00
  -6   0  -2    1.50    1.10
   6   0  -2   -0.20    0.80
  -6   0   2    1.70    1.20
  -6   0   2    0.60    1.00
  -6   0   2    0.10    0.90
  -7   0   2   -0.10    1.40
  -7   0   2    1.80    0.90
  -7   0  -2    0.20    1.30
  -7   0   2   -0.20    1.10
   7   0  -2   -0.40    1.20
   7   0  -2   -0.10    0.90
  -7   0   2    0.80    1.20
  -7   0  -2    0.60    0.60
  -7   0  -2    0.30    1.10
  -7   0   2    0.10    1.10
   7   0  -2   -1.30    0.90
   7   0   2    0.40    1.40
  -7   0  -2   -1.90    1.30
  -7   0  -2    2.40    1.30
  -7   0   2   -0.90    1.10
  -7   0  -2    0.40    1.20
   7   0   2   -0.50    1.00
  -8   0   2   -0.80    1.20
  -8   0   2    0.00    1.40
   8   0  -2   -0.50    1.50
   8   0   2   -2.40    1.20
   8   0  -2    0.00    1.40
   8   0  -2   -0.10    1.00
  -8   0  -2    0.60    1.40
  -8   0   2   -1.40    1.50
  -8   0   2    0.20    0.90
  -8   0  -2    0.20    1.40
  -8   0  -2    1.40    1.70
  -8   0   2    0.90    1.30
  -8   0  -2    0.50    0.90
   8   0   2    1.90    1.60
  -8   0  -2   -1.20    1.20
  -9   0  -2    1.30    2.00
  -9   0  -2    3.10    2.00
  -9   0  -2    0.50    0.90
  -9   0   2    0.70    1.10
  -9   0   2    0.30    1.80
   9   0  -2    2.40    2.00
   9   0   2    3.60    2.00
   9   0   2    1.90    2.00
  -9   0   2   -1.30    1.70
   9   0  -2    5.20    2.20
   0   1   2   -0.10    0.10
   0  -1   2   -0.10    0.10
   0   1  -2    0.00    0.10
   0  -1  -2   -0.10    0.10
   0   1   2   -0.10    0.10
   0  -1   2    0.00    0.10
   0   1  -2    0.10    0.10
   0  -1  -2    0.10    0.10
   0   1  -2    0.10    0.10
   0  -1  -2    0.60    0.20
   0  -1   2    0.10    0.20
   0   1  -2    0.10    0.10
   0  -1  -2    0.10    0.10
   0  -1   2    0.30    0.10
  -1  -1  -2  824.32   25.30
   1   1  -2  835.22   25.30
   1   1  -2  858.41   25.30
  -1   1  -2  807.52   25.20
  -1  -1   2  819.72   25.30
   1   1   2  816.32   25.10
   1   1   2  826.12   25.30
   1  -1  -2  843.02   25.10
   2  -1   2 9195.88  286.27
   2   1  -2 9511.05  288.97
  -2  -1  -2 9182.68  288.47
  -2   1   2 9116.59  286.17
  -2   1  -2 9572.34  289.37
  -2  -1   2 9066.09  288.37
   2  -1  -2 9727.93  286.67
   2   1   2 9414.06  288.97
   3  -1   2    0.30    0.40
   3   1  -2   -0.10    0.80
   3  -1   2    0.00    0.60
  -3   1   2   -0.30    0.50
   3   1  -2    0.10    0.60
   3  -1   2    0.60    0.70
  -3  -1  -2    0.20    0.70
   3   1  -2    0.20    0.60
  -3  -1  -2    0.50    0.40
  -3   1   2    0.50    0.50
  -3  -1  -2    0.60    0.70
   3  -1   2    0.00    0.70
   3   1  -2    1.10    0.80
  -3  -1  -2    0.10    0.30
   3  -1   2    0.50    0.70
   3   1   2    0.20    0.60
  -3  -1   2    0.10    0.70
  -3   1  -2    0.10    0.60
   3  -1  -2   -0.80    0.50
   3  -1  -2    0.20    0.70
  -3   1  -2   -0.30    0.30
  -3   1  -2   -0.60    0.60
   3   1   2    0.70    0.80
   3  -1  -2    1.20    0.60
   3   1   2   -0.70    0.70
   3  -1  -2    1.10    0.60
   3   1   2   -0.30    0.50
  -3  -1   2   -0.10    0.70
  -3  -1   2   -0.40    0.50
  -3   1  -2    0.00    0.50
  -4   1   2   -0.30    0.60
   4  -1   2   -0.20    0.80
   4   1  -2   -0.10    0.70
  -4  -1  -2    0.30    0.80
  -4   1   2    0.30    0.70
  -4   1   2    0.30    0.80
   4   1  -2    0.40    0.80
   4  -1   2    0.10    0.90
  -4  -1  -2    0.10    0.80
  -4   1   2    1.40    0.90
  -4  -1  -2   -0.60    0.70
  -4  -1  -2   -0.10    0.40
  -4  -1  -2   -0.30    0.50
  -4  -1  -2   -0.10    0.50
   4  -1   2   -0.50    0.40
  -4   1  -2   -0.60    0.60
  -4   1  -2   -0.10    0.40
  -4  -1   2    0.40    0.80
   4  -1  -2    0.40    0.70
  -4   1  -2   -0.50    0.70
  -4  -1   2   -0.40    0.70
   4   1   2   -1.40    0.70
   4   1   2    0.30    0.70
  -4  -1   2   -0.10    0.90
  -4   1  -2   -0.60    0.80
  -4   1  -2    1.40    0.80
  -4  -1   2    1.90    0.90
   4  -1  -2   -0.20    0.80
  -5   1   2   14.60    1.90
  -5  -1  -2   18.10    2.20
  -5   1   2   12.00    1.70
  -5  -1  -2   12.10    1.70
   5   1  -2   15.90    1.80
  -5   1   2   12.00    1.60
  -5  -1  -2   12.00    1.30
  -5  -1  -2   12.60    1.80
  -5  -1  -2   14.10    2.00
  -5   1   2   15.80    2.10
   5   1  -2   11.60    1.80
   5  -1   2   11.30    1.20
   5   1  -2   15.40    1.90
  -5   1   2   13.00    1.40
   5  -1   2   13.30    2.00
   5  -1   2   12.50    1.90
   5   1   2   14.10    1.80
  -5  -1   2   12.20    1.80
  -5  -1   2   14.10    1.90
  -5   1  -2   12.20    1.80
   5  -1  -2   10.90    1.40
   5  -1  -2   10.40    1.70
  -5  -1   2   16.40    1.70
  -5  -1   2   15.20    1.90
  -5   1  -2   16.70    1.90
  -5  -1   2   10.90    1.70
  -5   1  -2   13.60    1.70
  -5   1  -2    9.50    1.70
  -5   1  -2   13.50    1.20
   5  -1  -2   13.10    2.00
  -5  -1   2   12.20    1.80
   5   1   2   11.90    1.90
  -5   1  -2   17.90    2.10
   6   1  -2   17.60    2.20
   6  -1   2   15.40    2.40
  -6  -1  -2   19.30    2.50
  -6  -1  -2   20.90    2.60
  -6   1   2   22.30    1.90
  -6  -1  -2   21.30    2.50
  -6   1   2   21.90    2.50
  -6  -1  -2   20.00    1.60
   6  -1   2   18.30    1.60
   6   1  -2   19.40    2.00
  -6   1   2   21.60    2.40
  -6   1   2   21.40    2.50
   6  -1   2   22.00    2.60
  -6   1   2   17.70    2.20
   6   1  -2   24.20    3.00
  -6   1  -2   23.60    2.80
  -6   1  -2   24.10    2.40
   6   1   2   17.90    2.20
  -6   1  -2   20.70    2.40
  -6   1  -2   22.10    2.40
  -6  -1   2   16.80    1.90
  -6  -1   2   21.20    2.50
  -6  -1   2   21.90    2.60
   6  -1  -2   18.20    2.40
   6  -1  -2   16.80    1.90
  -6   1  -2   19.90    2.30
   6  -1  -2   22.60    2.70
  -6  -1   2   21.80    2.70
  -6  -1   2   26.00    2.80
   6   1   2   19.60    2.60
   7  -1   2    3.40    1.10
  -7   1   2    1.60    1.50
   7   1  -2    4.10    1.30
  -7   1   2    4.60    1.60
   7   1  -2    0.70    1.30
  -7   1   2    4.80    1.90
   7  -1   2    0.80    1.50
  -7  -1  -2    5.40    1.80
  -7  -1  -2    5.80    1.10
  -7  -1  -2    1.20    1.40
  -7   1   2    2.80    1.30
  -7  -1  -2    2.80    1.50
   7   1  -2    2.20    1.60
  -7  -1  -2    5.40    1.60
  -7   1   2    7.30    1.60
  -7   1   2    3.40    1.60
  -7  -1  -2    5.50    1.70
   7  -1   2    0.40    1.40
  -7  -1   2    2.50    1.50
  -7  -1   2    2.20    1.50
   7  -1  -2    4.70    1.90
  -7   1  -2    3.70    1.50
  -7   1  -2    2.30    1.50
   7   1   2    2.20    1.40
  -7  -1   2    2.30    1.10
   7  -1  -2    6.20    1.40
  -7   1  -2    2.00    1.40
  -7   1  -2    6.10    1.80
  -7  -1   2    6.60    2.00
  -7  -1   2    3.10    1.50
  -7  -1   2    4.00    1.70
  -7   1  -2    4.00    0.90
   7   1   2    3.60    1.70
  -7   1  -2    4.00    1.70
  -8   1   2   -1.00    1.20
  -8  -1  -2    1.80    1.40
  -8  -1  -2    1.60    0.90
  -8   1   2    0.90    1.60
   8  -1   2    0.80    1.50
   8   1  -2    2.20    1.60
  -8   1   2   -1.10    1.30
   8   1  -2    1.90    1.80
   8   1  -2    0.10    1.00
  -8   1   2   -0.30    1.00
  -8  -1  -2    1.40    1.50
  -8   1   2    0.20    1.30
   8  -1   2    0.30    1.40
  -8  -1  -2    2.70    1.70
   8  -1  -2   -0.50    1.00
  -8  -1   2   -0.20    1.00
  -8  -1   2    1.70    1.60
  -8   1  -2    0.60    1.50
  -8   1  -2   -0.70    1.30
   8   1   2    2.00    1.80
   8  -1  -2    0.20    1.70
   8  -1  -2   -1.00    1.30
  -8  -1   2    3.10    1.80
  -8   1  -2   -0.80    1.50
   8   1   2    0.30    1.30
  -8   1  -2    0.50    0.80
  -8   1  -2    2.70    1.60
  -8  -1   2   -0.40    1.50
  -9  -1  -2    5.70    1.50
  -9   1   2    1.20    1.90
   9   1  -2    3.50    2.10
   9   1  -2    4.10    2.20
  -9   1   2    4.40    1.40
   9  -1   2    5.70    2.30
   9  -1   2    4.20    2.00
  -9  -1  -2    2.10    1.90
  -9   1   2    3.80    2.20
  -9  -1  -2    3.20    2.00
  -9  -1   2    5.80    2.10
   9  -1  -2    4.80    2.60
   9   1   2    1.40    1.80
  -9   1  -2    3.00    2.00
   9  -1  -2    7.40    2.60
  -9  -1   2    3.00    1.40
  -9   1  -2    4.80    2.30
   9   1   2    4.10    2.10
  -9  -1   2    3.50    1.80
   9  -1  -2    5.40    1.60
  -9   1  -2    3.90    1.20
   0  -2   2  370.16   11.40
   0  -2  -2  381.66   11.40
   0   2  -2  366.56   11.40
   0  -2  -2  374.16   11.60
   0   2   2  387.16   11.50
   0   2  -2  361.06   11.40
   0  -2   2  377.86   11.40
   0  -2   2  373.06   11.40
   0   2  -2  366.96   11.40
   0  -2  -2  367.16   11.50
   0  -2  -2  377.06   11.50
  -1   2   2  472.85   14.80
   1   2  -2  491.75   15.20
   1  -2   2  502.55   15.00
  -1   2   2  488.35   15.10
   1   2  -2  474.35   15.20
   1   2  -2  478.35   15.20
   1  -2   2  478.95   14.80
   1  -2   2  508.65   15.20
  -1  -2  -2  478.95   15.20
  -1  -2  -2  500.35   14.90
   1   2  -2  467.45   15.00
   1  -2   2  488.65   14.80
  -1  -2  -2  512.45   15.30
   1  -2  -2  493.25   15.20
  -1   2  -2  512.45   15.00
  -1   2  -2  515.15   14.80
  -1   2  -2  494.75   15.20
   1  -2  -2  474.35   14.80
  -1  -2   2  496.75   15.20
   1   2   2  485.25   15.30
  -1  -2   2  493.95   15.20
  -1  -2   2  469.85   15.20
  -1   2  -2  469.75   14.80
   1  -2  -2  485.85   14.80
  -1  -2   2  499.45   15.00
   1   2   2  465.35   14.90
   1  -2  -2  489.75   15.10
   1   2   2  475.65   15.20
  -2   2   2   -0.10    0.10
   3  -2   2   80.69    2.90
  -3  -2  -2   81.99    3.60
  -3  -2  -2   78.49    3.20
   3  -2   2   83.29    3.60
   3   2  -2   79.09    3.40
  -3  -2  -2   77.69    3.70
   3   2  -2   72.89    3.50
   3  -2   2   80.69    3.20
   3   2  -2   80.99    3.70
   3   2  -2   75.39    3.50
   3  -2   2   70.39    3.90
  -3   2   2   81.29    3.20
   3  -2   2   81.29    3.30
  -3   2   2   75.69    3.20
   3   2   2   76.59    3.30
   3   2   2   78.99    4.10
  -3  -2   2   80.39    3.60
  -3  -2   2   81.09    3.60
   3   2   2   83.59    3.70
  -3  -2   2   81.29    3.50
  -3  -2   2   77.29    3.60
  -3   2  -2   79.19    3.30
   3  -2  -2   78.39    3.30
   3   2   2   80.59    3.60
   3  -2  -2   76.59    4.00
  -3   2  -2   78.19    2.90
  -3  -2   2   75.69    3.60
   3  -2  -2   76.49    3.20
  -4   2   2  524.65   16.50
   4  -2   2  514.05   15.90
  -4  -2  -2  509.45   16.20
   4   2  -2  509.85   16.60
  -4   2   2  496.35   16.50
  -4  -2  -2  509.55   17.00
  -4   2   2  509.85   16.50
  -4  -2  -2  456.75   16.70
   4  -2   2  498.25   16.90
  -4  -2  -2  523.55   16.90
   4  -2   2  502.55   16.90
   4   2  -2  500.55   16.90
  -4  -2   2  521.95   16.90
  -4  -2   2  503.95   16.50
  -4  -2   2  510.15   16.90
  -4  -2   2  486.85   16.80
  -4   2  -2  506.35   15.90
  -4  -2   2  505.15   16.90
  -4   2  -2  517.35   16.90
  -4   2  -2  527.35   16.50
   4   2   2  506.75   17.00
   4   2   2  530.25   16.70
   4  -2  -2  512.45   16.40
  -4   2  -2  505.35   16.50
  -4   2  -2  478.55   16.50
   4  -2  -2  538.95   17.00
  -5  -2  -2   22.30    2.20
   5   2  -2   21.50    2.00
  -5  -2  -2   23.30    2.60
   5  -2   2   17.60    2.20
   5  -2   2   23.00    1.60
   5   2  -2   21.90    2.00
  -5   2   2   27.00    2.20
  -5   2   2   23.30    1.80
  -5  -2  -2   25.60    2.30
   5   2  -2   24.00    2.40
   5  -2   2   22.30    2.40
  -5   2   2   24.50    2.00
  -5   2   2   24.40    2.00
  -5   2  -2   27.00    2.40
  -5   2  -2   24.10    1.50
  -5   2  -2   25.20    2.10
  -5  -2   2   27.00    2.50
   5   2   2   25.50    2.10
   5   2   2   23.00    2.70
  -5   2  -2   27.20    2.10
   5  -2  -2   23.80    1.90
  -5   2  -2   19.40    2.30
  -5  -2   2   23.50    2.00
  -5   2  -2   28.00    2.10
   5  -2  -2   21.20    2.40
  -5  -2   2   24.60    2.20
  -5  -2   2   24.40    2.20
  -5  -2   2   24.00    2.30
   5  -2  -2   27.60    2.50
   6  -2   2   11.30    2.00
  -6   2   2    7.10    1.50
   6  -2   2    5.60    1.80
   6  -2   2    7.10    1.10
  -6  -2  -2    8.30    1.30
  -6  -2  -2    8.60    1.70
  -6   2   2    9.40    1.40
  -6   2   2    8.30    1.60
  -6   2   2    7.90    1.70
  -6  -2  -2    4.60    1.60
   6   2  -2    5.60    1.60
   6   2  -2    7.00    1.80
  -6  -2  -2    6.20    1.70
   6   2  -2    9.30    1.60
  -6   2   2    9.70    2.00
   6   2   2    7.70    1.70
  -6  -2   2    7.80    1.60
   6  -2  -2   11.60    2.10
  -6  -2   2    9.10    2.00
  -6  -2   2    9.20    1.60
   6  -2  -2    6.60    1.80
  -6   2  -2    8.40    1.60
   6   2   2   11.00    2.30
  -6   2  -2    9.70    1.60
  -6   2  -2    6.60    1.60
  -6  -2   2    7.00    1.80
  -6   2  -2    9.70    1.70
  -6  -2   2    6.00    1.70
  -6   2  -2    8.80    2.00
   6  -2  -2    7.60    1.40
   7  -2   2    0.70    1.50
  -7  -2  -2   -0.60    1.20
  -7   2   2    0.10    1.10
  -7   2   2   -0.10    1.00
  -7  -2  -2    1.80    1.40
   7   2  -2   -0.60    0.90
  -7  -2  -2    1.60    0.80
   7   2  -2   -1.20    1.30
   7   2  -2    1.90    1.40
  -7   2   2    2.00    1.30
  -7   2   2   -1.40    1.00
  -7  -2  -2    1.90    1.70
  -7   2   2    2.80    1.80
  -7  -2  -2    1.30    1.40
  -7  -2  -2    2.90    1.90
   7  -2   2    1.30    1.40
  -7   2  -2    1.60    1.30
  -7  -2   2   -0.30    1.30
  -7   2  -2    0.70    1.10
  -7   2  -2    0.60    1.10
  -7  -2   2   -0.20    0.90
  -7  -2   2    0.50    1.10
   7   2   2   -0.80    1.10
  -7  -2   2    0.00    1.50
  -7   2  -2   -0.50    1.10
   7   2   2   -0.50    1.30
   7  -2  -2   -0.30    0.90
  -7   2  -2    0.30    0.60
   7  -2  -2   -0.50    1.20
   7  -2  -2    0.70    1.50
  -7   2  -2    1.90    1.60
  -7  -2   2    0.20    1.40
  -7  -2   2   -0.20    1.30
  -8  -2  -2    1.20    1.50
  -8  -2  -2    3.30    1.70
   8  -2   2    1.00    1.80
  -8   2   2    1.30    1.40
  -8   2   2    1.90    1.70
  -8   2   2   -0.20    1.40
  -8   2   2    2.30    1.10
   8  -2   2    1.70    0.80
  -8  -2  -2    1.90    1.90
   8   2  -2    3.30    1.50
   8  -2   2    2.10    1.70
  -8  -2  -2    3.60    1.70
  -8   2   2    0.40    1.20
   8   2  -2    4.30    2.00
  -8  -2   2    2.80    1.80
  -8   2  -2    1.60    1.40
  -8   2  -2    2.40    1.50
  -8   2  -2    1.40    1.30
  -8  -2   2    2.40    1.30
   8  -2  -2    1.70    1.10
   8   2   2    1.60    1.50
   8  -2  -2    1.40    1.70
   8  -2  -2    3.30    2.00
  -8   2  -2    1.90    0.90
  -8  -2   2    0.80    1.60
  -8  -2   2    0.30    1.50
  -8   2  -2   -0.30    1.50
   8   2   2    0.10    1.60
   9  -2   2   -1.80    1.70
  -9  -2  -2   -0.90    1.00
  -9   2   2   -2.20    1.60
  -9  -2  -2    0.70    1.90
   9   2  -2    1.10    1.80
  -9  -2  -2   -3.10    1.50
  -9   2   2   -0.90    1.50
   9  -2   2   -1.90    1.90
  -9   2   2    0.10    1.10
   9   2  -2   -0.60    2.10
  -9  -2   2   -0.70    1.80
  -9   2  -2    0.10    1.70
   9  -2  -2    3.40    2.30
  -9  -2   2    0.70    1.60
   9   2   2    0.50    2.00
   9  -2  -2   -0.10    1.20
   9  -2  -2   -0.60    1.70
  -9  -2   2    0.90    1.20
  -9   2  -2   -0.40    0.80
  -9   2  -2    1.10    1.60
   9   2   2    0.80    1.80
   0  -3   2    0.10    0.20
   0  -3  -2    0.30    0.30
   0  -3   2    0.00    0.20
   0   3   2   -0.30    0.20
   0   3  -2   -0.10    0.20
   0  -3  -2    0.00    0.20
   0   3  -2   -0.10    0.20
   0  -3  -2    0.20    0.20
   0  -3   2   -0.10    0.20
  -1  -3  -2   21.50    0.90
  -1   3   2   20.50    0.90
   1  -3   2   21.70    0.80
  -1  -3  -2   23.80    1.30
  -1   3   2   21.10    1.20
  -1  -3  -2   20.00    1.30
   1   3  -2   21.20    0.90
   1   3  -2   19.10    1.20
   1  -3   2   21.90    0.90
   1  -3   2   20.70    1.20
   1   3  -2   19.90    1.20
   1   3  -2   23.00    1.20
  -1  -3  -2   19.30    1.20
  -1   3   2   21.50    0.90
   1  -3   2   22.00    1.10
   1  -3  -2   21.30    0.90
  -1   3  -2   21.80    0.80
  -1  -3   2   21.80    1.20
  -1   3  -2   22.80    1.30
  -1   3  -2   21.80    0.80
   1   3   2   22.30    1.20
  -1  -3   2   21.90    1.10
   1  -3  -2   22.90    1.20
  -1  -3   2   19.90    1.20
   1  -3  -2   18.60    1.20
   1  -3  -2   21.70    0.90
   1   3   2   20.80    0.90
   1   3   2   20.00    1.30
  -1   3  -2   21.20    1.10
  -2   3   2    0.00    0.10
  -3  -3  -2  339.07   11.70
   3  -3   2  343.87   11.10
  -3   3   2  341.27   11.20
   3  -3   2  347.47   11.70
   3   3  -2  345.37   11.50
   3   3  -2  341.57   11.60
  -3  -3  -2  344.27   11.80
  -3  -3  -2  346.07   11.70
  -3  -3  -2  343.17   11.30
   3  -3   2  352.06   11.60
   3  -3   2  339.77   10.90
  -3   3   2  372.66   11.70
   3   3   2  359.56   11.90
   3   3   2  339.27   11.20
  -3  -3   2  348.47   11.60
  -3   3  -2  322.87   11.50
  -3  -3   2  350.56   11.70
  -3  -3   2  344.07   11.80
  -3  -3   2  335.57   11.70
  -3   3  -2  334.37   10.90
   3  -3  -2  356.66   11.70
   3   3   2  351.86   11.70
   3  -3  -2  351.76   11.30
  -3   3  -2  317.67   11.00
  -3   3  -2  328.37   11.10
  -3  -3   2  350.56   11.70
   3   3   2  330.97   11.70
  -4   3   2  976.70   30.80
  -4   3   2  850.91   30.20
  -4  -3  -2  954.00   30.90
   4  -3   2  969.80   30.80
  -4   3   2  969.30   30.20
   4  -3   2  989.10   29.80
  -4   3   2  992.00   30.20
   4   3  -2 1004.70   30.60
   4  -3   2  958.20   30.90
  -4  -3  -2  983.10   30.90
   4   3  -2  965.90   30.90
  -4  -3  -2  947.51   30.90
  -4  -3  -2  951.30   30.80
  -4  -3  -2 1011.20   31.10
  -4   3   2  985.50   30.20
  -4  -3   2  938.91   30.80
  -4   3  -2  962.70   29.80
  -4  -3   2  966.60   30.90
  -4  -3   2 1007.40   30.80
  -4   3  -2  991.90   30.30
  -4  -3   2  970.80   31.10
  -4   3  -2  972.00   30.20
  -4   3  -2  945.31   30.20
   4  -3  -2  964.20   30.90
   4   3   2  979.60   31.00
   4  -3  -2  990.40   30.90
  -4   3  -2  970.30   30.20
   4   3   2  975.40   30.40
   4  -3  -2  996.40   30.30
  -4   3  -2  980.80   30.70
  -4  -3   2  987.00   30.90
  -4  -3   2  980.40   30.50
  -5  -3  -2   49.70    3.20
   5   3  -2   41.60    2.70
   5  -3   2   38.00    3.00
   5   3  -2   38.20    2.90
   5   3  -2   45.50    2.80
  -5   3   2   40.80    2.40
  -5   3   2   41.00    2.50
  -5  -3  -2   43.70    3.10
   5  -3   2   40.30    2.20
  -5  -3  -2   46.40    3.10
  -5   3   2   43.60    2.70
  -5  -3  -2   45.80    3.70
  -5  -3  -2   42.90    3.10
  -5   3   2   43.40    2.60
  -5   3   2   41.10    3.00
   5  -3   2   43.60    3.10
  -5  -3  -2   46.50    2.50
  -5   3   2   43.90    2.60
   5  -3  -2   42.50    2.50
  -5  -3   2   46.10    3.10
  -5  -3   2   43.50    3.20
   5  -3  -2   42.10    3.10
  -5   3  -2   40.60    2.60
  -5   3  -2   40.60    2.60
  -5   3  -2   41.90    2.60
   5  -3  -2   41.00    3.10
  -5   3  -2   43.90    2.10
  -5  -3   2   41.30    2.70
   5   3   2   43.10    3.10
  -5   3  -2   45.00    2.60
  -5  -3   2   41.10    3.00
  -5  -3   2   43.70    3.10
  -5   3  -2   39.10    2.90
  -5  -3   2   40.20    3.00
   5   3   2   45.70    2.80
  -6   3   2    2.70    1.10
  -6  -3  -2    4.60    1.70
   6   3  -2    4.90    1.60
   6  -3   2    3.20    1.50
  -6  -3  -2    4.50    1.50
  -6   3   2    4.80    1.10
  -6  -3  -2    8.40    2.20
  -6   3   2    7.90    1.80
   6  -3   2    4.00    1.00
  -6   3   2    4.30    1.30
  -6  -3  -2    4.70    1.60
   6  -3   2    4.70    1.70
  -6  -3  -2    7.40    1.90
  -6  -3  -2    6.40    1.20
  -6   3   2    3.20    1.20
  -6   3   2    7.20    1.60
   6   3  -2    5.20    1.70
   6  -3  -2    7.40    1.40
  -6   3  -2    5.70    1.40
  -6  -3   2    6.60    1.90
  -6   3  -2    4.70    1.60
  -6  -3   2    2.70    1.60
   6   3   2    6.90    1.80
  -6   3  -2    5.00    1.30
  -6  -3   2    3.50    1.40
  -6  -3   2    5.50    1.30
  -6   3  -2    5.10    1.30
   6   3   2    4.80    1.40
   6  -3  -2    6.10    1.80
  -6  -3   2    5.90    1.80
  -6  -3   2    5.40    1.70
  -6   3  -2    6.10    1.40
   6  -3  -2    7.10    1.90
  -7  -3  -2    0.90    1.40
   7  -3   2    1.70    1.50
  -7   3   2   -0.20    0.90
   7  -3   2    2.20    1.60
   7   3  -2    1.10    1.50
  -7   3   2    1.60    1.10
  -7  -3  -2   -2.20    1.10
  -7   3   2   -2.00    2.10
  -7   3   2   -0.30    1.20
  -7   3   2   -0.80    0.90
   7   3  -2    0.60    1.30
  -7  -3  -2    1.30    1.30
  -7   3   2    1.10    1.00
  -7  -3  -2   -1.20    1.20
  -7  -3  -2    0.90    0.80
  -7  -3  -2   -1.80    2.20
  -7   3  -2    3.90    1.60
  -7   3  -2   -0.30    1.00
  -7  -3   2    1.30    1.60
  -7   3  -2   -0.40    1.30
  -7  -3   2    0.50    1.30
  -7  -3   2    1.20    1.40
   7   3   2    3.30    1.70
   7  -3  -2   -0.70    0.90
  -7   3  -2    0.40    0.60
  -7   3  -2    0.60    1.20
  -7  -3   2    1.20    1.80
  -7   3  -2    1.50    1.10
   7  -3  -2   -0.50    1.40
  -7  -3   2   -0.30    1.00
   7   3   2    0.00    1.10
   7  -3  -2   -1.40    1.30
  -8  -3  -2    4.60    2.10
   8  -3   2    7.00    1.20
   8  -3   2   10.20    2.40
   8  -3   2    4.70    2.10
  -8  -3  -2   11.20    2.40
   8   3  -2    7.60    1.90
   8   3  -2    7.40    2.40
  -8   3   2    6.20    1.80
  -8   3   2    7.00    1.80
  -8  -3  -2    9.30    1.60
  -8   3   2   11.30    2.10
  -8   3   2    8.70    1.60
   8  -3  -2    9.40    2.50
   8   3   2    9.80    2.50
  -8   3  -2    4.90    1.50
  -8   3  -2    8.70    1.40
  -8  -3   2    8.20    1.80
   8  -3  -2   11.00    2.40
  -8   3  -2    7.30    1.80
  -8  -3   2    5.50    2.20
  -8  -3   2   12.50    2.40
   8  -3  -2    7.00    1.70
   8   3   2   10.30    2.20
  -8   3  -2    5.50    1.80
  -9   3   2   -1.40    1.60
   9   3  -2    0.30    1.70
  -9  -3  -2   -0.60    1.10
  -9   3   2   -1.10    1.10
  -9   3   2    0.30    1.50
  -9  -3  -2    0.10    1.90
   9  -3   2   -1.70    1.80
  -9  -3  -2   -0.20    1.80
   9  -3   2   -0.10    1.80
   9   3  -2   -0.30    1.60
  -9   3  -2    0.70    1.40
   9   3   2   -0.70    1.90
   9   3   2   -0.30    1.50
  -9   3  -2    1.20    1.60
  -9  -3   2    1.50    2.00
  -9   3  -2    1.00    0.90
  -9  -3   2   -0.40    1.80
   9  -3  -2    0.40    2.10
   9  -3  -2   -1.50    1.10
   9  -3  -2    3.20    2.20
  -9  -3   2   -0.30    1.40
   0  -4  -2  711.13   22.20
   0   4  -2  719.33   22.20
   0   4  -2  733.13   22.20
   0   4   2  716.33   22.30
   0  -4   2  745.63   22.20
   0   4  -2  690.43   22.20
   0  -4  -2  719.63   22.30
   0  -4   2  756.62   22.20
   0  -4   2  733.73   22.20
   0  -4  -2  755.92   22.70
   1   4  -2    3.60    0.60
  -1  -4  -2    4.20    0.80
   1  -4   2    2.30    0.50
  -1   4   2    3.70    0.40
  -1  -4  -2    3.60    0.30
   1   4  -2    3.40    0.40
   1  -4   2    4.00    0.30
   1   4  -2    4.10    0.60
  -1  -4  -2    3.70    0.70
   1   4  -2    3.80    0.70
  -1   4   2    4.00    0.40
   1  -4   2    3.90    0.50
   1  -4   2    3.40    0.30
  -1  -4  -2    3.10    0.70
  -1   4   2    4.00    0.70
  -1  -4   2    4.40    0.40
  -1  -4   2    3.40    0.70
   1  -4  -2    3.80    0.30
  -1   4  -2    3.20    0.60
   1  -4  -2    3.90    0.30
  -1  -4   2    4.30    0.60
   1  -4  -2    4.40    0.70
  -1   4  -2    4.00    0.30
   1   4   2    3.90    0.70
   1   4   2    4.10    0.80
  -1   4  -2    4.00    0.30
  -1  -4   2    3.30    0.60
   1   4   2    3.50    0.30
   2  -4   2    7.00    1.00
   2   4  -2    6.50    1.00
   2  -4   2    5.60    0.70
   2   4  -2    5.30    1.00
  -2   4   2    5.20    0.50
  -2  -4  -2    5.90    1.00
   2  -4   2    7.10    0.90
   2  -4   2    5.30    0.50
  -2  -4  -2    6.60    1.10
  -2  -4  -2    4.80    1.00
   2   4  -2    6.10    1.10
  -2   4   2    7.20    0.90
   2  -4  -2    5.80    0.50
  -2   4  -2    5.40    0.50
  -2  -4   2    5.80    1.00
   2   4   2    4.40    1.00
   2   4   2    4.40    0.60
  -2  -4   2    4.50    0.90
  -2  -4   2    5.00    1.00
  -2   4  -2    7.40    1.00
  -2  -4   2    6.50    1.00
   2   4   2    4.50    0.90
   2  -4  -2    7.20    0.60
   2  -4  -2    5.90    0.80
   2   4   2    6.20    1.10
   2  -4  -2    7.10    0.90
  -2   4  -2    6.10    0.50
  -3   4   2    1.40    0.50
  -3  -4  -2    0.90    0.80
   3  -4   2    1.10    0.90
  -3  -4  -2    2.50    1.00
  -3  -4  -2    0.80    0.80
   3  -4   2    1.40    0.50
   3  -4   2    1.00    0.90
  -3   4   2    1.20    0.80
   3   4  -2    1.40    1.40
  -3   4  -2    1.50    0.50
   3   4   2    1.30    0.90
  -3  -4   2    1.20    0.80
  -3  -4   2    0.20    0.80
  -3   4  -2    3.00    0.90
   3   4   2    0.10    0.70
   3  -4  -2    0.50    0.50
  -3  -4   2    0.80    0.80
  -3  -4   2    2.20    0.90
  -3   4  -2    1.40    0.50
  -3   4  -2    1.10    0.50
   3   4   2    0.90    0.90
  -3  -4   2    0.20    0.80
  -3  -4   2    1.40    0.90
   3   4   2    1.10    0.60
   3  -4  -2    2.80    1.00
  -4  -4  -2  228.48    9.00
  -4  -4  -2  236.78    9.10
  -4  -4  -2  249.68    9.00
   4  -4   2  250.07    8.00
  -4   4   2  223.18    8.10
   4   4  -2  234.58    8.90
  -4   4   2  236.08    8.10
   4  -4   2  226.78    9.00
   4  -4   2  251.17    8.90
  -4   4   2  247.28    8.40
  -4   4   2  216.28    8.20
  -4   4   2  243.28    8.90
  -4  -4  -2  233.98    8.50
  -4  -4  -2  256.47    9.10
  -4  -4  -2  236.38    9.10
  -4  -4   2  237.08    8.70
  -4  -4   2  232.98    9.00
  -4   4  -2  232.38    8.20
  -4   4  -2  244.08    8.80
   4   4   2  232.98    8.40
   4   4   2  233.98    9.00
  -4  -4   2  232.88    9.00
  -4   4  -2  248.88    8.20
   4  -4  -2  257.27    9.00
  -4  -4   2  243.98    9.30
  -4   4  -2  217.08    8.10
  -4  -4   2  237.28    8.80
  -4  -4   2  228.08    9.00
   4  -4  -2  233.88    9.10
  -4   4  -2  238.08    8.00
   4  -4  -2  245.18    8.50
   5   4  -2   30.80    2.70
   5  -4   2   30.60    1.80
  -5   4   2   27.30    2.40
   5  -4   2   29.40    2.60
  -5   4   2   28.90    2.10
   5   4  -2   30.90    2.30
  -5  -4  -2   30.50    2.20
  -5   4   2   28.50    2.10
  -5  -4  -2   30.10    2.70
  -5  -4  -2   26.20    2.60
  -5   4   2   30.00    2.10
  -5   4   2   28.90    2.10
  -5  -4  -2   29.10    2.60
   5  -4   2   26.70    2.60
  -5  -4  -2   26.90    2.50
  -5  -4  -2   26.40    2.50
  -5   4  -2   30.40    2.50
   5   4   2   27.50    2.20
  -5  -4   2   25.50    2.60
  -5  -4   2   26.10    2.60
   5  -4  -2   25.80    2.50
  -5  -4   2   32.70    2.70
   5  -4  -2   31.40    2.10
   5   4   2   28.10    2.60
  -5   4  -2   27.20    2.00
  -5  -4   2   31.80    2.70
   5  -4  -2   27.40    2.60
  -5   4  -2   27.10    1.80
  -5  -4   2   30.80    3.20
  -5   4  -2   25.70    2.00
  -5   4  -2   30.60    2.00
  -5  -4   2   25.30    2.30
  -6  -4  -2   72.99    4.60
  -6  -4  -2   64.79    4.50
  -6  -4  -2   73.99    4.60
   6  -4   2   70.79    4.50
   6  -4   2   66.49    4.40
  -6   4   2   67.09    3.80
   6   4  -2   72.29    4.00
  -6   4   2   71.59    3.60
  -6   4   2   69.19    3.70
  -6   4   2   68.39    3.70
   6  -4   2   71.79    3.30
   6   4  -2   70.89    4.50
  -6  -4  -2   68.19    3.70
  -6   4   2   72.99    4.40
  -6   4   2   68.69    3.80
  -6  -4  -2   71.49    4.40
  -6  -4  -2   76.89    4.70
  -6  -4   2   71.29    4.40
  -6  -4   2   65.69    4.30
  -6  -4   2   69.29    4.30
  -6   4  -2   66.89    4.30
   6   4   2   60.69    3.80
  -6  -4   2   75.09    4.70
  -6  -4   2   71.69    4.50
  -6  -4   2   64.09    3.80
  -6   4  -2   74.59    3.80
   6  -4  -2   65.59    4.40
  -6   4  -2   67.69    3.70
  -6   4  -2   77.59    3.90
  -6   4  -2   74.09    3.70
   6  -4  -2   72.59    4.50
   6  -4  -2   67.29    3.60
   6   4   2   66.59    4.50
   7   4  -2    4.00    1.40
  -7   4   2    2.50    1.30
   7   4  -2   -0.60    1.30
  -7  -4  -2    3.30    1.70
   7  -4   2    1.90    0.90
   7  -4   2    2.80    1.60
  -7   4   2    2.10    1.20
  -7  -4  -2    1.90    1.80
  -7   4   2    3.20    1.00
  -7   4   2    4.40    1.40
  -7  -4  -2    3.80    1.10
  -7  -4  -2    2.10    1.70
  -7   4   2    2.60    1.60
   7  -4   2    2.10    1.50
  -7  -4  -2    3.20    1.70
  -7   4   2    2.00    1.30
  -7  -4  -2    3.60    1.60
   7  -4  -2    2.30    1.50
  -7  -4   2    8.10    2.20
   7  -4  -2    2.50    1.20
   7   4   2    3.50    1.40
  -7   4  -2    2.10    1.30
  -7  -4   2    2.20    1.70
  -7   4  -2    3.40    2.90
   7   4   2    2.30    1.50
  -7   4  -2    1.70    1.20
  -7  -4   2    4.40    1.60
  -7   4  -2    3.60    1.30
  -7  -4   2    3.80    1.40
  -7   4  -2    3.90    1.00
  -7   4  -2    5.60    1.50
  -7  -4   2    2.40    1.50
   7  -4  -2    3.10    1.70
   8  -4   2    7.20    2.30
  -8   4   2    3.10    1.20
   8  -4   2    3.50    1.10
   8   4  -2    6.10    1.80
  -8   4   2    3.60    1.40
   8   4  -2    1.80    1.90
  -8  -4  -2    2.40    1.20
   8  -4   2    4.00    2.00
  -8  -4  -2    3.60    2.20
  -8  -4  -2    4.80    1.90
  -8   4   2    7.30    2.90
  -8  -4  -2    5.80    2.10
  -8   4   2    0.70    1.70
   8   4   2    2.80    1.50
   8   4   2    5.90    2.20
  -8   4  -2    4.30    1.60
   8  -4  -2    3.00    1.40
  -8  -4   2    7.10    2.20
  -8   4  -2    2.10    1.00
   8  -4  -2    3.10    1.90
  -8  -4   2    3.50    2.10
   8  -4  -2    5.10    2.10
  -8  -4   2    1.70    1.50
  -8  -4   2    1.40    1.80
   9   4  -2    0.30    2.30
  -9   4   2    0.40    1.70
   9  -4   2   -1.50    2.10
   9  -4   2    0.70    2.00
  -9  -4  -2    3.30    2.10
   9   4  -2    0.80    1.70
  -9  -4  -2    0.10    1.40
  -9  -4  -2    2.00    1.70
  -9   4   2    2.20    1.40
   9  -4   2    0.60    0.90
   9  -4  -2    1.70    2.10
   9  -4  -2    0.90    1.20
   9   4   2    1.40    1.40
  -9   4  -2    0.20    1.60
  -9  -4   2    0.90    1.50
  -9  -4   2   -1.40    2.20
  -9  -4   2    1.60    2.00
  -9   4  -2    1.60    1.00
   0  -5   2    0.00    0.30
   0   5  -2   -0.30    0.30
   0   5  -2    0.10    0.30
   0  -5   2    0.00    0.30
   0   5   2   -0.10    0.30
   0  -5  -2   -0.20    0.30
   0  -5   2    0.10    0.30
   0  -5  -2   -0.30    0.40
   0  -5  -2   -0.10    0.30
   0   5  -2   -0.30    0.30
   1   5  -2  411.96   13.20
   1   5  -2  391.26   13.30
   1   5  -2  403.36   12.70
   1   5  -2  389.16   13.40
   1  -5   2  417.96   13.20
   1  -5   2  422.56   12.60
  -1  -5  -2  431.06   12.50
   1  -5   2  416.56   12.60
  -1  -5  -2  427.36   13.40
   1  -5   2  411.56   13.30
  -1   5   2  411.06   12.80
  -1  -5  -2  418.36   13.50
  -1  -5  -2  379.36   13.40
   1  -5   2  423.26   12.70
   1  -5  -2  430.36   12.70
  -1   5  -2  410.06   12.70
  -1   5  -2  405.66   12.70
  -1  -5   2  424.46   12.70
   1  -5  -2  423.76   12.70
   1   5   2  418.86   13.40
  -1  -5   2  426.06   13.40
  -1  -5   2  428.56   13.20
  -1   5  -2  432.16   13.30
   1  -5  -2  411.16   13.50
  -1  -5   2  434.66   13.40
  -1  -5   2  424.36   13.40
   2   5  -2   31.30    1.40
  -2   5   2   29.30    1.20
   2  -5   2   31.20    1.70
   2   5  -2   31.80    2.10
  -2   5   2   33.20    1.40
   2  -5   2   31.00    2.00
   2   5  -2   27.90    2.00
   2  -5   2   32.40    1.80
  -2  -5  -2   29.70    2.00
  -2  -5  -2   35.00    2.10
   2   5  -2   30.10    1.90
   2   5   2   33.70    2.10
   2  -5  -2   29.60    1.90
  -2   5  -2   29.70    1.10
  -2  -5   2   27.50    2.00
  -2   5  -2   31.30    1.20
   2  -5  -2   34.50    1.20
  -2  -5   2   30.80    2.00
   2   5   2   29.70    1.30
  -2   5  -2   30.00    1.80
   2   5   2   32.20    2.10
  -2  -5   2   29.00    2.00
  -2  -5   2   32.60    1.90
  -2  -5   2   32.60    2.10
   2  -5  -2   31.10    1.90
  -3  -5  -2   10.70    1.50
   3  -5   2   10.80    1.10
   3  -5   2   11.20    1.40
   3  -5   2   10.50    1.60
  -3   5   2   15.20    1.60
  -3  -5  -2   14.30    1.90
  -3  -5  -2   10.90    1.50
   3   5  -2   11.80    1.60
  -3   5   2    9.60    0.90
  -3   5   2   10.90    1.50
  -3  -5  -2   11.40    1.60
   3   5   2    9.10    1.40
  -3   5  -2   14.30    1.50
   3  -5  -2   11.60    1.50
   3  -5  -2    9.70    1.40
   3  -5  -2   12.60    1.40
  -3   5  -2   10.30    0.80
  -3  -5   2    9.20    1.40
  -3  -5   2    8.50    1.40
   3   5   2   10.80    1.00
  -3   5  -2    9.90    0.90
  -3  -5   2   11.20    1.60
   3   5   2   14.10    1.70
  -3  -5   2   12.60    1.70
  -3  -5   2   10.40    1.50
   3   5   2   10.40    1.60
  -3  -5   2   11.70    1.70
  -3   5  -2   11.80    0.80
  -4  -5  -2 1118.09   34.40
  -4  -5  -2 1046.60   33.60
  -4   5   2 1103.29   33.00
  -4  -5  -2 1103.19   34.20
   4   5  -2 1078.69   33.30
   4  -5   2 1083.99   34.20
  -4  -5  -2 1091.19   34.30
   4  -5   2 1090.39   34.00
  -4   5   2 1081.29   33.10
  -4  -5  -2 1088.89   34.30
  -4   5   2 1033.80   33.00
  -4  -5  -2 1059.29   34.30
   4   5  -2 1064.69   34.00
  -4   5   2 1068.09   33.50
  -4   5   2 1044.50   33.10
  -4   5   2 1050.09   34.10
   4  -5   2 1070.59   33.10
  -4  -5   2 1115.89   34.00
  -4  -5   2 1056.39   34.40
   4   5   2 1044.70   34.20
  -4  -5   2 1077.49   34.20
   4  -5  -2 1187.08   34.40
  -4  -5   2 1088.49   33.90
  -4  -5   2 1104.89   34.30
  -4   5  -2 1104.29   33.10
  -4   5  -2 1037.60   33.00
  -4   5  -2 1029.30   33.00
  -4   5  -2 1060.39   33.20
   4   5   2 1058.39   33.20
   4  -5  -2 1083.09   33.50
   4  -5  -2 1063.59   34.00
  -4  -5   2 1074.39   34.20
  -4   5  -2 1058.49   33.80
  -4   5  -2 1040.60   33.00
  -5   5   2   14.20    1.60
  -5   5   2   17.60    1.70
  -5  -5  -2   12.30    2.00
   5  -5   2   14.10    1.40
   5  -5   2   16.40    2.20
  -5  -5  -2   15.70    2.20
  -5  -5  -2   13.60    2.20
  -5   5   2   12.50    1.90
   5  -5   2   16.50    2.20
   5   5  -2   11.10    1.60
   5   5  -2   17.70    2.40
  -5  -5  -2   17.20    2.30
  -5   5   2   13.60    1.60
  -5   5   2   14.70    1.50
  -5  -5  -2   15.80    1.90
  -5  -5  -2   18.70    2.50
  -5  -5   2   15.40    2.00
  -5  -5   2   21.90    2.50
  -5  -5   2   18.10    2.50
   5  -5  -2   14.50    2.10
  -5  -5   2   15.60    2.30
  -5   5  -2   16.20    1.70
  -5  -5   2   17.80    2.40
   5  -5  -2   13.70    2.30
   5  -5  -2   16.70    1.70
   5   5   2   17.10    2.40
  -5   5  -2   15.90    1.90
  -5  -5   2   14.60    2.20
   5   5   2   18.70    1.80
  -5   5  -2   15.30    2.10
  -6  -5  -2   35.30    3.40
  -6  -5  -2   34.30    3.40
   6  -5   2   31.10    3.10
  -6   5   2   29.20    2.50
  -6  -5  -2   40.10    3.50
  -6  -5  -2   35.90    3.50
  -6   5   2   42.50    3.50
  -6   5   2   28.10    2.50
  -6   5   2   25.40    2.30
  -6  -5  -2   40.10    3.30
  -6   5   2   29.00    2.40
   6   5  -2   32.50    3.30
   6  -5   2   34.60    2.60
   6  -5   2   37.60    3.50
   6   5  -2   31.60    2.60
  -6  -5   2   35.10    3.30
  -6   5  -2   32.70    2.50
  -6  -5   2   37.00    2.90
  -6   5  -2   36.50    2.50
  -6   5  -2   29.30    2.40
  -6  -5   2   29.10    3.30
   6  -5  -2   38.80    3.20
  -6   5  -2   35.60    2.30
   6  -5  -2   30.80    2.50
   6   5   2   34.90    2.80
  -6   5  -2   39.60    3.40
   6  -5  -2   39.20    3.50
  -6  -5   2   31.40    3.70
   6   5   2   43.70    3.50
   7  -5   2    1.70    0.90
  -7   5   2    6.20    2.10
  -7   5   2    0.50    1.00
  -7   5   2    1.30    1.00
  -7  -5  -2    2.60    1.20
   7  -5   2    1.30    1.50
  -7   5   2    1.80    1.00
   7  -5   2    1.80    1.40
  -7  -5  -2    3.00    1.70
  -7  -5  -2    2.30    1.50
  -7  -5  -2    3.20    1.70
   7   5  -2    1.30    1.20
   7   5  -2    2.00    1.60
  -7   5   2    2.60    1.10
  -7  -5  -2    3.20    1.90
  -7   5  -2    2.10    1.80
  -7   5  -2    1.00    1.10
  -7   5  -2    1.40    1.10
  -7   5  -2    2.10    1.10
  -7   5  -2    0.60    0.90
   7  -5  -2    1.70    1.70
  -7  -5   2    0.20    1.50
   7   5   2    3.10    1.90
   7  -5  -2    1.40    1.60
   7  -5  -2    3.60    1.20
  -7  -5   2    2.80    1.30
  -7  -5   2    1.20    1.50
   7   5   2    1.00    1.20
  -7  -5   2    3.50    1.80
  -7  -5   2    2.80    1.60
  -7  -5   2    0.80    1.60
   8  -5   2    0.70    1.70
  -8  -5  -2    1.00    1.70
  -8   5   2    0.30    1.30
   8  -5   2   -0.20    1.50
  -8   5   2   -0.40    1.00
  -8   5   2    1.40    1.10
  -8   5   2    1.10    1.20
  -8  -5  -2    1.40    1.90
  -8  -5  -2    0.20    1.70
   8  -5   2    0.00    0.90
   8   5  -2    1.20    1.70
  -8  -5  -2    1.00    1.20
  -8  -5   2   -1.50    1.60
  -8  -5   2   -1.40    1.60
  -8   5  -2    0.10    1.20
   8  -5  -2   -1.10    1.70
  -8   5  -2    1.80    1.30
   8   5   2   -0.10    1.70
   8   5   2    0.90    1.40
  -8  -5   2    0.60    1.40
   8  -5  -2    0.10    1.20
  -8  -5   2    1.30    1.90
  -8   5  -2   -0.90    1.10
  -8   5  -2    0.80    0.80
   8  -5  -2   -0.30    1.50
  -9   5   2    2.40    1.40
  -9  -5  -2    7.00    2.30
  -9  -5  -2    6.30    2.50
  -9   5   2    2.60    1.90
   9   5  -2    0.50    1.60
  -9  -5  -2    6.40    1.80
   9  -5   2    6.80    1.30
   9  -5   2    2.40    2.10
  -9   5   2    2.30    1.70
  -9  -5   2    7.00    2.30
   9   5   2    6.20    2.00
   9  -5  -2    9.20    2.70
  -9  -5   2    4.10    2.20
  -9   5  -2    0.90    1.80
  -9   5  -2    4.40    2.30
  -9   5  -2    3.80    1.20
  -9  -5   2    5.80    2.00
   9  -5  -2    4.90    1.80
   9   5   2    7.40    2.50
   9  -5  -2    4.70    2.40
   0  -6   2  261.27    8.10
   0   6  -2  253.97    8.20
   0   6  -2  219.38    8.00
   0  -6   2  257.07    8.20
   0  -6   2  256.37    8.10
   0  -6  -2  256.07    8.20
   0  -6   2  248.48    8.10
   0  -6   2  256.97    8.00
   0   6   2  244.18    8.20
   0  -6  -2  245.88    8.10
   0  -6  -2  251.47    8.70
   0   6  -2  244.88    8.20
  -1  -6  -2  404.96   13.10
   1   6  -2  418.36   13.20
  -1  -6  -2  413.56   13.40
   1  -6   2  415.56   12.40
   1   6  -2  386.16   13.10
  -1   6   2  400.66   12.50
   1  -6   2  397.86   12.90
   1   6  -2  383.26   12.40
   1  -6   2  410.06   12.30
   1  -6   2  404.86   12.40
   1  -6   2  399.16   13.00
  -1  -6  -2  398.86   13.20
   1  -6   2  414.66   12.30
  -1   6   2  438.76   12.70
  -1  -6   2  407.46   12.40
  -1   6  -2  395.26   13.00
   1   6   2  403.76   13.70
  -1  -6   2  412.96   13.10
   1   6   2  389.16   13.10
   1  -6  -2  403.96   13.30
  -1   6  -2  383.46   12.40
   1  -6  -2  405.86   12.40
  -1  -6   2  403.06   13.10
  -1  -6   2  410.76   13.20
  -1  -6   2  404.46   13.00
  -1   6  -2  416.16   12.50
   1  -6  -2  407.96   12.40
  -1  -6   2  407.56   13.10
   2  -6   2   24.00    1.60
  -2  -6  -2   27.60    2.10
  -2  -6  -2   25.90    1.90
  -2   6   2   25.10    1.00
  -2   6   2   20.50    1.70
   2  -6   2   24.40    1.70
  -2   6   2   24.70    1.00
   2   6  -2   24.70    1.80
   2  -6   2   28.00    1.80
  -2  -6  -2   23.40    1.80
   2   6  -2   22.60    1.20
  -2   6  -2   26.10    1.80
  -2  -6   2   26.20    1.90
   2  -6  -2   25.40    1.80
   2   6   2   25.50    1.80
   2  -6  -2   23.50    2.00
  -2  -6   2   31.10    2.00
  -2  -6   2   22.70    1.90
   2  -6  -2   25.00    1.90
  -2  -6   2   26.40    2.00
   2   6   2   20.90    1.90
  -2  -6   2   23.20    1.70
   3  -6   2    0.70    0.50
  -3   6   2    0.30    0.30
  -3  -6  -2   -0.80    0.90
  -3  -6  -2    0.10    0.70
  -3   6   2    0.50    0.40
   3  -6   2    0.70    0.80
  -3  -6  -2    0.50    0.80
   3   6  -2    0.40    0.40
  -3  -6  -2    0.40    0.70
   3   6  -2    1.10    0.80
  -3   6   2    0.50    0.70
  -3   6   2    1.20    0.30
  -3  -6  -2    1.30    0.90
   3  -6   2    1.50    0.80
  -3  -6   2    1.90    0.90
  -3   6  -2    0.50    0.30
  -3  -6   2   -0.30    0.70
  -3   6  -2    0.60    0.30
   3   6   2    0.30    0.40
   3  -6  -2   -0.40    0.50
  -3   6  -2    0.70    0.40
   3  -6  -2    0.90    0.80
  -3  -6   2    0.10    0.80
   3   6   2    0.80    0.80
  -3  -6   2    1.40    0.80
  -3   6  -2   -0.10    0.60
  -3  -6   2    0.30    0.80
   3   6   2    1.10    0.80
   3   6   2    0.30    0.80
   3  -6  -2    0.60    0.80
  -4  -6  -2   46.40    3.20
   4   6  -2   47.70    3.10
  -4  -6  -2   46.20    2.90
   4  -6   2   48.00    3.10
  -4  -6  -2   41.40    3.10
  -4   6   2   49.60    2.70
   4  -6   2   48.30    3.00
  -4   6   2   43.30    2.10
  -4  -6  -2   50.09    3.30
   4   6  -2   47.80    2.40
  -4  -6  -2   43.70    3.10
  -4   6   2   43.50    3.00
  -4   6   2   42.40    2.00
   4  -6   2   49.50    2.40
  -4   6   2   46.60    2.20
   4  -6  -2   46.80    2.60
   4  -6  -2   42.90    3.00
  -4   6  -2   43.90    2.10
  -4   6  -2   44.30    2.00
  -4  -6   2   45.10    3.20
  -4   6  -2   41.50    2.00
   4  -6  -2   43.10    2.90
  -4  -6   2   40.60    2.90
  -4   6  -2   49.20    3.00
  -4   6  -2   45.40    2.10
  -4  -6   2   45.50    3.00
   4   6   2   45.90    2.30
  -4  -6   2   45.60    3.00
  -4  -6   2   50.29    3.20
   4   6   2   41.90    3.00
   5  -6   2   51.19    3.60
   5  -6   2   50.19    3.50
   5   6  -2   54.69    2.90
  -5   6   2   54.49    3.10
  -5   6   2   56.09    2.80
  -5   6   2   56.39    3.60
  -5  -6  -2   52.79    3.60
  -5  -6  -2   54.49    3.30
  -5  -6  -2   57.79    3.80
  -5  -6  -2   49.99    3.70
  -5  -6  -2   62.89    3.80
   5  -6   2   56.39    3.20
  -5   6   2   45.30    3.20
  -5   6   2   54.49    2.70
   5   6  -2   53.99    3.60
  -5  -6  -2   56.79    3.80
  -5  -6   2   50.99    3.50
  -5   6  -2   54.29    2.70
  -5  -6   2   55.09    3.70
  -5  -6   2   51.39    3.70
  -5   6  -2   51.29    3.00
  -5  -6   2   61.69    3.90
  -5   6  -2   59.39    2.70
  -5   6  -2   51.79    2.80
  -5  -6   2   56.99    3.50
   5  -6  -2   53.99    3.60
   5  -6  -2   55.29    3.10
  -5   6  -2   57.89    3.50
  -5   6  -2   60.69    2.80
   5   6   2   55.09    3.80
   5  -6  -2   56.69    3.70
   5   6   2   59.29    3.00
  -5  -6   2   53.09    3.80
  -6  -6  -2   74.59    4.70
  -6  -6  -2   70.69    4.80
   6   6  -2   69.69    3.80
  -6  -6  -2   71.29    4.70
   6  -6   2   74.29    4.50
   6   6  -2   67.39    4.50
   6  -6   2   82.29    5.50
  -6   6   2   63.19    3.50
  -6   6   2   67.89    3.60
   6  -6   2   69.99    3.40
  -6   6   2   66.19    3.40
  -6  -6  -2   65.89    4.60
  -6   6   2   64.89    4.20
  -6   6   2   66.29    4.10
  -6   6   2   64.99    3.50
  -6  -6  -2   78.19    4.10
  -6   6  -2   72.19    4.40
  -6  -6   2   68.89    4.50
   6   6   2   67.19    3.70
  -6  -6   2   71.59    4.50
  -6  -6   2   77.09    5.00
  -6   6  -2   73.49    3.50
  -6   6  -2   61.69    3.40
   6  -6  -2   66.79    5.20
   6  -6  -2   74.39    4.60
   6   6   2   68.59    4.70
  -6   6  -2   69.39    3.50
  -6  -6   2   70.59    4.60
   6  -6  -2   71.89    3.80
  -6   6  -2   61.49    3.30
  -6  -6   2   61.09    4.00
  -6  -6   2   69.99    5.00
  -6   6  -2   69.69    3.40
   7  -6   2    2.50    1.00
  -7   6   2    2.30    1.20
  -7   6   2    4.30    2.00
   7   6  -2    2.00    1.60
   7  -6   2    5.00    2.00
  -7  -6  -2    1.90    1.70
  -7   6   2    4.60    1.40
  -7   6   2    3.30    1.20
  -7  -6  -2    0.50    1.50
  -7   6   2    2.10    1.10
   7   6  -2    2.20    1.40
  -7   6   2    2.20    1.30
  -7  -6  -2    1.50    1.80
   7  -6   2    3.70    2.00
  -7  -6  -2    3.50    1.60
  -7  -6  -2    4.20    1.70
  -7  -6  -2    3.70    1.30
  -7   6  -2    3.40    1.30
   7  -6  -2    5.20    2.00
  -7   6  -2    4.80    1.40
  -7  -6   2   -0.90    1.20
  -7  -6   2    2.30    1.50
   7   6   2    2.20    1.80
  -7   6  -2    2.20    1.10
  -7  -6   2    4.60    1.60
  -7  -6   2    4.80    2.10
  -7   6  -2    4.30    1.10
  -7   6  -2    2.20    1.80
   7  -6  -2    1.50    1.20
   7   6   2    4.40    1.40
   7  -6  -2    4.10    1.90
  -7  -6   2    5.80    1.80
  -7  -6   2    0.60    1.60
  -7   6  -2    8.50    1.60
  -8   6   2   51.29    3.60
   8  -6   2   62.49    5.00
  -8  -6  -2   61.09    4.80
   8   6  -2   58.19    5.00
  -8  -6  -2   65.39    5.00
  -8  -6  -2   56.69    4.90
   8  -6   2   60.89    3.30
  -8   6   2   57.89    3.90
   8  -6   2   59.79    4.80
  -8   6   2   55.99    3.90
   8   6  -2   56.19    4.00
  -8  -6  -2   64.49    4.20
  -8   6   2   59.79    3.70
  -8   6  -2   57.99    3.80
  -8  -6   2   58.59    4.80
   8   6   2   58.09    5.00
   8  -6  -2   57.39    3.80
  -8   6  -2   61.29    3.80
  -8   6  -2   57.29    3.70
   8   6   2   53.19    3.90
   8  -6  -2   62.59    4.90
  -8  -6   2   62.59    4.90
   8  -6  -2   61.99    4.90
  -8  -6   2   68.89    5.30
  -8  -6   2   60.99    4.30
  -9   6   2    0.60    1.50
  -9  -6  -2    3.90    2.40
   9  -6   2   -1.00    0.90
   9  -6   2    2.30    2.30
  -9  -6  -2    2.50    1.70
  -9  -6  -2    2.90    2.50
  -9  -6  -2    0.30    2.20
   9  -6   2    1.70    2.20
   9   6  -2    0.00    1.40
  -9   6   2   -1.00    1.30
  -9   6   2    1.80    3.20
   9   6  -2    2.80    2.30
   9   6   2    1.20    2.20
  -9  -6   2   -0.10    2.20
  -9  -6   2    1.70    1.80
   9   6   2   -0.50    1.70
   9  -6  -2   -0.40    1.20
   9  -6  -2    3.70    2.30
  -9   6  -2    2.70    1.60
  -9  -6   2   -0.10    2.20
  -9  -6   2    0.90    2.10
  -9   6  -2    2.70    1.50
   9  -6  -2   -0.50    1.80
   0  -7   2   -0.20    0.40
   0  -7   2    0.60    0.40
   0  -7  -2    0.60    0.30
   0  -7   2    0.20    0.40
   0  -7  -2    0.40    0.40
   0  -7   2    0.20    0.40
   0   7  -2    0.50    0.50
   0  -7  -2    0.70    0.70
   0   7  -2   -0.30    0.30
   0  -7   2   -0.10    0.40
   0  -7  -2    0.70    0.50
   0  -7  -2    0.20    0.50
   1   7  -2   90.09    3.10
  -1  -7  -2   89.79    3.90
  -1   7   2   93.19    3.30
   1  -7   2   93.79    3.20
  -1  -7  -2   90.49    3.80
   1  -7   2   92.39    3.10
  -1   7   2   92.39    3.20
   1  -7   2   96.69    3.70
   1  -7   2   89.49    3.00
  -1  -7  -2   87.89    3.80
   1  -7   2   92.89    3.00
   1  -7   2   91.19    3.70
  -1  -7  -2   92.29    4.00
  -1   7  -2   90.89    3.70
  -1   7  -2   88.59    3.20
  -1  -7   2   90.09    3.80
  -1  -7   2   91.59    3.80
   1   7   2   89.29    3.90
   1   7   2   99.89    3.90
  -1  -7   2   90.79    3.80
   1  -7  -2   95.69    3.70
  -1  -7   2   98.19    4.00
   1  -7  -2   92.69    3.20
  -1  -7   2   90.59    3.80
   1  -7  -2   91.59    3.10
  -1  -7   2   91.69    3.10
   1  -7  -2   92.29    3.10
   1  -7  -2   96.19    4.10
  -2   7   2  251.37    8.00
   2  -7   2  249.48    9.10
  -2  -7  -2  269.17    9.30
  -2  -7  -2  266.87    9.40
   2   7  -2  268.37    9.10
  -2  -7  -2  256.37    9.20
  -2  -7  -2  259.97    9.30
  -2  -7  -2  251.77    9.20
   2  -7   2  269.37    8.90
   2   7  -2  243.78    8.00
  -2  -7   2  272.97    9.30
  -2  -7   2  256.47    9.20
  -2  -7   2  283.87    9.10
  -2  -7   2  258.97    9.30
  -2  -7   2  247.68    9.10
   2   7   2  253.07    9.30
   2  -7  -2  245.88    9.10
   2   7   2  267.37    9.20
   2   7   2  254.77    9.30
   2  -7  -2  255.57    9.10
   3  -7   2   26.20    2.00
  -3  -7  -2   24.10    2.20
  -3   7   2   25.20    1.10
   3   7  -2   26.80    1.30
   3   7  -2   30.50    2.20
  -3  -7  -2   26.70    2.30
  -3   7   2   25.40    2.00
  -3   7   2   26.10    1.10
  -3   7   2   24.60    1.00
  -3  -7  -2   22.70    2.10
  -3  -7  -2   29.40    2.30
  -3  -7  -2   22.60    2.10
   3   7  -2   22.30    1.30
   3  -7   2   26.20    2.10
  -3  -7   2   24.30    2.00
   3  -7  -2   29.60    2.00
  -3  -7   2   28.20    2.30
  -3  -7   2   24.20    2.10
   3  -7  -2   22.70    2.00
  -3   7  -2   25.90    1.00
  -3   7  -2   24.60    1.00
  -3  -7   2   25.10    2.10
  -3   7  -2   24.20    2.00
   3  -7  -2   29.40    2.20
  -3  -7   2   25.90    2.30
   3   7   2   25.10    1.20
   3   7   2   25.10    2.20
  -3  -7   2   28.80    2.30
   4  -7   2    8.60    1.60
  -4   7   2    8.90    0.90
   4  -7   2   11.90    1.80
  -4   7   2    8.30    1.60
   4   7  -2   11.80    1.90
  -4   7   2    9.40    0.90
  -4   7   2   10.90    1.00
  -4  -7  -2   13.30    1.90
  -4  -7  -2   12.50    1.90
  -4  -7  -2   12.70    2.00
   4   7  -2   10.50    1.10
  -4  -7  -2   10.50    1.80
  -4   7   2    9.30    1.50
  -4   7   2    8.10    0.80
  -4  -7  -2    6.80    1.70
  -4  -7  -2   11.30    1.90
   4  -7   2    9.20    1.30
   4  -7  -2    9.80    1.70
  -4  -7   2   13.50    2.10
  -4  -7   2   12.40    2.10
   4  -7  -2    7.00    1.30
  -4  -7   2   12.90    2.00
  -4  -7   2    9.00    1.60
  -4   7  -2    8.60    0.90
  -4  -7   2   10.00    1.70
   4  -7  -2   11.10    1.70
  -4   7  -2    9.70    0.80
  -4   7  -2    9.60    0.80
  -4   7  -2   12.30    1.40
  -4  -7   2    9.00    1.70
   4   7   2   11.90    1.90
   4   7   2   10.90    1.00
  -4   7  -2   12.00    1.70
  -5   7   2   15.30    2.30
   5  -7   2   19.00    1.70
  -5  -7  -2   19.20    2.70
   5  -7   2   24.60    2.90
   5   7  -2   24.40    2.80
  -5  -7  -2   19.80    2.70
  -5   7   2   19.30    1.50
  -5   7   2   19.40    1.50
  -5  -7  -2   20.20    2.60
   5   7  -2   14.80    1.90
   5  -7   2   20.60    2.40
  -5   7   2   19.50    1.50
  -5   7   2   22.00    2.60
  -5  -7  -2   18.10    2.50
  -5  -7  -2   18.50    2.50
  -5   7   2   19.30    1.40
  -5  -7  -2   20.40    2.30
  -5   7  -2   22.00    1.50
   5  -7  -2   20.00    1.90
  -5  -7   2   23.10    2.80
  -5  -7   2   25.90    3.10
  -5  -7   2   17.10    2.50
   5   7   2   19.70    2.70
  -5   7  -2   19.70    1.40
   5  -7  -2   12.70    2.20
   5   7   2   22.00    1.80
  -5  -7   2   19.20    2.60
  -5   7  -2   20.70    1.40
  -5  -7   2   17.60    2.40
   5  -7  -2   17.60    2.40
  -5   7  -2   26.40    2.70
  -5   7  -2   17.10    1.50
  -5  -7   2   18.70    2.60
  -6   7   2   77.19    4.10
   6  -7   2   79.99    3.80
  -6   7   2   80.29    3.70
  -6  -7  -2   71.89    4.40
  -6   7   2   74.39    3.60
  -6  -7  -2   80.19    4.90
   6  -7   2   78.89    4.80
  -6   7   2   71.79    3.50
  -6  -7  -2   81.69    5.10
  -6  -7  -2   67.99    4.80
  -6   7   2   73.49    4.70
  -6  -7  -2   85.09    5.20
   6  -7   2   77.49    4.90
  -6   7   2   70.89    3.60
   6   7  -2   74.79    4.80
  -6  -7  -2   81.59    5.00
   6   7  -2   83.59    4.00
  -6  -7   2   77.79    4.90
  -6  -7   2   80.69    5.00
  -6  -7   2   90.89    5.00
   6  -7  -2   80.19    5.00
  -6  -7   2   79.29    5.10
  -6   7  -2   77.39    3.60
  -6  -7   2   81.89    4.70
   6  -7  -2   77.39    4.10
  -6  -7   2   77.89    5.00
  -6   7  -2   74.09    3.50
  -6   7  -2   77.29    3.50
   6   7   2   77.19    3.90
  -6   7  -2   78.99    3.60
  -6   7  -2   72.89    4.60
  -7  -7  -2   18.70    3.10
  -7  -7  -2   22.30    2.60
  -7  -7  -2   22.80    3.40
   7  -7   2   21.00    2.20
   7  -7   2   24.40    3.30
   7  -7   2   15.60    2.70
  -7   7   2   19.00    2.30
  -7  -7  -2   14.80    2.80
  -7  -7  -2   17.60    3.00
  -7   7   2   20.50    3.10
  -7   7   2   20.40    2.10
  -7   7   2   14.90    2.00
   7   7  -2   18.10    2.20
  -7   7   2   15.60    2.00
  -7   7   2   20.40    2.20
   7   7  -2   25.20    3.40
  -7  -7  -2   15.20    2.80
  -7   7  -2   20.00    2.10
   7  -7  -2   18.80    3.10
  -7   7  -2   20.10    2.10
  -7  -7   2   23.90    3.60
  -7   7  -2   27.60    3.40
  -7  -7   2   19.90    2.80
  -7  -7   2   19.80    3.10
   7   7   2   19.40    3.00
  -7  -7   2   18.80    3.20
  -7  -7   2   16.00    3.00
   7  -7  -2   19.00    3.00
  -7   7  -2   19.40    2.00
   7   7   2   15.90    2.10
   7  -7  -2   16.60    2.20
  -7  -7   2   19.50    3.20
  -7   7  -2   17.10    2.30
   8  -7   2   11.00    1.70
  -8  -7  -2   12.40    2.30
  -8   7   2   11.90    2.00
   8  -7   2   13.20    2.90
  -8   7   2    7.10    1.90
  -8  -7  -2   19.00    3.20
   8   7  -2   17.70    3.30
   8  -7   2   13.10    2.80
  -8  -7  -2   14.30    3.00
  -8   7   2   12.80    2.00
  -8   7   2   11.90    2.10
  -8  -7  -2   13.30    2.90
   8   7  -2   14.90    2.30
  -8  -7   2   17.60    3.30
   8  -7  -2   16.50    3.10
  -8  -7   2   10.30    2.70
   8   7   2   14.70    2.50
  -8   7  -2   16.00    2.10
  -8  -7   2   13.30    3.10
   8  -7  -2   10.80    2.60
  -8   7  -2   14.90    2.00
  -8  -7   2   16.90    3.10
   8  -7  -2   11.80    2.00
   8   7   2   12.40    2.80
  -8   7  -2   11.80    2.00
   9   7  -2    3.10    1.80
   9  -7   2    1.70    2.30
  -9   7   2    6.70    1.90
   9   7  -2    8.00    2.70
  -9   7   2    3.90    1.70
  -9  -7  -2    6.50    2.60
  -9  -7  -2    7.70    2.90
   9  -7   2    4.20    1.30
  -9  -7  -2    3.80    1.90
  -9  -7  -2    5.90    2.60
   9  -7   2    0.60    2.00
  -9   7   2    4.20    1.70
   9  -7  -2    7.30    2.60
  -9   7  -2    2.40    1.50
  -9  -7   2    4.20    2.90
   9  -7  -2    4.60    1.70
   9   7   2    6.40    2.80
  -9  -7   2    4.30    2.60
  -9  -7   2    3.00    2.20
   9   7   2    5.20    2.00
  -9   7  -2    6.30    1.90
   9  -7  -2    6.30    2.70
  -9  -7   2    3.80    2.00
   0  -8  -2  147.69    5.30
   0  -8   2  145.79    5.20
   0  -8   2  147.49    5.10
   0   8  -2  149.49    5.10
   0  -8  -2  141.89    5.20
   0  -8   2  154.88    5.30
   0  -8  -2  144.79    6.00
   0  -8   2  148.79    5.20
   0   8   2  146.29    5.40
   0  -8  -2  148.29    5.30
   0  -8  -2  145.39    5.00
   1   8  -2    9.80    0.70
  -1  -8  -2   11.80    1.40
   1  -8   2   10.90    0.70
  -1  -8  -2   14.90    1.70
  -1  -8  -2   11.90    1.40
  -1  -8  -2    8.80    1.20
   1  -8   2   12.30    0.70
  -1  -8  -2   11.80    1.40
   1  -8   2   12.20    1.30
   1  -8   2   11.00    0.70
  -1   8   2   11.10    0.90
   1  -8   2   12.50    0.80
  -1  -8   2   11.90    1.30
   1  -8  -2   14.70    1.70
   1  -8  -2   11.30    0.80
  -1  -8   2   14.90    1.50
   1   8   2   14.50    1.60
  -1  -8   2   11.60    0.70
   1  -8  -2   11.50    0.80
  -1  -8   2   12.30    1.40
   1   8   2   14.80    1.50
   1  -8  -2   12.30    0.70
   1  -8  -2   11.90    1.20
  -1  -8   2   12.50    1.40
  -1  -8   2   13.10    1.30
   1  -8  -2   11.00    0.80
  -2  -8  -2   72.09    3.70
  -2  -8  -2   72.29    3.70
  -2  -8  -2   61.99    3.50
   2  -8   2   74.19    3.50
  -2   8   2   70.49    2.40
   2  -8   2   69.09    3.30
  -2  -8  -2   67.89    3.50
  -2  -8  -2   73.69    3.50
   2   8  -2   75.29    3.50
   2   8   2   76.19    3.60
   2  -8  -2   76.59    3.50
  -2  -8   2   71.79    3.50
  -2  -8   2   67.89    3.50
   2   8   2   76.29    3.70
  -2  -8   2   68.59    3.60
   2  -8  -2   65.79    3.50
  -2  -8   2   68.19    3.40
   2  -8  -2   73.59    3.60
  -2  -8   2   72.39    3.50
   3   8  -2    0.20    0.30
  -3  -8  -2    1.30    1.20
   3   8  -2    0.10    0.80
   3   8  -2    0.30    0.30
  -3  -8  -2   -0.10    0.90
  -3  -8  -2    0.20    0.90
   3  -8   2   -0.30    0.70
   3  -8   2   -0.50    0.50
  -3  -8  -2    1.50    1.00
   3  -8   2    0.80    0.70
  -3  -8  -2    0.90    0.90
  -3  -8   2    0.40    0.90
  -3  -8   2    0.10    0.70
   3  -8  -2    1.80    0.90
   3   8   2    0.20    0.90
  -3  -8   2    1.30    1.00
   3  -8  -2    1.40    0.80
   3  -8  -2    0.60    0.80
  -3  -8   2    0.50    0.90
   3   8   2    0.60    0.20
  -3  -8   2    0.20    0.80
  -3  -8   2   -0.30    0.90
  -4   8   2    6.90    0.60
  -4  -8  -2   10.30    1.80
   4  -8   2    6.00    1.20
   4  -8   2    9.50    1.80
   4   8  -2    6.40    1.40
  -4  -8  -2   10.10    2.00
  -4   8   2    8.30    0.80
  -4  -8  -2    4.40    1.30
   4   8  -2    8.10    0.90
  -4  -8  -2    4.20    1.40
   4  -8   2    7.90    1.60
   4   8  -2    7.30    0.90
  -4  -8  -2    6.50    1.60
  -4   8   2    7.00    0.70
  -4  -8  -2    5.90    1.50
  -4  -8   2    9.80    1.70
  -4   8  -2    7.80    1.50
  -4  -8   2    8.00    1.60
   4  -8  -2    7.90    1.60
  -4  -8   2    8.10    1.70
  -4   8  -2    7.40    0.60
  -4  -8   2    6.60    1.60
   4  -8  -2    7.70    1.70
   4   8   2    7.70    0.90
  -4  -8   2    6.60    1.70
   4   8   2    4.70    1.50
   4  -8  -2    6.60    1.30
  -4  -8   2    5.40    1.50
  -4   8  -2    6.80    0.60
   5  -8   2    0.90    1.30
  -5   8   2    0.70    0.50
  -5   8   2    0.20    0.50
   5   8  -2    1.50    1.20
  -5  -8  -2   -0.40    1.20
   5  -8   2    0.60    1.00
  -5  -8  -2    0.90    1.30
  -5  -8  -2   -1.10    1.10
  -5   8   2    0.20    1.20
  -5  -8  -2    0.10    1.00
   5   8  -2    0.10    0.70
  -5   8   2   -1.00    0.70
  -5   8   2    0.40    0.60
  -5  -8  -2    0.80    1.10
  -5  -8  -2    0.50    1.10
  -5   8   2    0.00    0.60
   5  -8   2   -0.20    0.70
  -5   8  -2    1.90    1.10
  -5  -8   2   -0.70    1.20
   5  -8  -2    2.00    1.30
   5  -8  -2    0.80    1.00
  -5  -8   2    2.00    1.30
  -5   8  -2    0.50    0.50
  -5  -8   2   -1.00    1.10
  -5   8  -2    0.30    0.50
  -5  -8   2    0.60    1.50
   5   8   2    0.10    1.30
   5  -8  -2   -0.70    1.00
   5   8   2    1.60    0.80
  -5  -8   2   -0.90    1.00
  -5  -8   2    0.10    1.20
  -5   8  -2    0.10    0.50
   6  -8   2    6.00    2.00
  -6  -8  -2   10.60    2.50
  -6  -8  -2   12.50    2.40
  -6   8   2    9.60    1.20
   6   8  -2   13.20    2.50
  -6  -8  -2    6.80    2.10
  -6   8   2    7.20    2.10
  -6   8   2    8.00    1.30
  -6  -8  -2    6.10    1.80
   6   8  -2    8.30    1.50
   6  -8   2    8.40    1.40
  -6  -8  -2   10.10    2.20
  -6   8   2    7.80    1.60
  -6  -8  -2    9.90    2.50
   6  -8   2    6.40    1.90
  -6   8   2    7.90    1.10
  -6  -8   2    6.80    1.80
  -6   8  -2   11.50    2.30
   6  -8  -2    9.50    1.70
  -6  -8   2   11.10    2.40
  -6   8  -2    8.40    1.20
   6   8   2    7.20    2.30
   6  -8  -2   11.90    2.40
  -6  -8   2    9.40    2.40
  -6  -8   2    8.80    2.20
   6   8   2    5.90    1.40
  -6   8  -2   10.30    1.20
   6  -8  -2   10.20    2.30
  -6  -8   2   10.60    2.30
  -6   8  -2    9.20    1.20
  -6  -8   2    9.50    2.30
  -6   8  -2    9.30    1.50
   7  -8   2   31.20    3.80
  -7   8   2   25.70    2.60
  -7  -8  -2   34.50    4.10
  -7   8   2   28.20    2.30
   7  -8   2   32.80    2.50
   7  -8   2   26.00    3.40
   7   8  -2   26.20    3.60
  -7  -8  -2   32.70    4.10
   7   8  -2   29.90    2.60
  -7  -8  -2   33.20    4.10
  -7  -8  -2   22.80    3.00
  -7   8   2   26.10    2.10
  -7  -8  -2   29.70    3.70
  -7   8   2   27.70    3.70
  -7  -8  -2   30.80    3.90
  -7   8   2   29.00    2.20
  -7  -8   2   25.00    3.20
  -7  -8   2   29.80    3.90
   7  -8  -2   24.40    3.40
  -7   8  -2   32.10    2.20
   7   8   2   28.00    3.60
  -7  -8   2   25.00    3.60
  -7  -8   2   27.20    3.80
   7  -8  -2   26.50    2.60
  -7   8  -2   25.60    2.10
   7  -8  -2   29.60    3.80
  -7  -8   2   33.70    3.90
  -7   8  -2   29.50    3.60
   7   8   2   30.40    2.60
  -7   8  -2   26.50    2.00
  -7  -8   2   27.50    3.70
  -8  -8  -2    2.30    1.60
  -8   8   2    2.40    1.30
  -8  -8  -2    6.10    2.60
  -8   8   2    3.50    1.50
  -8   8   2    2.30    1.10
   8  -8   2    2.30    1.20
  -8  -8  -2    6.10    2.50
  -8   8   2    3.20    1.50
   8  -8   2    3.30    2.10
   8   8  -2    0.80    2.10
  -8  -8  -2    2.40    2.20
   8   8  -2    0.90    1.30
   8  -8   2    2.70    2.10
   8  -8  -2    2.40    1.40
   8   8   2    3.90    2.20
  -8  -8   2    2.70    2.20
  -8   8  -2    2.70    1.30
  -8  -8   2    2.70    2.40
   8   8   2    1.90    1.40
  -8  -8   2    4.60    2.40
  -8  -8   2    0.40    1.90
  -8   8  -2    2.80    1.10
  -8   8  -2    1.90    1.10
   8  -8  -2    1.60    2.00
   8  -8  -2    5.90    2.40
   0  -9  -2    0.00    0.50
   0  -9   2   -0.20    0.40
   0  -9   2    0.20    0.40
   0  -9  -2   -0.10    0.50
   0  -9  -2    0.40    0.40
   0  -9  -2   -0.20    0.70
   0  -9   2    0.70    0.60
   0  -9  -2    0.40    0.40
   0  -9  -2   -0.70    0.40
   0  -9   2    0.50    0.50
   0  -9   2    0.10    0.50
   0  -9   2   -0.20    0.40
   1  -9   2   30.60    1.20
   1  -9   2   26.20    1.30
  -1  -9  -2   25.20    1.90
  -1  -9  -2   28.30    1.90
  -1  -9  -2   25.20    1.80
  -1  -9  -2   28.80    2.20
  -1   9   2   26.90    1.60
   1  -9   2   27.80    1.30
   1  -9   2   27.80    1.20
   1  -9   2   29.20    1.80
  -1  -9  -2   28.30    2.00
  -1  -9   2   30.00    1.90
   1  -9  -2   26.20    1.70
  -1  -9   2   26.70    1.90
   1  -9  -2   27.70    1.40
  -1  -9   2   30.50    2.10
   1  -9  -2   29.90    1.30
  -1  -9   2   29.50    1.20
  -1  -9   2   27.30    1.90
  -1  -9   2   26.40    1.90
   1  -9  -2   30.90    1.40
   1  -9  -2   27.20    2.20
   2  -9   2   79.69    3.70
  -2  -9  -2   77.39    3.90
   2  -9   2   83.19    3.70
  -2  -9  -2   78.39    4.00
  -2  -9  -2   84.59    4.00
  -2  -9  -2   70.49    3.70
  -2  -9  -2   79.09    4.00
   2  -9   2   76.79    4.00
  -2  -9   2   81.29    3.90
   2  -9  -2   73.79    3.60
  -2  -9   2   85.29    3.80
   2  -9  -2   87.79    4.10
  -2  -9   2   81.79    3.90
  -2  -9   2   80.69    3.90
   2  -9  -2   78.29    3.90
  -2  -9   2   81.79    4.10
   3  -9   2   52.79    3.00
  -3  -9  -2   52.99    3.30
   3   9  -2   55.09    3.30
  -3  -9  -2   53.59    3.40
  -3  -9  -2   54.39    3.40
  -3  -9  -2   47.70    3.20
  -3  -9  -2   53.89    3.30
   3  -9   2   58.39    3.30
   3  -9   2   52.09    3.00
   3  -9  -2   52.29    3.20
   3  -9  -2   57.69    3.30
  -3  -9   2   53.99    3.40
  -3  -9   2   54.59    3.50
  -3  -9   2   55.49    3.20
  -3  -9   2   53.59    3.30
  -3  -9   2   52.79    3.30
   3   9   2   56.49    3.50
   3  -9  -2   53.39    3.10
  -3  -9   2   54.09    3.50
  -4  -9  -2    5.40    1.60
   4   9  -2    8.20    1.60
  -4  -9  -2    6.40    1.60
  -4  -9  -2    5.60    1.60
   4  -9   2    8.20    1.40
   4   9  -2    6.80    0.80
   4  -9   2    5.80    1.50
  -4  -9  -2    3.10    1.30
   4   9  -2    5.30    0.80
   4  -9   2    6.90    1.40
  -4  -9  -2    5.20    1.60
  -4  -9   2    6.70    1.70
  -4  -9   2    5.30    1.50
  -4  -9   2    7.60    1.70
   4  -9  -2    5.60    1.50
  -4  -9   2    8.50    1.80
   4   9   2    5.80    0.70
  -4  -9   2    6.40    1.70
  -4  -9   2    4.80    1.60
   4   9   2    5.30    1.60
   4  -9  -2    7.80    1.50
   4  -9  -2    6.90    1.60
  -5  -9  -2   12.40    2.30
  -5  -9  -2    6.40    1.90
  -5   9   2   10.40    1.00
  -5   9   2   10.90    1.00
   5   9  -2   10.20    2.10
  -5   9   2   11.70    0.80
   5  -9   2   10.10    1.90
  -5  -9  -2    9.90    2.00
   5   9  -2    9.80    1.20
  -5   9   2   10.20    0.70
   5  -9   2   13.10    2.30
  -5   9   2    9.50    1.80
   5  -9   2   10.50    1.60
  -5  -9  -2   13.40    2.30
  -5  -9  -2    9.70    2.10
  -5  -9  -2    8.70    2.20
   5  -9  -2    8.60    1.90
  -5  -9   2   13.50    2.40
  -5  -9   2   10.10    2.10
   5   9   2   11.20    2.20
  -5   9  -2    9.70    0.90
  -5  -9   2   14.00    2.40
  -5   9  -2   11.80    2.10
   5   9   2   11.50    1.20
   5  -9  -2   10.50    2.20
  -5  -9   2    9.90    2.00
  -5  -9   2   12.60    2.30
  -5  -9   2   10.20    2.10
  -5   9  -2    9.40    0.90
   5  -9  -2    8.10    1.60
  -6  -9  -2   31.90    3.20
  -6  -9  -2   33.70    3.80
   6  -9   2   27.50    3.40
  -6   9   2   25.30    1.60
   6  -9   2   36.00    2.50
  -6  -9  -2   33.40    4.50
  -6   9   2   32.10    2.80
   6  -9   2   33.10    3.30
  -6   9   2   25.00    1.90
  -6   9   2   27.80    1.70
   6   9  -2   33.60    3.40
  -6  -9  -2   38.30    3.60
  -6  -9  -2   30.90    3.70
  -6  -9  -2   29.00    3.60
   6   9  -2   35.60    2.20
   6   9  -2   29.30    2.20
  -6   9   2   31.70    2.00
   6   9   2   27.90    2.10
   6  -9  -2   28.50    3.40
  -6   9  -2   31.30    1.90
  -6  -9   2   34.90    3.90
  -6   9  -2   31.00    1.60
   6  -9  -2   27.30    3.40
  -6   9  -2   28.80    1.80
   6  -9  -2   27.00    2.60
  -6   9  -2   30.90    1.60
   6   9   2   26.10    3.40
  -6  -9   2   37.10    3.50
  -6   9  -2   31.60    3.10
  -6  -9   2   32.70    3.90
  -6  -9   2   28.80    3.60
  -6  -9   2   29.00    3.40
  -6  -9   2   30.00    3.60
   7   9  -2   20.60    3.30
  -7   9   2   22.40    1.90
   7  -9   2   21.40    3.10
  -7  -9  -2   15.30    3.10
  -7  -9  -2   14.60    2.90
   7  -9   2   17.70    3.00
   7  -9   2   17.00    2.10
  -7   9   2   20.70    1.90
  -7  -9  -2   26.00    3.10
  -7   9   2   21.90    2.70
   7   9  -2   21.40    2.00
  -7  -9  -2   20.70    3.40
  -7  -9  -2   24.20    3.50
   7   9  -2   22.00    2.30
  -7   9   2   20.20    1.70
  -7  -9   2   20.10    3.30
  -7   9  -2   19.60    1.60
   7  -9  -2   21.10    2.50
  -7  -9   2   23.60    3.40
  -7  -9   2   22.30    3.40
   7   9   2   21.30    2.20
   7  -9  -2   20.00    3.20
   7   9   2   20.10    3.20
   7  -9  -2   22.50    3.30
  -7   9  -2   19.20    3.20
  -7  -9   2   32.50    3.90
  -7   9  -2   19.50    1.80
  -7   9  -2   18.60    1.60
  -7  -9   2   21.40    3.40
  -7  -9   2   19.40    3.10
  -8   9   2   24.10    3.10
   8   9  -2   34.00    4.30
  -8  -9  -2   30.90    4.10
  -8  -9  -2   30.90    4.20
  -8   9   2   28.60    2.50
   8   9  -2   33.70    2.90
  -8   9   2   28.80    2.40
  -8  -9  -2   31.60    3.70
   8  -9   2   33.70    6.30
   8  -9   2   28.40    3.80
   8  -9   2   23.40    2.40
  -8  -9  -2   26.50    3.80
  -8  -9   2   30.30    4.20
   8   9   2   28.70    2.90
  -8  -9   2   27.00    3.90
  -8   9  -2   32.50    2.30
  -8  -9   2   32.60    3.80
  -8   9  -2   29.70    2.40
  -8  -9   2   33.10    4.40
   8  -9  -2   26.40    3.00
   8  -9  -2   33.60    5.00
   8  -9  -2   31.80    4.10
   8   9   2   32.60    4.20
   0 -10  -2  107.39    4.00
   0 -10  -2  102.79    4.10
   0 -10   2  103.09    4.00
   0 -10   2  104.59    4.10
   0 -10   2   99.19    4.40
   0 -10   2  108.89    4.00
   0 -10  -2   99.19    4.90
   0 -10   2   98.39    4.00
   0 -10  -2   93.09    4.00
   0 -10  -2  100.49    3.70
   0 -10  -2  101.09    4.10
   0 -10   2  102.89    3.80
   1 -10   2   34.70    1.50
  -1 -10  -2   32.00    2.20
   1 -10   2   32.50    1.40
  -1 -10  -2   35.90    2.30
   1 -10   2   36.10    2.10
   1 -10   2   33.40    1.40
  -1 -10  -2   36.80    2.60
  -1 -10  -2   30.00    2.20
  -1 -10  -2   31.90    2.10
  -1 -10   2   34.30    2.20
   1 -10  -2   35.10    1.50
  -1 -10   2   32.00    2.10
   1 -10  -2   36.30    1.70
  -1 -10   2   33.00    2.20
   1 -10  -2   36.70    2.00
   1 -10  -2   34.90    2.60
   1 -10  -2   32.70    1.60
  -1 -10   2   31.60    2.20
   1 -10  -2   36.30    1.60
  -1 -10   2   33.40    2.20
  -1 -10   2   33.60    1.30
  -2 -10  -2    6.20    1.30
  -2 -10  -2    4.10    1.10
  -2 -10  -2    5.40    1.40
   2 -10   2    5.20    1.30
   2 -10   2    5.90    1.20
   2 -10   2    6.00    1.20
  -2 -10  -2    6.60    1.30
  -2 -10  -2    3.90    1.20
  -2 -10   2    4.40    1.20
   2 -10  -2    5.80    1.20
  -2 -10   2    5.60    1.10
  -2 -10   2    3.90    1.20
  -2 -10   2    5.50    1.30
  -2 -10   2    4.70    1.20
   2 -10  -2    5.50    1.30
   2 -10  -2    6.10    1.30
  -3 -10  -2    3.40    1.30
  -3 -10  -2    5.20    1.50
   3  10  -2    7.40    1.50
   3 -10   2    7.90    1.50
   3 -10   2    5.30    1.40
   3 -10   2    6.90    1.40
  -3 -10  -2    8.00    1.60
  -3 -10  -2    3.10    1.30
  -3 -10  -2    7.90    1.60
  -3 -10   2    8.00    1.70
  -3 -10   2    5.10    1.50
   3 -10  -2    5.20    1.40
  -3 -10   2    5.00    1.40
  -3 -10   2    7.10    1.60
   3 -10  -2    4.20    1.20
   3  10   2    6.50    1.60
   3 -10  -2    4.50    1.30
  -3 -10   2    6.10    1.50
  -3 -10   2    5.30    1.40
   4 -10   2   49.80    3.00
   4  10  -2   50.49    3.40
  -4 -10  -2   52.89    3.70
  -4 -10  -2   47.20    3.50
   4  10  -2   44.60    1.80
   4 -10   2   41.70    3.20
  -4 -10  -2   48.40    3.60
  -4 -10  -2   45.30    3.40
   4 -10   2   52.09    3.30
  -4 -10  -2   41.60    3.40
  -4 -10   2   52.69    3.70
  -4 -10   2   41.90    3.30
  -4 -10   2   41.30    3.30
  -4 -10   2   50.09    3.60
   4 -10  -2   52.39    3.30
   4  10   2   46.40    3.50
  -4 -10   2   46.20    3.50
   4 -10  -2   45.30    3.30
  -4 -10   2   46.90    3.60
   4 -10  -2   42.40    3.30
   5 -10   2   57.89    4.30
  -5 -10  -2   61.29    4.20
   5  10  -2   65.39    2.70
   5  10  -2   59.39    4.20
  -5 -10  -2   62.89    4.50
   5  10  -2   61.59    2.70
   5 -10   2   60.49    3.50
  -5 -10  -2   64.79    4.50
  -5 -10  -2   67.19    4.60
   5 -10   2   63.09    4.00
  -5 -10  -2   52.89    4.30
  -5 -10  -2   56.29    4.20
   5 -10  -2   64.99    3.80
   5  10   2   59.99    2.50
   5  10   2   67.69    4.50
  -5 -10   2   55.09    4.20
  -5 -10   2   68.19    4.60
  -5 -10   2   60.29    4.30
  -5 -10   2   61.69    4.60
  -5 -10   2   57.39    4.30
   5 -10  -2   58.09    4.10
   5 -10  -2   62.79    4.20
  -5 -10   2   67.49    4.30
   6 -10   2   12.30    2.30
   6  10  -2   10.80    1.80
   6  10  -2    9.10    1.30
  -6 -10  -2   10.80    2.40
  -6 -10  -2    6.50    2.20
  -6  10   2   11.50    1.10
   6 -10   2    8.90    1.70
   6 -10   2    9.90    2.20
  -6 -10  -2   14.40    2.70
   6  10  -2    9.90    2.20
  -6  10   2    9.30    1.00
  -6 -10  -2    8.10    2.10
  -6 -10  -2    8.70    2.40
  -6 -10  -2   12.40    2.70
  -6 -10   2   14.20    2.80
  -6  10  -2   10.50    0.90
   6  10   2    7.20    2.30
  -6 -10   2   11.10    2.60
  -6 -10   2   15.90    3.20
   6 -10  -2   13.40    2.50
  -6 -10   2    6.50    1.90
   6  10   2   10.20    1.30
  -6 -10   2   11.20    2.40
  -6 -10   2   14.40    2.60
   6 -10  -2   18.30    2.80
   6 -10  -2   10.70    1.80
  -6  10  -2   10.70    0.90
   7 -10   2   16.00    2.10
   7 -10   2   15.30    2.80
  -7 -10  -2   14.30    2.90
  -7 -10  -2   16.60    3.20
   7  10  -2   14.50    1.80
   7  10  -2   14.30    2.80
   7 -10   2   21.70    3.40
   7  10  -2   14.80    1.90
  -7  10   2   13.80    1.20
  -7  10   2   14.20    1.40
  -7 -10  -2   14.30    3.10
  -7 -10  -2   12.60    2.90
  -7  10   2   14.80    1.20
  -7  10  -2   14.00    1.40
   7 -10  -2   12.80    2.70
  -7  10  -2   15.00    1.10
  -7 -10   2   21.00    3.50
   7  10   2   11.60    2.90
  -7 -10   2   12.40    2.60
   7  10   2   14.30    1.80
   7 -10  -2   13.40    2.10
  -7 -10   2   14.00    3.10
  -7 -10   2   18.80    3.50
   7 -10  -2    9.80    2.40
   8 -10   2    3.40    1.40
   8  10  -2    3.10    1.50
  -8  10   2    3.90    0.90
   8  10  -2    5.20    1.60
  -8 -10  -2    2.30    2.30
  -8  10   2    5.20    1.00
  -8 -10  -2    7.80    3.20
   8 -10   2    0.90    2.10
  -8 -10  -2    5.00    2.80
   8 -10   2    6.50    2.60
  -8 -10  -2    1.70    1.80
   8  10  -2    2.40    2.30
   8 -10  -2    2.70    2.10
   8  10   2    3.10    1.50
  -8  10  -2    4.70    1.00
  -8 -10   2    3.40    2.30
  -8 -10   2    2.90    2.80
  -8  10  -2    4.00    0.90
   8 -10  -2    5.60    2.70
   8  10   2    8.20    4.10
  -8  10  -2    3.20    1.30
   8 -10  -2    4.20    1.80
  -8 -10   2    5.40    2.50
   0 -11   2    0.00    0.50
   0 -11   2   -1.00    0.60
   0 -11  -2   -0.20    0.50
   0 -11  -2    0.20    0.50
   0 -11  -2    1.00    0.90
   0 -11   2   -0.30    0.50
   0 -11   2    0.30    0.50
   0 -11   2   -0.40    0.50
   0 -11   2   -0.50    0.40
   0 -11  -2   -0.30    0.40
   0 -11  -2   -0.30    0.50
   0 -11  -2   -0.20    0.60
  -1 -11  -2    1.50    1.00
   1 -11   2    2.90    0.60
  -1 -11  -2    3.50    1.00
  -1 -11  -2    0.80    0.70
   1 -11   2    2.70    0.50
   1 -11   2    2.30    0.60
  -1 -11  -2    4.10    1.00
   1 -11   2    3.30    0.50
   1 -11   2    4.10    1.00
  -1 -11  -2    3.30    1.00
  -1 -11   2    3.30    1.10
   1 -11  -2    3.60    0.60
   1 -11  -2    3.50    0.60
   1 -11  -2    3.60    0.90
  -1 -11   2    3.70    1.00
  -1 -11   2    3.00    0.40
   1 -11  -2    3.10    0.60
  -1 -11   2    2.50    0.90
   1 -11  -2    4.10    1.30
   1 -11  -2    2.80    0.50
  -1 -11   2    3.40    1.10
  -1 -11   2    2.00    0.90
  -2 -11  -2   23.70    2.20
  -2 -11  -2   24.50    2.30
   2 -11   2   18.10    2.30
   2 -11   2   27.90    2.10
   2 -11   2   20.30    1.90
  -2 -11  -2   20.40    2.20
  -2 -11  -2   20.90    2.30
  -2 -11  -2   20.40    2.30
  -2 -11   2   22.60    2.20
   2 -11  -2   25.00    2.40
  -2 -11   2   21.10    2.00
   2 -11  -2   21.10    1.90
  -2 -11   2   27.60    2.20
  -2 -11   2   24.30    2.20
  -2 -11   2   23.60    2.10
   2 -11  -2   25.40    2.30
  -3 -11  -2   36.70    3.00
   3 -11   2   30.50    2.50
  -3 -11  -2   34.30    2.80
   3 -11   2   35.60    2.60
  -3 -11  -2   32.50    2.90
  -3 -11  -2   35.20    2.90
   3 -11   2   32.00    2.70
  -3 -11  -2   33.90    2.90
  -3 -11   2   30.40    2.90
  -3 -11   2   31.40    2.80
  -3 -11   2   33.40    2.80
   3 -11  -2   33.60    2.70
   3 -11  -2   33.70    2.70
   3 -11  -2   30.50    2.70
  -3 -11   2   34.10    2.90
  -3 -11   2   29.80    2.90
  -3 -11   2   31.40    2.70
   4  11  -2   24.30    2.80
  -4 -11  -2   20.70    2.80
   4 -11   2   20.90    2.50
   4 -11   2   23.10    2.90
  -4 -11  -2   24.00    2.90
   4 -11   2   24.80    2.30
  -4 -11  -2   27.70    3.20
  -4 -11  -2   16.40    2.70
  -4 -11   2   27.40    3.10
   4 -11  -2   22.80    2.80
  -4 -11   2   26.90    3.10
  -4 -11   2   22.10    2.80
   4 -11  -2   24.40    2.70
   4 -11  -2   26.90    2.60
  -4 -11   2   19.90    2.80
   4  11   2   24.80    3.10
  -4 -11   2   29.00    3.00
   5 -11   2    0.20    1.00
   5  11  -2    0.60    0.40
  -5 -11  -2    0.10    1.40
  -5 -11  -2    0.10    1.40
  -5 -11  -2    0.70    1.50
  -5 -11  -2   -1.80    1.30
   5 -11   2   -2.20    1.00
   5  11  -2    0.40    0.40
  -5 -11  -2   -0.70    1.40
  -5 -11  -2    1.40    1.60
   5 -11   2    0.20    1.10
   5  11  -2   -0.20    1.30
  -5 -11   2    0.30    1.50
  -5 -11   2   -0.90    1.30
   5  11   2    0.60    1.50
  -5 -11   2    3.10    1.70
  -5 -11   2    3.40    1.60
   5 -11  -2    0.80    1.40
  -5 -11   2    0.10    1.40
   5 -11  -2   -0.10    1.00
  -5 -11   2   -2.30    1.20
   5 -11  -2    0.30    1.30
  -6 -11  -2   29.90    3.70
  -6 -11  -2   28.50    3.60
   6  11  -2   31.30    1.80
   6  11  -2   32.50    3.70
  -6 -11  -2   28.40    3.90
  -6 -11  -2   20.50    5.10
  -6 -11  -2   30.70    4.00
   6 -11   2   34.00    3.30
   6 -11   2   31.00    3.60
   6 -11   2   29.80    2.60
  -6 -11   2   32.10    3.70
  -6 -11   2   33.20    3.90
  -6 -11   2   26.40    3.50
   6 -11  -2   25.60    2.90
  -6 -11   2   25.60    3.60
  -6 -11   2   32.20    3.60
   6 -11  -2   29.70    3.60
   6  11   2   31.70    1.70
   6  11   2   29.60    3.90
   6 -11  -2   22.40    3.40
   6  11   2   28.10    1.70
  -7 -11  -2   -1.80    1.80
  -7  11   2    2.30    0.60
   7 -11   2   -1.40    1.60
   7  11  -2    1.20    0.90
  -7 -11  -2    1.00    1.70
  -7 -11  -2   -0.70    1.70
   7 -11   2    1.00    1.60
  -7 -11  -2   -2.00    2.00
   7 -11   2    0.80    1.10
   7  11  -2    3.00    2.00
   7  11  -2    0.00    0.90
   7 -11  -2    2.00    1.60
  -7 -11   2   -2.90    2.00
   7 -11  -2    2.70    2.00
  -7 -11   2   -1.30    1.80
   7 -11  -2   -0.70    1.20
   7  11   2    1.80    2.00
   7  11   2    2.00    0.90
  -7 -11   2   -0.50    1.90
   7  11   2    1.20    1.30
  -8 -11  -2    0.60    2.60
   8 -11   2    1.30    2.10
  -8 -11  -2    4.20    2.90
   8  11  -2    1.30    1.30
   8  11  -2    2.20    2.30
   8  11  -2    0.10    1.10
  -8 -11  -2    0.10    2.20
   8 -11   2    0.80    2.20
   8 -11   2    0.10    1.20
   8 -11  -2   -0.10    1.80
  -8 -11   2   -0.80    2.40
   8 -11  -2    0.70    1.30
   8  11   2    2.60    1.70
  -8 -11   2    1.10    2.30
   8  11   2    0.90    2.20
   8 -11  -2    0.40    2.00
  -8 -11   2   -1.00    2.20
   8  11   2   -0.60    1.00
   0 -12   2  115.29    5.20
   0 -12   2  112.09    4.50
   0 -12  -2  116.99    4.60
   0 -12   2  118.19    4.40
   0 -12  -2  117.79    5.00
   0 -12   2  112.99    4.60
   0 -12  -2  116.59    5.50
   0 -12   2  121.09    4.60
   0 -12  -2  123.69    4.80
   0 -12  -2  124.99    5.90
   0 -12  -2  115.59    4.70
   0 -12   2  115.69    4.80
   0 -12  -2  119.69    4.30
   1 -12   2    4.90    1.50
   1 -12   2    4.80    0.60
   1 -12   2    6.20    0.80
  -1 -12  -2    6.00    1.30
   1 -12   2    3.90    0.60
   1 -12   2    5.90    0.70
  -1 -12  -2    4.20    1.20
   1 -12   2    2.60    0.90
  -1 -12  -2    6.60    1.60
  -1 -12  -2    5.60    1.20
  -1 -12  -2    6.10    1.30
  -1 -12   2    3.90    1.10
  -1 -12   2    4.40    1.30
  -1 -12   2    4.10    1.10
   1 -12  -2    5.50    0.70
   1 -12  -2    4.60    1.50
   1 -12  -2    4.50    0.70
  -1 -12   2    6.10    1.20
  -1 -12   2    4.30    1.20
   1 -12  -2    4.70    0.70
   1 -12  -2    4.30    0.70
  -2 -12  -2  171.58    7.30
  -2 -12  -2  181.58    7.30
   2 -12   2  188.68    7.20
  -2 -12  -2  168.88    7.30
  -2 -12  -2  192.78    7.60
  -2 -12  -2  172.78    7.60
   2 -12   2  199.38    8.00
   2 -12   2  175.08    7.10
   2 -12  -2  194.18    7.80
  -2 -12   2  179.08    7.50
  -2 -12   2  190.38    7.40
  -2 -12   2  178.78    7.30
  -2 -12   2  181.58    7.30
   2 -12  -2  174.38    7.50
  -2 -12   2  186.28    7.40
   2 -12  -2  174.08    7.00
   3 -12   2  286.47   10.40
   3 -12   2  273.47   10.40
   3 -12   2  270.17   10.20
  -3 -12  -2  268.07   10.50
  -3 -12  -2  271.27   10.70
  -3 -12  -2  255.57   10.60
  -3 -12  -2  271.57   10.60
  -3 -12  -2  283.47   10.80
  -3 -12   2  276.37   10.60
  -3 -12   2  285.37   10.60
   3 -12  -2  282.27   10.60
  -3 -12   2  289.37   10.50
  -3 -12   2  272.87   10.80
   3 -12  -2  271.07   10.60
  -3 -12   2  273.97   10.60
   3 -12  -2  275.17   10.40
  -4 -12  -2    7.20    1.90
  -4 -12  -2    5.30    1.70
   4 -12   2    8.80    2.00
  -4 -12  -2    5.20    1.80
   4 -12   2    6.50    1.50
  -4 -12  -2    5.70    1.90
   4 -12   2    8.50    1.70
   4  12  -2    6.40    1.70
  -4 -12   2    6.60    2.00
   4 -12  -2    4.40    1.50
  -4 -12   2    5.70    1.90
  -4 -12   2    2.90    1.70
  -4 -12   2    5.00    1.90
   4 -12  -2    5.90    1.50
  -4 -12   2    3.70    1.60
   4 -12  -2    8.20    1.90
  -4 -12   2    6.20    2.00
  -5 -12  -2   37.00    3.50
   5 -12   2   32.70    2.80
   5 -12   2   36.60    4.00
   5 -12   2   40.70    3.40
  -5 -12  -2   32.90    4.30
  -5 -12  -2   30.70    3.80
  -5 -12  -2   33.50    4.70
  -5 -12  -2   32.20    4.00
   5  12  -2   35.10    4.30
   5 -12  -2   36.20    3.00
  -5 -12   2   34.70    4.00
   5 -12  -2   31.80    3.10
   5 -12  -2   34.90    3.20
  -5 -12   2   28.60    3.40
  -5 -12   2   35.90    4.00
  -5 -12   2   29.50    3.70
   5  12   2   36.00    4.00
  -5 -12   2   33.70    3.30
   6  12  -2    5.70    0.60
  -6 -12  -2    5.00    2.10
   6 -12   2    5.80    1.90
   6  12  -2    5.70    0.60
  -6 -12  -2    3.10    1.90
  -6 -12  -2    5.90    2.40
  -6 -12  -2    8.40    2.40
  -6 -12  -2    4.80    2.20
  -6 -12  -2    3.10    2.60
   6  12  -2    4.80    2.00
   6 -12   2    3.60    1.30
   6 -12   2    5.10    1.90
  -6 -12   2    3.10    2.00
  -6 -12   2    3.10    1.70
  -6 -12   2    2.20    2.00
   6 -12  -2    8.60    2.30
  -6 -12   2    5.20    2.00
  -6 -12   2    3.70    2.00
  -6 -12   2    3.20    1.90
   6  12   2    8.00    2.30
   6 -12  -2    6.40    2.00
   7 -12   2    5.60    2.30
   7  12  -2    3.20    0.90
  -7 -12  -2    3.90    2.30
   7 -12   2    2.00    1.30
  -7 -12  -2    2.10    2.00
   7  12  -2    4.80    2.20
   7 -12   2    3.80    2.00
   7 -12  -2    0.50    1.80
   7  12   2    2.40    0.80
   7  12   2    2.20    0.70
   7 -12  -2    1.70    1.50
  -7 -12   2    3.70    2.30
   7 -12  -2    4.00    2.20
  -7 -12   2    1.90    2.60
   7  12   2    4.70    2.40
  -7 -12   2    5.60    2.40
   0 -13   2   -0.80    0.60
   0 -13  -2    0.00    0.60
   0 -13  -2   -0.10    1.10
   0 -13  -2   -0.20    0.70
   0 -13  -2    0.00    0.50
   0 -13   2    0.80    0.60
   0 -13  -2    0.50    0.70
   0 -13  -2   -0.40    0.50
   0 -13   2   -0.30    1.00
   0 -13   2    0.20    0.50
   0 -13   2   -0.50    0.60
   0 -13  -2    0.00    0.50
   0 -13  -2   -1.60    1.20
   0 -13   2    0.80    0.70
   1 -13   2    3.60    0.70
   1 -13   2    6.00    1.90
   1 -13   2    5.70    0.60
   1 -13   2    4.30    1.30
   1 -13   2    5.50    0.60
   1 -13   2    5.80    0.80
   1 -13   2    6.10    1.20
  -1 -13  -2    6.00    1.70
  -1 -13  -2    3.90    1.20
  -1 -13  -2    2.30    1.10
  -1 -13  -2    6.60    1.40
  -1 -13  -2    4.40    1.20
   1 -13  -2    5.30    0.70
   1 -13  -2    4.30    1.10
   1 -13  -2    4.90    0.70
  -1 -13   2    3.50    1.10
  -1 -13   2    5.60    1.30
   1 -13  -2    3.80    1.50
  -1 -13   2    3.30    1.10
   1 -13  -2    4.10    0.70
  -1 -13   2    3.80    1.30
  -1 -13   2    6.10    1.30
   1 -13  -2    4.40    0.70
   2 -13   2  112.89    5.60
   2 -13   2  115.39    5.10
  -2 -13  -2  108.19    5.10
  -2 -13  -2   97.09    4.90
  -2 -13  -2   95.79    5.20
  -2 -13  -2  100.89    5.10
  -2 -13  -2  107.99    5.20
   2 -13   2  102.49    4.80
  -2 -13   2  108.09    5.20
  -2 -13   2  100.79    5.20
  -2 -13   2  102.89    5.00
   2 -13  -2  106.69    5.50
  -2 -13   2   94.49    4.90
   2 -13  -2  102.69    5.20
   2 -13  -2  107.19    4.80
  -2 -13   2   98.79    5.00
   3 -13   2    3.60    1.50
  -3 -13  -2    3.50    1.50
  -3 -13  -2    1.00    1.20
  -3 -13  -2    4.20    1.70
   3 -13   2    5.10    1.40
  -3 -13  -2    3.10    1.40
   3 -13   2    1.80    1.20
  -3 -13  -2    5.20    1.50
  -3 -13   2    3.70    1.70
   3 -13  -2    5.70    1.50
   3 -13  -2    4.50    1.50
  -3 -13   2    4.90    1.60
  -3 -13   2    4.80    1.50
   3 -13  -2    3.70    1.40
  -3 -13   2    3.50    1.60
  -3 -13   2    5.70    1.70
   4 -13   2    2.70    1.20
  -4 -13  -2    4.30    1.60
   4 -13   2    2.20    1.30
   4 -13   2    3.00    1.40
  -4 -13  -2    0.20    1.30
  -4 -13  -2    0.80    1.50
  -4 -13  -2    3.80    1.70
  -4 -13  -2    1.80    1.40
  -4 -13   2    3.60    1.50
  -4 -13   2    2.50    1.50
  -4 -13   2    4.60    1.70
   4 -13  -2    3.40    1.50
   4 -13  -2    0.90    1.40
  -4 -13   2    1.40    1.40
  -4 -13   2   -0.10    1.40
  -4 -13   2    3.40    1.50
   4 -13  -2    2.50    1.70
  -5 -13  -2    8.10    2.30
  -5 -13  -2    9.90    2.40
   5 -13   2   11.20    2.40
  -5 -13  -2   15.10    2.70
  -5 -13  -2    9.70    2.20
   5 -13   2    9.50    2.00
  -5 -13  -2   14.20    2.70
   5 -13   2   12.50    2.10
   5  13  -2   10.60    2.30
  -5 -13  -2   13.30    2.50
  -5 -13   2    8.20    2.20
   5  13   2   15.40    2.90
  -5 -13   2   12.70    2.60
   5 -13  -2   10.90    2.30
  -5 -13   2   11.90    2.60
  -5 -13   2   14.10    2.90
   5 -13  -2   11.30    1.90
  -5 -13   2   12.80    2.70
   5 -13  -2    8.40    2.10
  -5 -13   2   13.70    2.60
   6 -13   2    3.50    2.10
  -6 -13  -2    1.70    2.00
  -6 -13  -2    2.50    2.10
   6 -13   2    3.40    1.40
   6  13  -2    1.70    1.80
  -6 -13  -2    2.90    2.10
   6 -13   2    3.20    1.70
  -6 -13  -2   -1.70    1.50
   6 -13  -2   -0.30    1.50
  -6 -13   2    5.50    2.20
  -6 -13   2    3.50    2.10
  -6 -13   2   -1.80    1.60
   6 -13  -2    1.20    1.60
   6 -13  -2    3.60    1.60
  -6 -13   2    2.70    2.20
  -6 -13   2    3.10    2.00
   6  13   2    7.30    2.40
   7  13  -2    2.90    2.10
  -7 -13  -2    3.40    2.50
  -7 -13  -2    1.20    2.10
  -7 -13  -2    3.00    2.10
   7 -13   2    2.30    2.00
   7 -13  -2   -0.60    1.70
   7  13   2    5.20    2.40
  -7 -13   2    0.70    1.90
  -7 -13   2    2.20    2.40
   7 -13  -2    2.00    1.50
  -7 -13   2    3.30    2.30
   0 -14  -2 1319.97   41.30
   0 -14  -2 1244.08   38.70
   0 -14  -2 1283.17   39.40
   0 -14   2 1278.17   39.40
   0 -14  -2 1287.97   39.30
   0 -14   2 1254.07   38.90
   0 -14   2 1271.07   39.10
   0 -14   2 1283.37   40.20
   0 -14  -2 1282.67   39.20
   0 -14  -2 1271.87   40.70
   0 -14  -2 1221.78   39.30
   0 -14   2 1295.87   39.30
   0 -14   2 1265.47   39.20
   0 -14  -2 1246.28   38.70
   1 -14   2  157.58    5.40
  -1 -14  -2  155.38    6.30
   1 -14   2  161.18    5.40
   1 -14   2  157.58    5.10
  -1 -14  -2  153.08    6.50
  -1 -14  -2  155.68    7.60
   1 -14   2  161.28    6.10
  -1 -14  -2  153.98    6.50
   1 -14   2  155.18    5.10
  -1 -14  -2  156.98    7.10
  -1 -14  -2  148.59    6.40
   1 -14   2  158.78    6.70
   1 -14  -2  164.78    7.50
  -1 -14   2  144.59    6.30
   1 -14  -2  159.08    5.20
   1 -14  -2  166.18    5.50
  -1 -14   2  154.28    6.40
  -1 -14   2  154.78    6.60
   1 -14  -2  160.68    5.20
   1 -14  -2  150.88    5.40
  -1 -14   2  154.28    6.70
   1 -14  -2  157.58    6.00
  -2 -14  -2  201.48    8.50
  -2 -14  -2  182.58    8.80
   2 -14   2  205.68    8.00
  -2 -14  -2  195.98    8.10
   2 -14   2  194.88    7.70
  -2 -14  -2  202.88    8.10
  -2 -14  -2  205.68    8.00
   2 -14   2  192.18    9.20
   2 -14  -2  206.68    8.70
  -2 -14   2  199.08    8.10
   2 -14  -2  204.18    7.70
   2 -14  -2  198.88    8.30
  -2 -14   2  172.88    9.30
  -2 -14   2  184.38    7.90
  -2 -14   2  197.88    7.90
  -2 -14   2  192.78    7.90
   3 -14   2   31.90    2.80
  -3 -14  -2   38.60    3.40
  -3 -14  -2   29.90    3.30
  -3 -14  -2   34.70    3.20
   3 -14   2   34.20    3.90
  -3 -14  -2   29.80    3.20
   3 -14   2   29.60    2.70
  -3 -14  -2   36.30    3.10
  -3 -14   2   28.10    3.10
  -3 -14   2   27.60    3.10
  -3 -14   2   33.90    3.10
   3 -14  -2   32.70    3.00
  -3 -14   2   33.50    3.10
  -3 -14   2   28.80    3.10
   3 -14  -2   34.50    3.10
   3 -14  -2   35.10    2.90
  -4 -14  -2    0.60    1.40
   4 -14   2   -0.50    1.10
  -4 -14  -2    0.20    1.30
  -4 -14  -2    3.20    1.70
  -4 -14  -2   -0.70    1.50
   4 -14  -2    1.40    1.30
  -4 -14   2    1.50    1.60
  -4 -14   2    1.00    1.30
  -4 -14   2   -0.70    1.40
   4 -14  -2    0.70    1.20
  -4 -14   2    2.00    1.70
  -4 -14   2    2.50    1.80
   4 -14  -2    0.40    1.10
  -4 -14   2   -0.40    1.30
   5 -14   2   21.50    3.10
  -5 -14  -2   23.10    3.40
  -5 -14  -2   21.40    3.10
  -5 -14  -2   17.90    2.90
   5 -14   2   21.60    2.80
   5 -14   2   18.30    2.80
  -5 -14  -2   25.50    3.20
  -5 -14  -2   20.70    3.20
   5 -14  -2   19.70    2.70
  -5 -14   2   17.60    2.90
  -5 -14   2   16.40    2.80
  -5 -14   2   24.50    3.50
   5 -14  -2   18.50    2.80
   5 -14  -2   16.10    2.70
  -5 -14   2   25.60    3.50
  -5 -14   2   23.70    3.40
  -6 -14  -2    7.10    2.60
   6 -14   2    6.80    1.80
   6 -14   2    5.20    1.90
  -6 -14  -2    3.00    2.20
   6 -14   2    6.60    2.30
   6  14  -2    9.00    2.30
  -6 -14  -2    2.60    2.20
   6 -14  -2   10.50    2.70
  -6 -14   2    4.60    2.50
  -6 -14   2    0.40    2.00
   6  14   2    4.90    2.20
  -6 -14   2    8.10    2.60
   6 -14  -2    6.70    2.20
   6 -14  -2    4.80    1.90
   0 -15   2   -0.30    0.70
   0 -15   2    0.60    0.60
   0 -15   2    1.30    0.90
   0 -15   2    0.70    0.80
   0 -15  -2    0.90    0.80
   0 -15  -2    0.30    0.50
   0 -15  -2    1.30    0.50
   0 -15  -2    0.70    0.80
   0 -15  -2   -0.80    1.10
   0 -15  -2   -2.30    1.10
   0 -15  -2    1.00    0.80
   0 -15   2   -0.70    1.00
   0 -15  -2    0.90    0.90
   0 -15   2    1.70    0.80
  -1 -15  -2    6.40    1.40
   1 -15   2    7.30    0.80
  -1 -15  -2    6.50    2.00
   1 -15   2    5.90    1.20
   1 -15   2    5.70    1.60
  -1 -15  -2    7.50    1.90
   1 -15   2    5.50    0.80
   1 -15   2    7.90    2.10
  -1 -15  -2    4.00    1.40
  -1 -15  -2    4.30    1.30
  -1 -15  -2    5.20    1.30
   1 -15   2    6.30    1.50
   1 -15  -2    8.60    2.20
   1 -15  -2    5.80    1.20
   1 -15  -2    8.00    0.90
  -1 -15   2    5.60    1.40
   1 -15  -2    6.80    0.90
  -1 -15   2    5.80    1.50
  -1 -15   2    5.80    1.60
  -1 -15   2    6.70    1.40
   1 -15  -2    5.80    0.60
  -1 -15   2    8.90    1.60
   1 -15  -2    5.90    0.60
  -2 -15  -2   -0.90    1.20
  -2 -15  -2    0.10    1.20
   2 -15   2    4.20    1.30
  -2 -15  -2    0.80    1.50
  -2 -15  -2    1.10    1.20
   2 -15   2    1.80    1.40
  -2 -15  -2    2.00    1.30
   2 -15   2    1.00    1.20
  -2 -15   2    0.00    1.20
  -2 -15   2    0.80    1.30
  -2 -15   2    2.90    1.30
  -2 -15   2    1.50    1.20
   2 -15  -2    1.10    1.50
   2 -15  -2    1.80    1.00
  -2 -15   2    2.10    1.30
   2 -15  -2   -0.90    1.10
  -3 -15  -2   -0.70    1.20
  -3 -15  -2    1.50    1.40
  -3 -15  -2    0.40    1.30
   3 -15   2   -0.80    1.20
   3 -15   2   -0.10    1.20
   3 -15   2    1.00    1.10
  -3 -15  -2    0.40    1.50
  -3 -15  -2   -1.60    1.10
   3 -15  -2    1.20    1.30
  -3 -15   2    0.20    1.40
  -3 -15   2   -0.40    1.20
  -3 -15   2    2.60    1.40
   3 -15  -2   -1.30    0.90
  -3 -15   2   -0.10    1.20
  -3 -15   2    1.90    1.40
   3 -15  -2    2.60    1.40
   4 -15   2    1.20    1.30
  -4 -15  -2    0.70    1.70
   4 -15   2    0.10    1.30
   4 -15   2    2.50    1.50
  -4 -15  -2    1.40    1.40
  -4 -15  -2    3.00    1.70
  -4 -15  -2    1.30    1.60
  -4 -15  -2   -0.90    1.40
  -4 -15   2    0.10    1.60
   4 -15  -2   -1.30    1.10
  -4 -15   2    0.10    1.40
  -4 -15   2    0.60    1.60
  -4 -15   2    0.10    1.30
   4 -15  -2    2.00    1.50
  -4 -15   2    0.00    1.50
   4 -15  -2    2.50    1.50
  -5 -15  -2   -1.20    1.40
   5 -15   2   -0.20    1.40
  -5 -15  -2   -0.50    1.70
  -5 -15  -2    2.80    1.90
   5 -15   2    1.90    1.60
  -5 -15  -2   -1.60    1.70
   5 -15   2    0.70    1.20
  -5 -15   2   -0.30    1.40
   5 -15  -2   -1.60    1.20
  -5 -15   2    1.40    1.60
  -5 -15   2   -0.90    1.20
  -5 -15   2    1.10    1.70
   5 -15  -2    1.20    1.70
   5 -15  -2    1.30    1.70
   6 -15   2    1.60    1.80
  -6 -15  -2    1.90    2.20
   6 -15   2   -1.70    1.40
  -6 -15  -2    1.60    2.20
  -6 -15  -2   -3.50    1.90
   6 -15   2    0.10    1.50
  -6 -15  -2    0.40    2.00
  -6 -15   2    0.20    2.00
   6 -15  -2    0.40    1.60
  -6 -15   2    0.30    2.10
  -6 -15   2    1.00    1.90
   6 -15  -2    0.30    1.80
  -6 -15   2    2.50    2.30
   6 -15  -2    1.70    1.80
   0 -16  -2  101.59    3.70
   0 -16  -2  107.99    4.30
   0 -16  -2  105.99    4.50
   0 -16   2  106.09    4.30
   0 -16   2  100.79    4.50
   0 -16  -2  104.39    4.40
   0 -16   2  104.09    4.20
   0 -16   2  104.19    5.40
   0 -16   2  104.29    6.20
   0 -16  -2   95.99    5.60
   0 -16   2  105.99    4.40
   0 -16   2  103.19    3.90
   0 -16  -2  101.19    3.70
   0 -16  -2   99.99    4.40
  -1 -16  -2   53.19    3.40
   1 -16   2   53.29    3.60
  -1 -16  -2   57.89    3.30
   1 -16   2   55.89    2.30
   1 -16   2   58.59    4.50
  -1 -16  -2   52.19    3.20
   1 -16   2   58.59    3.00
  -1 -16  -2   53.79    4.10
   1 -16   2   64.49    4.00
  -1 -16  -2   54.99    3.40
   1 -16   2   60.09    2.30
  -1 -16  -2   56.09    4.40
  -1 -16   2   58.89    3.90
  -1 -16   2   56.29    3.40
   1 -16  -2   51.99    4.10
   1 -16  -2   54.99    4.40
  -1 -16   2   58.49    3.40
   1 -16  -2   56.69    2.40
  -1 -16   2   53.89    3.40
   1 -16  -2   61.69    3.00
   1 -16  -2   58.59    2.40
  -1 -16   2   58.59    3.30
   2 -16   2  122.99    5.40
   2 -16   2  111.09    5.70
  -2 -16  -2  127.99    6.00
  -2 -16  -2  110.59    5.60
   2 -16   2  110.69    6.30
  -2 -16  -2  107.99    6.60
  -2 -16  -2  114.49    6.30
  -2 -16  -2  112.39    5.70
  -2 -16  -2  118.19    5.80
  -2 -16   2  120.99    5.70
  -2 -16   2  117.09    5.90
   2 -16  -2  112.89    6.40
   2 -16  -2  119.59    5.40
  -2 -16   2  124.79    5.80
   2 -16  -2  116.69    6.00
  -2 -16   2  134.09    6.10
   3 -16   2   11.20    2.40
  -3 -16  -2    1.80    1.60
  -3 -16  -2    6.70    1.90
  -3 -16  -2   10.10    2.10
   3 -16   2    1.40    1.50
  -3 -16  -2    7.60    2.20
   3 -16   2    5.40    1.70
  -3 -16   2    9.90    2.20
  -3 -16   2    6.50    2.20
  -3 -16   2    6.30    1.90
   3 -16  -2    5.30    1.60
  -3 -16   2    5.60    2.00
  -3 -16   2    6.80    1.80
   3 -16  -2    3.90    1.70
   3 -16  -2    3.80    1.70
  -4 -16  -2    3.10    1.80
   4 -16   2    4.10    1.80
  -4 -16  -2    3.80    1.90
  -4 -16  -2    3.90    1.90
  -4 -16  -2    5.80    2.10
   4 -16   2    3.30    1.60
   4 -16   2    3.20    1.60
  -4 -16  -2    1.30    1.60
   4 -16  -2    2.80    1.50
  -4 -16   2    2.10    1.80
  -4 -16   2    1.80    1.80
  -4 -16   2    3.70    1.90
  -4 -16   2    6.80    2.10
   4 -16  -2    4.20    1.80
   4 -16  -2    4.00    1.70
  -4 -16   2    5.50    1.90
  -5 -16  -2    4.30    2.20
  -5 -16  -2    7.10    2.40
   5 -16   2    7.20    2.20
  -5 -16  -2    3.90    1.90
  -5 -16  -2    5.90    2.30
   5 -16   2    4.10    1.70
   5 -16   2    2.20    1.60
   5 -16  -2    8.20    2.20
  -5 -16   2    9.60    2.60
   5 -16  -2    7.20    2.10
  -5 -16   2    5.40    2.10
  -5 -16   2    7.70    2.50
  -5 -16   2    3.40    2.10
   5 -16  -2    3.40    2.00
   0 -17  -2    0.10    0.80
   0 -17  -2    1.00    0.70
   0 -17   2    1.00    0.70
   0 -17  -2    0.90    1.60
   0 -17   2    0.80    0.80
   0 -17   2    3.60    1.80
   0 -17  -2   -0.50    0.60
   0 -17  -2    0.60    1.30
   0 -17   2   -0.10    0.80
   0 -17   2   -0.20    0.40
   0 -17   2   -0.20    0.70
   0 -17   2    0.90    1.30
   0 -17  -2   -1.00    0.70
   1 -17   2   20.50    2.90
   1 -17   2   20.70    3.30
  -1 -17  -2   23.80    3.50
  -1 -17  -2   24.80    2.30
   1 -17   2   21.60    1.90
  -1 -17  -2   18.20    2.20
  -1 -17  -2   22.40    2.10
   1 -17   2   23.00    2.80
  -1 -17  -2   23.20    2.50
  -1 -17   2   21.70    2.80
  -1 -17   2   19.50    2.20
   1 -17  -2   20.20    1.80
   1 -17  -2   21.90    1.20
  -1 -17   2   23.00    2.30
   1 -17  -2   22.30    1.20
  -1 -17   2   22.60    2.40
   1 -17  -2   22.80    3.40
  -1 -17   2   22.60    2.40
  -2 -17  -2    1.30    1.30
   2 -17   2    2.10    1.00
  -2 -17  -2    0.60    1.30
  -2 -17  -2    0.00    1.20
  -2 -17  -2    1.50    1.70
   2 -17   2    3.90    1.60
   2 -17   2   -0.80    1.30
  -2 -17  -2    1.30    1.60
  -2 -17  -2    1.10    1.20
  -2 -17   2   -0.70    1.30
  -2 -17   2    0.10    1.40
  -2 -17   2    0.00    1.20
  -2 -17   2    1.50    1.20
   2 -17  -2    0.40    1.40
   2 -17  -2   -0.80    0.90
  -2 -17   2    1.10    1.20
   2 -17  -2   -0.10    1.30
  -3 -17  -2   -1.40    1.50
  -3 -17  -2    3.50    2.10
   3 -17   2    3.00    1.50
   3 -17   2    2.60    1.70
  -3 -17  -2    1.70    1.50
  -3 -17  -2    1.90    1.50
  -3 -17  -2    1.00    1.50
   3 -17   2    1.90    1.50
  -3 -17   2    1.60    1.70
   3 -17  -2    1.30    1.70
  -3 -17   2   -0.40    1.30
   3 -17  -2    0.90    1.30
   3 -17  -2    1.90    1.50
  -3 -17   2   -0.20    1.30
  -3 -17   2    2.10    1.90
  -4 -17  -2   10.40    2.70
  -4 -17  -2    8.60    2.40
   4 -17   2   11.00    2.30
  -4 -17  -2    9.00    2.60
   4 -17   2   13.00    2.60
   4 -17   2   12.40    2.40
   4 -17  -2    7.10    2.20
  -4 -17   2    9.50    2.60
   4 -17  -2   11.80    2.50
  -4 -17   2   12.20    3.90
   4 -17  -2    9.10    2.10
  -4 -17   2   12.30    2.60
  -4 -17   2   12.40    2.60
  -4 -17   2    8.80    2.70
   0 -18   2    3.80    1.60
   0 -18   2    1.50    0.90
   0 -18   2    1.60    1.20
   0 -18   2    1.40    0.70
   0 -18  -2    1.60    0.90
   0 -18  -2    1.50    0.90
   0 -18   2    0.40    0.80
   0 -18  -2    2.40    1.80
   0 -18  -2    2.30    1.80
   0 -18  -2    2.40    0.90
   0 -18   2    1.30    1.80
  -1 -18  -2   11.00    1.90
  -1 -18  -2    8.50    1.60
   1 -18   2   11.10    2.50
  -1 -18  -2   10.50    1.90
   1 -18   2   15.60    2.40
   1 -18   2   10.60    2.20
  -1 -18  -2   14.10    2.50
  -1 -18  -2   11.30    1.90
  -1 -18  -2   17.90    3.30
   1 -18   2   13.30    1.50
  -1 -18   2   10.30    1.80
   1 -18  -2   10.10    1.30
  -1 -18   2    7.50    2.60
  -1 -18   2    9.00    1.70
   1 -18  -2   13.10    2.50
  -1 -18   2   11.20    2.20
   1 -18  -2   11.00    1.40
  -1 -18   2   13.50    1.90
  -1 -18   2   10.10    1.80
   1 -18  -2   10.90    2.60
   1 -18  -2    7.10    2.00
  -2 -18  -2    0.50    1.30
  -2 -18  -2    2.40    1.30
  -2 -18  -2   -0.80    2.40
   2 -18   2    3.00    1.70
  -2 -18  -2    1.00    1.30
  -2 -18  -2   -1.10    1.60
   2 -18   2    4.00    1.60
   2 -18   2    1.40    1.20
  -2 -18   2    0.40    1.40
  -2 -18   2   -0.20    1.20
   2 -18  -2    1.20    1.10
   2 -18  -2    0.50    1.50
   2 -18  -2   -1.80    1.50
  -2 -18   2    1.70    1.30
  -2 -18   2    1.00    1.60
  -3 -18  -2    3.80    1.70
  -3 -18  -2    5.10    2.40
   3 -18   2   10.40    2.00
  -3 -18  -2    4.70    2.10
  -3 -18  -2    6.40    2.00
   3 -18   2    5.90    2.00
   3 -18   2    4.70    1.90
   3 -18  -2    6.70    1.70
  -3 -18   2    8.20    2.40
  -3 -18   2    4.30    2.00
  -3 -18   2    4.90    2.10
   3 -18  -2    6.30    2.20
  -3 -18   2    6.50    2.00
   3 -18  -2    4.80    1.90
  -3 -18   2    7.10    2.00
   0 -19  -2   -1.10    1.80
   0 -19   2    0.70    1.60
   0 -19   2   -0.20    0.70
   0 -19  -2    0.10    0.80
   0 -19  -2   -0.10    0.80
   0 -19   2    0.60    0.70
   0 -19   2    0.50    0.80
   0 -19  -2   -0.70    0.80
   0 -19  -2    0.60    0.80
   0 -19   2   -0.20    0.80
  -1 -19  -2    3.90    2.40
   1 -19   2    3.30    1.70
   1 -19   2    5.30    1.10
   1 -19   2    4.40    2.40
  -1 -19  -2    6.20    1.50
   1 -19   2    7.30    2.10
  -1 -19  -2    5.70    1.30
  -1 -19  -2    4.60    1.50
  -1 -19  -2    3.70    1.40
  -1 -19   2    5.80    2.00
  -1 -19   2    4.60    1.40
   1 -19  -2    4.00    1.00
   1 -19  -2    2.10    1.90
  -1 -19   2    5.30    1.40
   1 -19  -2    5.70    2.40
  -1 -19   2    4.90    1.30
  -1 -19   2    6.40    2.50
  -1 -19   2    4.90    1.40
  -2 -19  -2   33.60    3.20
  -2 -19  -2   35.70    3.60
   2 -19   2   31.40    3.50
  -2 -19  -2   33.40    3.00
  -2 -19  -2   34.10    3.10
   2 -19   2   36.40    6.80
   2 -19   2   30.90    3.70
   2 -19   2   33.80    2.80
  -2 -19  -2   32.80    4.40
  -2 -19   2   28.10    3.20
   2 -19  -2   28.30    2.50
   2 -19  -2   24.50    3.60
  -2 -19   2   35.00    3.30
  -2 -19   2   33.20    3.80
   2 -19  -2   35.40    3.90
  -2 -19   2   40.70    3.20
  -2 -19   2   33.30    3.00
   0   0   3    0.10    0.20
   0   0  -3    0.30    0.20
   0   0   3    0.00    0.20
   0   0  -3    0.30    0.20
   0   0  -3    0.10    0.10
   0   0   3    0.80    0.20
   0   0   3    0.00    0.10
  -1   0   3    0.80    0.40
   1   0  -3    0.40    0.40
  -1   0  -3    0.20    0.10
   1   0   3    0.00    0.10
   1   0  -3    0.20    0.30
   1   0   3   -0.40    0.30
   1   0   3   -0.10    0.30
  -1   0   3   -0.40    0.40
  -1   0  -3    0.00    0.30
   1   0  -3   -0.30    0.30
  -1   0  -3    0.70    0.40
  -1   0   3    0.40    0.30
  -1   0  -3    0.10    0.30
   1   0  -3    0.70    0.40
  -1   0  -3   -0.40    0.30
   1   0   3   -0.30    0.30
   1   0   3    0.00    0.30
   2   0  -3    1.10    0.60
  -2   0  -3    0.30    0.30
   2   0  -3    1.00    0.60
  -2   0  -3    1.20    0.60
  -2   0  -3    1.50    0.60
  -2   0   3    0.50    0.60
  -2   0  -3   -0.20    0.60
   2   0   3    2.00    0.70
  -2   0  -3    1.30    0.70
   2   0   3    0.10    0.70
  -2   0   3    1.10    0.60
   2   0   3    0.30    0.60
   2   0  -3    0.90    0.60
  -2   0   3    1.10    0.60
   2   0  -3    0.90    0.60
   3   0   3    0.10    0.70
   3   0  -3    1.70    0.70
  -3   0   3    1.10    0.60
  -3   0  -3   -0.60    0.60
   3   0  -3    0.90    0.80
  -3   0   3    0.40    0.50
   3   0  -3    0.60    0.70
  -3   0   3   -0.10    0.30
  -3   0   3    0.10    0.70
   3   0   3    0.50    0.60
   3   0  -3    0.60    0.80
  -3   0  -3   -0.50    0.50
  -3   0  -3    0.00    0.60
   3   0   3    0.80    0.70
  -3   0  -3    0.30    0.30
   3   0   3    0.30    0.50
  -4   0   3   -0.30    0.70
   4   0   3    1.00    1.00
   4   0   3    0.60    0.70
  -4   0   3    0.00    0.60
  -4   0  -3    0.40    0.80
   4   0  -3    1.10    0.90
   4   0   3    3.20    1.00
   4   0   3    0.90    0.80
  -4   0  -3   -0.50    0.70
   4   0  -3    1.10    0.80
   4   0   3   -0.50    0.40
  -4   0   3   -1.00    0.70
   4   0  -3   -0.50    0.60
  -4   0  -3    0.40    0.40
  -4   0   3    0.80    0.80
  -4   0  -3    0.20    0.90
  -5   0  -3    0.10    0.80
   5   0   3   -0.10    0.90
  -5   0  -3    0.00    0.60
  -5   0   3    0.90    0.80
  -5   0  -3   -1.00    0.80
  -5   0  -3    0.40    0.70
  -5   0   3   -0.20    0.90
   5   0  -3    1.00    1.10
   5   0  -3   -0.40    0.70
   5   0   3   -0.40    0.80
  -5   0   3   -0.10    0.80
  -5   0  -3   -0.30    0.40
  -5   0  -3    0.40    0.80
  -5   0   3    0.40    0.90
  -5   0   3   -0.40    0.70
  -5   0   3   -0.30    0.60
  -6   0  -3   -0.50    1.00
  -6   0  -3    0.90    1.20
  -6   0  -3   -1.10    0.70
   6   0  -3    0.80    1.30
  -6   0   3   -1.40    0.80
  -6   0   3    0.00    0.90
  -6   0   3    1.30    1.10
   6   0  -3   -1.10    0.80
  -6   0   3    0.80    1.10
   6   0   3   -0.60    1.00
  -6   0  -3   -0.30    0.90
  -6   0  -3   -0.30    1.00
  -6   0   3    2.70    1.30
   6   0  -3   -0.10    1.00
  -6   0   3    1.00    1.10
   6   0   3    0.40    1.00
  -7   0   3   -1.20    0.90
  -7   0   3   -0.80    1.10
  -7   0   3   -2.30    1.00
  -7   0   3   -0.40    1.30
  -7   0   3   -1.50    1.20
  -7   0  -3    1.00    1.40
   7   0   3    1.50    1.10
   7   0  -3    0.00    1.50
  -7   0  -3    0.00    1.00
  -7   0   3   -0.50    0.80
   7   0  -3   -1.60    1.10
   7   0  -3   -1.90    0.80
  -7   0  -3    0.60    1.20
  -7   0  -3   -1.00    1.10
  -7   0  -3    0.60    1.00
  -7   0  -3    0.70    1.50
   7   0   3    1.40    1.50
  -8   0   3    0.80    1.20
  -8   0  -3   -0.30    0.70
  -8   0   3    0.80    1.10
  -8   0  -3    2.40    1.50
   8   0  -3    0.40    1.00
   8   0   3   -0.90    1.30
  -8   0   3   -1.50    1.20
   8   0   3    2.00    1.70
  -8   0   3    1.10    2.50
  -8   0  -3   -2.30    1.20
  -8   0   3   -0.20    1.60
   8   0  -3   -0.20    1.50
  -8   0  -3   -0.50    1.20
   8   0  -3    1.90    1.70
  -8   0  -3    0.00    2.60
   9   0   3    0.80    1.70
  -9   0   3    1.30    1.70
  -9   0  -3   -1.30    1.80
  -9   0   3    0.80    1.30
   9   0  -3    0.50    1.60
  -9   0  -3   -0.30    0.80
   9   0  -3    1.10    1.30
   9   0  -3    1.10    1.70
  -9   0  -3    1.30    1.70
  -9   0   3   -0.60    1.80
   9   0   3   -0.60    1.70
   0   1  -3    0.30    0.20
   0  -1   3    0.20    0.20
   1  -1   3  235.78    7.70
  -1  -1  -3  247.78    7.70
  -1  -1  -3  248.38    7.90
   1  -1   3  245.58    7.40
  -1  -1  -3  241.88    7.60
  -1   1   3  239.28    7.80
   1   1  -3  239.18    7.80
  -1  -1  -3  243.18    7.80
   1  -1   3  235.78    7.70
  -1   1   3  232.38    7.70
  -1   1   3  247.68    7.70
  -1   1   3  226.48    7.80
   1   1  -3  240.28    7.90
   1   1  -3  247.28    7.70
   1  -1   3  243.28    7.90
   1   1  -3  256.27    7.90
   1  -1   3  252.67    7.70
  -1  -1  -3  235.68    7.90
   1   1  -3  241.48    7.90
  -1   1  -3  236.58    7.70
   1   1   3  243.88    7.90
  -1   1  -3  233.78    7.70
   1  -1  -3  252.97    7.80
   1  -1  -3  261.87    7.70
  -1  -1   3  244.88    7.70
  -1   1  -3  235.38    7.70
   1   1   3  250.87    7.90
   1  -1  -3  245.38    7.70
   1  -1  -3  256.97    7.90
   1   1   3  250.87    7.90
  -1  -1   3  248.88    7.90
   1   1   3  239.38    7.70
  -2   1   3  428.06   13.20
   2  -1   3  412.56   13.40
   2  -1   3  442.46   12.70
   2   1  -3  422.66   13.40
   2   1  -3  413.36   13.40
  -2  -1  -3  407.56   13.10
   2  -1   3  405.86   13.40
  -2  -1  -3  411.26   13.40
   2   1  -3  416.76   13.50
  -2  -1  -3  411.36   13.50
  -2   1   3  447.06   13.50
  -2   1   3  417.46   13.20
   2   1  -3  399.76   13.40
  -2  -1  -3  414.96   13.30
  -2   1   3  429.06   13.30
   2  -1   3  430.26   13.20
   2  -1   3  434.06   13.30
  -2   1  -3  414.36   13.20
   2  -1  -3  413.96   13.40
  -2   1  -3  401.66   12.60
   2   1   3  416.76   13.40
   2  -1  -3  441.26   13.30
  -2  -1   3  428.56   13.40
  -2  -1   3  407.26   13.30
  -2   1  -3  434.76   13.40
   2   1   3  422.26   13.30
  -2  -1   3  412.06   13.40
  -2   1  -3  416.86   13.40
   2  -1  -3  403.46   13.20
  -2   1  -3  402.46   13.20
   2   1   3  426.26   13.50
   2   1   3  418.96   13.50
   2  -1  -3  421.96   13.30
  -3  -1  -3   96.09    4.10
  -3  -1  -3   93.79    3.90
   3  -1   3   92.19    4.00
   3  -1   3   93.19    3.20
  -3  -1  -3   89.79    3.90
  -3  -1  -3   93.69    3.40
   3   1  -3  104.19    4.20
   3  -1   3   92.49    4.00
  -3   1   3   89.69    3.90
   3  -1   3   99.29    3.80
   3  -1   3   96.69    3.90
   3   1  -3   89.49    3.90
  -3   1   3   93.59    3.70
  -3   1   3   88.99    3.80
   3   1  -3   94.99    3.90
   3   1  -3   88.69    3.90
   3   1   3   89.99    3.80
  -3   1  -3   83.99    3.70
  -3  -1   3   96.49    3.90
   3  -1  -3   95.09    3.80
   3  -1  -3   94.39    3.80
   3   1   3   94.19    4.10
  -3  -1   3   95.39    4.00
   3  -1  -3   98.49    3.80
   3   1   3   91.49    3.90
   3  -1  -3  104.99    4.20
   3   1   3   94.09    4.10
  -3  -1   3   94.89    4.00
  -3   1  -3   93.69    4.00
  -3   1  -3   88.39    3.80
   4  -1   3   57.39    3.20
  -4  -1  -3   49.60    2.90
  -4  -1  -3   53.29    3.20
  -4   1   3   59.49    2.90
   4   1  -3   53.29    3.30
  -4  -1  -3   59.29    3.20
   4  -1   3   53.99    2.30
   4  -1   3   51.89    2.90
  -4   1   3   56.29    3.10
  -4   1   3   52.49    3.80
   4   1  -3   52.29    3.10
  -4   1   3   52.99    2.90
   4  -1   3   62.69    3.00
  -4  -1  -3   55.79    2.40
   4  -1   3   53.79    3.10
   4   1   3   56.39    3.00
   4   1   3   61.19    3.30
  -4  -1   3   59.79    3.20
   4  -1  -3   58.89    2.90
  -4   1  -3   54.59    3.10
  -4  -1   3   52.89    3.20
  -4   1  -3   54.79    2.20
   4  -1  -3   58.09    3.30
  -4  -1   3   59.09    2.90
  -4   1  -3   56.19    2.90
  -4   1  -3   55.89    3.00
   4   1   3   61.39    3.10
   4   1   3   58.99    3.30
  -4  -1   3   62.59    3.20
   4  -1  -3   53.09    2.90
  -5   1   3    0.90    0.80
  -5   1   3    1.40    1.00
  -5   1   3    2.10    1.10
   5   1  -3    0.30    0.90
  -5  -1  -3    0.60    0.90
   5  -1   3   -0.60    0.40
  -5  -1  -3   -0.30    1.00
  -5  -1  -3    0.20    0.90
   5  -1   3    1.70    1.00
  -5   1   3    0.00    0.80
  -5  -1  -3    1.70    0.60
  -5   1   3    0.50    0.70
  -5  -1  -3    0.00    0.80
  -5  -1  -3    0.70    1.00
   5   1  -3    0.50    0.80
  -5   1   3    0.20    0.90
   5  -1   3   -0.10    0.90
  -5  -1   3    0.20    0.80
   5  -1  -3    0.30    0.80
  -5   1  -3    2.10    1.00
  -5  -1   3    2.90    1.20
  -5   1  -3    0.90    0.50
  -5  -1   3   -0.40    0.70
  -5   1  -3    0.60    0.90
  -5  -1   3    1.00    0.80
   5   1   3    1.30    1.00
   5  -1  -3    1.70    1.00
   5   1   3    1.80    1.10
  -5  -1   3    1.30    1.00
  -5   1  -3    0.60    0.80
  -5   1  -3   -0.50    0.90
   5  -1  -3    0.10    0.90
  -5   1  -3    0.30    0.80
  -5  -1   3    0.70    1.00
  -6   1   3    5.20    1.40
  -6   1   3    3.40    1.20
   6  -1   3    2.90    1.30
   6  -1   3    3.90    1.60
   6  -1   3    2.50    0.80
  -6  -1  -3    3.40    1.50
  -6  -1  -3    5.50    1.50
   6   1  -3    4.20    1.40
   6   1  -3    2.70    1.10
  -6   1   3    3.80    1.30
   6   1  -3    2.60    1.40
  -6   1   3    2.40    1.20
  -6  -1  -3    3.50    1.30
  -6   1   3    3.00    1.00
   6  -1  -3    3.20    1.40
  -6   1  -3    3.60    1.40
  -6  -1   3    4.20    1.50
   6   1   3    5.50    1.60
   6  -1  -3    3.00    1.10
  -6   1  -3    3.30    1.50
  -6  -1   3    2.30    1.30
  -6   1  -3    2.70    1.10
  -6  -1   3    1.70    1.40
  -6  -1   3    2.80    1.00
  -6  -1   3    4.00    1.30
   6   1   3    4.60    1.30
  -6   1  -3    2.20    1.20
  -6   1  -3    3.50    1.10
  -6   1  -3    2.80    0.70
   6  -1  -3    4.70    1.60
  -7   1   3   11.80    2.10
  -7   1   3   12.10    2.20
  -7  -1  -3    8.70    2.00
  -7  -1  -3    9.20    2.10
   7   1  -3   10.30    2.20
   7   1  -3   11.80    1.90
  -7  -1  -3   11.90    1.40
  -7   1   3    8.50    1.70
  -7  -1  -3    7.50    2.00
   7   1  -3   11.30    2.20
  -7  -1  -3   15.50    2.70
  -7   1   3   11.20    2.10
  -7   1   3    8.70    1.50
  -7   1   3    7.90    2.00
   7  -1   3    9.40    2.20
  -7  -1  -3   11.50    2.20
  -7   1  -3    9.60    2.10
   7  -1  -3    9.40    2.20
  -7   1  -3   12.60    2.10
   7  -1  -3   12.80    1.90
  -7   1  -3   14.90    2.60
  -7  -1   3    7.20    1.90
  -7  -1   3   12.40    2.40
   7   1   3   11.80    2.30
  -7  -1   3    8.40    2.00
  -7  -1   3   10.40    2.30
  -7   1  -3   12.30    2.10
  -7  -1   3   14.20    2.40
  -7  -1   3   12.00    1.80
   7   1   3   10.90    2.20
  -7   1  -3    8.00    1.90
  -8  -1  -3   17.10    1.70
   8   1  -3    9.80    2.30
  -8  -1  -3   17.50    3.00
  -8  -1  -3   11.40    2.40
  -8   1   3   13.70    2.60
  -8   1   3   13.50    2.40
   8  -1   3   11.40    2.70
   8  -1   3   16.30    2.80
   8   1  -3   16.20    2.30
  -8  -1  -3   16.80    2.70
  -8   1   3   16.50    2.10
  -8   1   3   12.20    2.30
   8   1  -3    9.90    2.40
  -8   1   3   15.20    2.70
  -8   1  -3   17.30    2.70
  -8   1  -3   12.30    2.50
  -8   1  -3   10.70    2.50
  -8   1  -3   15.90    1.50
   8  -1  -3   16.50    2.80
   8  -1  -3   13.40    2.10
  -8  -1   3   16.90    2.70
   8   1   3   12.60    2.40
  -8  -1   3   15.50    2.20
  -8  -1   3   18.00    2.80
   8  -1  -3   11.50    2.40
  -8   1  -3   11.80    2.30
   8   1   3   17.80    3.10
  -8  -1   3   10.10    2.50
  -9   1   3   -1.00    1.10
   9   1  -3    0.50    2.00
  -9  -1  -3    0.90    1.00
  -9   1   3   -1.00    1.80
  -9   1   3    0.70    1.90
  -9  -1  -3   -1.10    1.70
   9  -1   3    3.90    2.40
   9   1  -3   -0.40    1.60
   9  -1   3    1.30    1.70
  -9  -1  -3   -3.60    1.20
   9  -1  -3   -2.00    1.80
   9   1   3    2.60    1.80
  -9   1  -3   -0.40    0.70
  -9   1  -3    1.60    1.70
   9  -1  -3   -1.80    1.80
   9   1   3   -0.90    2.00
  -9  -1   3    0.70    1.70
  -9   1  -3    0.90    1.80
   9  -1  -3    2.00    1.30
  -9  -1   3    3.60    1.90
  -9  -1   3    2.20    1.40
   0   2  -3 6266.37  191.28
   1   2  -3  640.24   19.80
  -1  -2  -3  644.14   19.80
   1  -2   3  649.43   19.40
   1   2  -3  600.74   19.50
   1   2  -3  619.14   19.80
  -1  -2  -3  645.04   19.50
  -1   2   3  642.54   19.50
   1   2  -3  622.84   19.50
   1  -2   3  638.24   19.50
   1  -2   3  660.03   19.80
   1   2  -3  617.94   19.80
  -1   2   3  623.34   19.70
   1  -2   3  641.84   19.50
  -1  -2  -3  641.74   19.80
  -1  -2   3  644.04   19.50
  -1  -2   3  639.74   19.80
  -1   2  -3  647.84   19.80
  -1  -2   3  632.64   19.50
   1  -2  -3  622.94   19.70
   1  -2  -3  633.74   19.50
   1  -2  -3  688.83   19.80
   1   2   3  652.43   19.80
  -1  -2   3  655.93   19.80
   1  -2  -3  696.03   19.50
  -1   2  -3  629.04   19.50
  -1   2  -3  620.74   19.40
   1   2   3  661.63   19.80
  -1   2  -3  623.94   19.50
   1   2   3  595.94   19.50
   1   2   3  656.43   19.90
   2   2  -3  673.53   21.70
   2  -2   3  715.33   21.70
  -2  -2  -3  694.93   21.40
   2   2  -3  669.83   21.70
  -2  -2  -3  667.73   21.60
   2  -2   3  704.63   21.50
   2  -2   3  673.13   21.30
   2   2  -3  673.43   21.60
  -2   2   3  678.43   21.40
   2   2  -3  660.23   21.50
  -2   2   3  698.33   21.30
   2  -2   3  711.83   20.90
   2  -2   3  716.13   21.30
  -2  -2  -3  697.23   21.70
  -2  -2   3  707.53   21.60
   2  -2  -3  664.93   21.30
   2   2   3  725.13   21.70
  -2   2  -3  656.63   21.30
  -2  -2   3  719.03   21.70
  -2  -2   3  704.93   21.70
   2   2   3  694.13   21.70
   2  -2  -3  695.83   21.50
   2  -2  -3  716.43   21.70
  -2  -2   3  661.03   21.50
   2  -2  -3  695.93   21.30
  -2   2  -3  720.83   21.50
  -2   2  -3  668.13   21.30
   2   2   3  708.13   21.80
   2   2   3  687.73   21.30
   3  -2   3  117.09    4.70
  -3   2   3  118.79    4.40
   3  -2   3  113.39    3.80
   3  -2   3  117.69    4.30
   3   2  -3  117.79    4.60
  -3   2   3  113.09    4.40
   3  -2   3  118.79    4.40
  -3  -2  -3  117.29    4.50
   3   2  -3  117.49    4.70
   3   2  -3  121.59    4.80
  -3  -2  -3  111.69    4.20
  -3  -2  -3  115.19    4.80
  -3  -2  -3  109.79    4.70
   3  -2  -3  118.29    4.50
  -3  -2   3  111.59    4.70
  -3   2  -3  115.39    3.80
  -3  -2   3  113.89    4.70
   3   2   3  106.89    4.70
  -3   2  -3  118.99    4.80
   3   2   3  121.09    4.80
  -3  -2   3  109.79    4.60
   3   2   3  112.69    4.40
  -3   2  -3  109.59    4.40
   3  -2  -3  115.79    4.40
  -4  -2  -3  473.15   16.40
   4  -2   3  486.95   16.20
   4  -2   3  493.35   16.30
  -4   2   3  467.35   15.70
   4  -2   3  486.65   15.80
  -4   2   3  484.85   15.70
   4   2  -3  490.45   16.20
  -4  -2  -3  461.75   16.10
   4   2  -3  510.85   16.00
   4  -2   3  501.85   15.10
  -4  -2  -3  478.45   15.40
  -4   2   3  479.55   15.70
  -4  -2   3  502.65   16.40
  -4   2  -3  481.45   15.80
   4  -2  -3  502.65   16.30
  -4   2  -3  471.85   15.00
  -4  -2   3  482.95   16.20
  -4  -2   3  474.45   16.10
  -4  -2   3  442.76   16.00
   4   2   3  488.25   15.90
  -4   2  -3  459.85   16.00
   4   2   3  501.95   16.20
   4   2   3  484.05   16.30
   4  -2  -3  491.05   15.70
  -4  -2   3  481.25   15.90
   4   2   3  493.65   16.40
  -4  -2   3  479.65   16.20
   5   2  -3   36.70    2.80
  -5   2   3   34.20    2.50
   5   2  -3   29.80    2.30
  -5   2   3   34.60    2.30
  -5  -2  -3   33.80    2.70
   5  -2   3   31.10    2.70
   5  -2   3   32.10    1.70
   5  -2   3   35.10    2.70
  -5   2   3   28.20    2.60
  -5   2   3   34.10    2.20
  -5  -2  -3   29.20    2.50
  -5  -2  -3   35.10    2.60
  -5   2   3   33.30    2.30
  -5   2  -3   32.10    1.70
   5   2   3   36.30    2.50
  -5  -2   3   31.40    2.50
  -5  -2   3   35.10    2.80
  -5  -2   3   33.70    2.40
   5  -2  -3   35.70    2.40
  -5   2  -3   32.00    2.40
  -5   2  -3   35.90    2.70
  -5  -2   3   34.80    2.60
   5   2   3   35.40    2.80
  -5  -2   3   28.40    2.40
  -5   2  -3   29.10    2.60
  -5   2  -3   34.50    2.40
   5  -2  -3   33.50    2.70
   5  -2  -3   32.70    2.70
  -5   2  -3   33.00    2.40
   6   2  -3   17.30    2.20
  -6   2   3   12.90    1.80
  -6  -2  -3   11.90    2.10
   6   2  -3   12.70    1.90
   6  -2   3   15.10    2.40
   6  -2   3   13.70    1.30
  -6  -2  -3   14.60    1.50
   6  -2   3   10.90    2.20
  -6   2   3   13.00    1.70
  -6  -2  -3   16.10    2.20
  -6   2   3   21.70    2.40
  -6  -2  -3   18.30    2.50
   6   2  -3   12.00    2.10
  -6   2   3   14.00    2.00
   6  -2  -3   21.20    2.20
  -6   2  -3   17.80    2.20
  -6   2  -3   16.10    1.30
  -6   2  -3   17.40    2.10
   6  -2  -3   12.80    2.30
   6   2   3   17.20    2.50
  -6  -2   3   20.80    2.60
  -6  -2   3   13.10    2.20
   6  -2  -3   18.60    2.40
  -6   2  -3   15.20    2.10
  -6  -2   3   13.60    2.10
   6   2   3   15.00    2.20
  -6   2  -3   20.90    2.60
  -6  -2   3   18.90    2.60
  -6  -2   3   17.30    2.60
  -6   2  -3   15.50    2.00
   7   2  -3    0.20    1.10
  -7   2   3    1.30    1.30
  -7   2   3    0.40    1.10
   7  -2   3    2.70    1.60
  -7   2   3    0.80    1.10
  -7  -2  -3    0.90    1.40
  -7   2   3    0.00    0.80
  -7   2   3    2.10    1.20
  -7  -2  -3   -1.10    1.10
   7  -2   3    1.30    0.70
   7  -2   3    2.30    1.60
  -7  -2  -3    3.50    1.70
   7   2  -3    1.80    1.70
   7   2  -3    0.10    1.30
  -7  -2  -3    0.30    0.70
  -7  -2   3    0.90    1.10
   7   2   3    1.10    1.30
  -7   2  -3    1.30    1.10
  -7   2  -3    2.10    1.40
  -7  -2   3    0.50    1.10
  -7   2  -3   -1.00    1.00
  -7  -2   3   -0.10    1.40
   7   2   3    1.70    1.50
   7  -2  -3   -0.40    1.40
  -7   2  -3    0.70    1.10
   7  -2  -3    2.70    1.60
  -7  -2   3    2.80    1.60
   7  -2  -3    1.00    1.00
  -7   2  -3    1.70    1.50
  -7  -2   3   -1.30    1.30
  -8  -2  -3    0.10    1.50
  -8   2   3    0.20    1.40
   8   2  -3    0.20    1.20
   8  -2   3   -0.70    1.50
  -8   2   3    0.60    1.20
  -8   2   3   -0.60    1.40
   8   2  -3   -1.10    1.50
  -8  -2  -3   -0.30    1.30
  -8  -2  -3    3.90    2.00
  -8   2   3    0.60    1.30
  -8  -2  -3    0.80    0.80
  -8   2   3    0.70    1.00
   8  -2   3    0.90    1.50
  -8  -2   3   -1.00    1.10
   8   2   3    0.60    1.50
  -8   2  -3   -1.70    1.20
   8   2   3    5.10    1.70
   8  -2  -3   -0.20    1.30
  -8   2  -3   -0.60    1.20
  -8   2  -3   -2.00    1.40
  -8   2  -3    1.50    1.20
  -8   2  -3    0.00    0.70
  -8  -2   3    0.50    1.60
   8  -2  -3    0.60    1.60
   8  -2  -3    2.90    1.40
  -8  -2   3    0.70    1.30
  -8  -2   3   -0.10    1.50
  -9   2   3    3.60    2.00
   9   2  -3    2.70    2.10
  -9   2   3    1.10    1.80
  -9  -2  -3    3.50    2.10
   9  -2   3    3.40    2.10
   9   2  -3    4.90    2.20
  -9  -2  -3    2.10    1.90
   9  -2   3    2.70    2.20
  -9   2   3    3.20    1.40
   9  -2  -3    1.30    1.90
  -9  -2   3    4.70    1.60
   9   2   3    0.70    1.70
  -9   2  -3    4.30    1.80
   9  -2  -3    2.90    2.40
  -9  -2   3    1.20    1.50
   9  -2  -3    3.00    1.40
   9   2   3    0.70    1.90
  -9   2  -3    0.70    0.80
  -9  -2   3    3.80    2.20
  -9   2  -3    3.90    1.90
   0  -3  -3   -0.50    0.20
   0  -3  -3    0.40    0.30
   0  -3  -3    0.00    0.20
   0   3  -3    0.30    0.30
   0  -3   3    0.00    0.20
   0   3  -3    0.10    0.20
   0  -3   3   -0.10    0.20
   0   3   3    0.20    0.20
   0   3  -3    0.10    0.20
   0   3   3    0.10    0.30
   0  -3  -3    0.70    0.30
   0  -3   3    0.20    0.20
   1   3  -3   64.29    2.50
   1  -3   3   70.19    2.30
  -1  -3  -3   70.69    2.80
  -1  -3  -3   63.29    2.50
   1  -3   3   68.59    2.40
  -1   3   3   68.49    2.70
  -1   3   3   69.99    2.40
   1  -3   3   69.29    2.50
  -1  -3  -3   64.19    2.70
   1   3  -3   67.59    2.40
   1   3  -3   63.99    2.70
   1   3  -3   71.49    2.80
   1  -3   3   67.79    2.70
   1  -3  -3   71.39    2.40
  -1  -3   3   69.19    2.50
  -1   3  -3   64.39    2.70
  -1  -3   3   64.29    2.70
  -1  -3   3   69.79    2.50
   1   3   3   69.29    2.70
  -1  -3   3   71.89    2.80
  -1   3  -3   70.29    2.40
   1   3   3   62.19    2.80
   1   3   3   69.59    2.40
   1  -3  -3   69.69    2.70
  -1   3  -3   67.89    2.50
   1  -3  -3   66.09    2.40
  -1   3  -3   68.69    2.40
   2   3  -3  112.49    4.30
  -2  -3  -3  103.39    3.70
  -2   3   3  101.39    3.70
  -2  -3  -3   99.59    4.10
   2  -3   3  106.59    3.60
   2  -3   3  109.69    4.00
   2  -3   3  110.69    3.60
   2   3  -3  104.79    4.20
   2  -3   3  101.29    3.70
   2   3  -3  103.19    4.00
   2  -3   3  109.59    4.20
  -2  -3  -3  104.09    4.30
   2   3  -3  102.89    4.30
  -2   3   3  111.19    4.00
   2   3   3   97.39    3.70
   2  -3  -3  104.29    4.00
   2   3   3  106.19    4.30
   2   3   3  108.39    4.30
   2  -3  -3  105.79    4.10
   2  -3  -3  109.19    3.70
   2   3   3  106.79    4.20
  -2  -3   3  102.49    4.00
  -2   3  -3  101.89    3.60
  -2  -3   3  104.89    4.20
  -2  -3   3  104.99    4.20
  -2   3  -3  105.69    3.70
  -2  -3   3  100.89    4.20
  -2   3  -3  102.59    3.90
   2  -3  -3  106.89    3.70
   3   3  -3  146.29    5.50
   3  -3   3  143.39    5.00
   3   3  -3  140.39    5.40
  -3  -3  -3  139.39    5.10
  -3  -3  -3  132.59    5.60
   3   3  -3  134.29    5.60
  -3  -3  -3  137.39    5.50
   3  -3   3  136.99    5.40
  -3  -3  -3  138.59    5.10
  -3  -3  -3  129.29    6.20
   3   3  -3  129.89    5.50
   3  -3   3  143.09    4.90
   3  -3   3  138.79    5.50
   3  -3   3  141.19    4.60
  -3   3   3  134.09    5.40
  -3   3  -3  131.89    4.90
   3   3   3  134.99    5.50
  -3  -3   3  146.29    5.60
   3  -3  -3  138.99    5.20
   3  -3  -3  135.79    5.00
   3  -3  -3  142.59    5.00
  -3  -3   3  135.99    5.50
   3   3   3  132.39    5.60
  -3   3  -3  132.79    4.70
   3   3   3  136.09    5.10
   3  -3  -3  143.39    5.50
   3   3   3  138.49    5.50
  -3  -3   3  141.89    5.40
  -3   3  -3  136.39    4.90
  -4  -3  -3   31.40    2.40
  -4   3   3   29.50    2.00
  -4  -3  -3   30.10    2.60
  -4  -3  -3   27.80    2.70
  -4   3   3   27.40    2.00
   4  -3   3   32.90    2.00
  -4   3   3   31.50    2.40
   4  -3   3   21.80    2.50
  -4  -3  -3   31.00    2.00
   4   3  -3   30.00    2.50
  -4   3   3   32.80    2.10
   4  -3   3   31.90    1.60
   4  -3   3   32.30    2.50
   4   3  -3   29.60    2.30
  -4   3  -3   31.00    2.00
   4   3   3   34.20    2.60
   4   3   3   30.40    2.40
  -4  -3   3   25.80    2.70
   4   3   3   31.40    2.50
   4   3   3   26.80    2.70
  -4  -3   3   27.80    2.80
  -4  -3   3   31.70    2.30
   4  -3  -3   34.10    2.50
  -4   3  -3   28.30    1.50
  -4   3  -3   28.10    2.00
  -4   3  -3   33.30    2.40
  -4  -3   3   24.90    2.50
  -4  -3   3   24.70    2.70
  -4  -3   3   31.50    2.50
  -5   3   3   -0.10    0.70
  -5   3   3   -1.10    0.70
   5   3  -3    0.90    0.90
   5   3  -3   -0.60    0.90
  -5  -3  -3    0.60    1.00
   5  -3   3    1.30    1.10
  -5  -3  -3   -0.70    0.60
   5  -3   3   -0.40    0.50
  -5   3   3   -0.50    0.70
  -5  -3  -3    1.90    1.20
  -5   3   3    0.20    0.70
  -5  -3  -3    0.20    1.00
  -5   3   3   -0.20    0.70
  -5  -3  -3    0.60    1.20
   5   3  -3    0.20    0.90
   5  -3   3    1.30    1.10
  -5   3  -3    0.40    0.80
  -5   3  -3   -0.70    0.40
  -5  -3   3   -0.20    1.00
  -5   3  -3   -0.50    1.00
   5   3   3   -1.20    0.70
  -5  -3   3    0.30    0.90
   5  -3  -3   -1.40    0.80
  -5   3  -3   -0.30    0.80
   5   3   3    0.60    1.20
  -5   3  -3   -0.60    0.70
   5  -3  -3    1.20    1.10
  -5   3  -3   -0.10    0.70
   5  -3  -3    0.30    0.80
  -5  -3   3    0.80    1.00
  -5  -3   3   -0.60    0.90
  -5  -3   3   -1.90    0.70
  -5  -3   3    0.00    0.90
   6  -3   3   76.29    4.70
  -6  -3  -3   78.99    4.60
  -6  -3  -3   76.69    3.70
  -6   3   3   72.59    3.90
   6   3  -3   77.29    4.30
   6   3  -3   71.59    4.50
  -6   3   3   80.59    4.20
   6   3  -3   84.19    4.30
  -6  -3  -3   75.99    4.70
  -6   3   3   80.89    3.90
  -6   3   3   92.49    4.30
   6  -3   3   67.29    4.50
  -6  -3  -3   95.89    5.10
  -6  -3  -3   90.19    4.80
  -6   3   3   73.59    4.00
   6  -3   3   68.19    3.20
  -6   3  -3   95.19    4.40
  -6   3  -3   87.19    3.30
  -6  -3   3   71.89    4.50
   6  -3  -3   75.99    4.00
   6   3   3   78.79    4.80
  -6  -3   3   69.79    4.40
  -6   3  -3   69.29    4.40
   6  -3  -3   84.59    4.80
  -6  -3   3   82.79    4.80
   6  -3  -3   70.49    4.60
  -6  -3   3   77.09    4.60
  -6   3  -3   77.19    4.10
  -6   3  -3   92.19    4.30
  -6  -3   3   88.59    4.70
  -6   3  -3   79.69    4.20
  -6  -3   3   70.39    4.00
   6   3   3   78.09    4.20
  -7  -3  -3   15.30    2.60
   7  -3   3   15.00    1.50
  -7   3   3   15.80    2.80
   7  -3   3   10.90    2.40
  -7   3   3   13.30    1.80
  -7  -3  -3   17.40    2.70
   7   3  -3   18.10    2.50
  -7  -3  -3   16.60    2.70
  -7   3   3   14.50    2.50
   7   3  -3   13.60    2.40
  -7  -3  -3    9.50    2.20
   7  -3   3   14.30    2.60
  -7   3   3   13.20    2.50
  -7   3   3   15.60    2.20
  -7  -3  -3   16.00    1.80
  -7  -3  -3   14.70    2.70
  -7   3   3   14.40    2.10
   7  -3  -3   12.60    2.60
  -7  -3   3   12.00    2.40
  -7  -3   3   12.70    2.40
  -7  -3   3   15.90    2.70
   7  -3  -3   15.00    2.00
  -7   3  -3   19.60    2.40
   7  -3  -3   12.70    2.50
  -7  -3   3   14.90    2.40
  -7  -3   3   16.50    2.70
  -7   3  -3   14.10    2.10
   7   3   3   14.50    2.20
   7   3   3   13.70    2.70
  -7   3  -3   10.10    2.00
  -7   3  -3   13.20    3.20
  -7  -3   3   14.80    2.20
  -7   3  -3   17.40    2.70
   8  -3   3   -0.30    1.60
   8   3  -3   -0.20    1.30
  -8   3   3    1.30    1.00
   8   3  -3   -0.60    1.40
   8  -3   3    0.60    1.70
   8  -3   3    0.70    0.70
  -8   3   3    0.70    1.30
  -8   3   3    0.20    1.20
  -8  -3  -3    0.60    1.80
  -8   3   3    1.00    1.40
  -8  -3  -3    1.70    1.60
   8   3   3    1.40    1.40
  -8  -3   3   -0.50    1.60
   8  -3  -3    2.70    1.90
   8  -3  -3   -0.10    1.10
   8  -3  -3    1.40    1.60
  -8   3  -3    1.70    1.40
  -8   3  -3    0.70    0.80
  -8   3  -3   -1.00    0.90
   8   3   3    3.10    1.90
  -8   3  -3    2.80    1.40
  -8  -3   3    0.10    1.20
  -8  -3   3    1.30    1.80
  -9   3   3    3.60    1.90
   9  -3   3    6.00    2.40
  -9  -3  -3    8.40    2.70
  -9   3   3    8.20    2.20
  -9  -3  -3   10.40    2.80
   9   3  -3    8.30    2.40
   9   3  -3    9.40    2.70
  -9   3   3    6.10    1.80
  -9  -3  -3    6.40    1.50
   9  -3   3    3.50    2.10
   9  -3  -3    7.90    3.20
   9   3   3    4.50    3.50
   9   3   3    7.50    2.20
  -9   3  -3    7.70    2.20
  -9  -3   3    9.60    2.00
  -9  -3   3    9.00    2.70
  -9  -3   3    9.40    2.80
  -9   3  -3    9.20    1.30
   9  -3  -3    4.30    2.20
   9  -3  -3    7.10    1.80
  -9   3  -3    5.80    2.10
   0  -4  -3  715.33   21.90
   0  -4  -3  748.23   22.30
   0   4  -3  698.53   21.80
   0   4  -3  706.03   21.80
   0  -4   3  719.13   21.80
   0  -4   3  701.63   21.80
   0   4  -3  691.23   21.80
   0  -4  -3  686.03   21.80
   0   4   3  692.13   21.90
   0  -4  -3  749.13   21.70
   0  -4   3  728.43   21.80
   1   4  -3  249.38    7.90
   1   4  -3  236.08    8.30
  -1  -4  -3  253.67    8.40
  -1  -4  -3  242.78    8.40
   1  -4   3  256.27    8.30
  -1  -4  -3  257.37    7.80
  -1   4   3  250.77    8.40
  -1   4   3  243.48    7.80
   1  -4   3  255.47    7.80
   1   4  -3  244.38    8.10
  -1  -4  -3  252.27    8.30
   1   4  -3  243.68    8.30
   1  -4   3  252.27    8.00
   1  -4   3  254.77    7.80
  -1   4  -3  251.17    7.80
  -1  -4   3  252.67    8.30
   1  -4  -3  256.47    7.80
   1   4   3  248.28    8.50
  -1   4  -3  238.58    8.20
   1  -4  -3  254.37    7.80
   1   4   3  247.48    7.80
  -1  -4   3  250.77    8.10
  -1  -4   3  251.27    7.90
  -1  -4   3  259.17    8.30
  -1   4  -3  244.68    7.80
   1   4   3  251.07    8.30
   1  -4  -3  241.48    8.30
   2  -4   3  536.95   16.60
   2  -4   3  548.35   16.40
   2   4  -3  521.35   16.90
   2   4  -3  507.25   17.10
   2   4  -3  516.25   17.10
   2  -4   3  535.05   17.10
  -2  -4  -3  545.75   17.30
  -2  -4  -3  538.25   17.20
  -2  -4  -3  564.74   16.50
  -2   4   3  515.55   16.40
   2   4  -3  508.85   16.50
  -2  -4  -3  536.25   17.10
   2  -4   3  549.35   16.30
   2  -4   3  549.45   16.80
  -2   4   3  555.84   17.00
   2  -4  -3  559.44   17.10
   2  -4  -3  515.75   16.40
  -2  -4   3  532.05   17.10
  -2   4  -3  539.95   16.80
   2  -4  -3  514.95   16.40
  -2   4  -3  520.05   16.30
   2   4   3  541.75   17.20
   2   4   3  541.45   17.10
   2   4   3  507.25   16.40
  -2  -4   3  532.75   17.10
  -2   4  -3  527.25   16.30
  -2  -4   3  542.75   16.90
   2  -4  -3  542.55   17.00
   2   4   3  516.35   17.20
   3   4  -3  736.53   23.60
   3  -4   3  789.72   23.30
  -3  -4  -3  718.83   23.40
   3   4  -3  743.03   23.50
  -3  -4  -3  734.33   23.50
  -3  -4  -3  721.53   23.60
   3   4  -3  730.33   23.30
  -3   4   3  724.33   23.40
   3  -4   3  739.13   22.60
  -3   4   3  745.03   22.60
   3  -4   3  738.03   23.50
   3  -4   3  760.22   22.70
   3  -4   3  775.02   22.60
   3   4   3  697.43   22.70
  -3   4  -3  683.63   22.50
   3  -4  -3  712.53   22.60
   3   4   3  718.43   23.50
  -3   4  -3  731.73   23.10
  -3  -4   3  750.92   23.20
   3   4   3  722.43   23.40
   3  -4  -3  724.83   22.60
   3  -4  -3  737.43   23.10
  -3  -4   3  712.13   23.30
  -3  -4   3  770.02   23.60
  -3   4  -3  682.33   22.60
   3   4   3  717.23   23.60
  -3  -4   3  752.62   23.50
  -3   4  -3  766.02   23.50
   3  -4  -3  728.23   23.40
  -4   4   3  478.35   15.80
   4  -4   3  486.45   16.50
  -4   4   3  457.45   15.50
   4   4  -3  473.15   16.30
   4  -4   3  499.95   16.30
  -4  -4  -3  482.15   16.40
  -4  -4  -3  488.35   16.60
   4  -4   3  493.95   15.30
   4   4   3  492.25   16.40
  -4  -4   3  490.45   16.50
  -4   4  -3  489.05   15.30
  -4   4  -3  501.85   15.60
  -4  -4   3  502.65   16.20
  -4  -4   3  483.85   16.50
  -4   4  -3  446.96   15.50
   4   4   3  487.65   15.80
  -4  -4   3  505.85   16.60
  -4  -4   3  494.65   16.30
   4  -4  -3  492.05   16.40
   4  -4  -3  492.75   15.90
  -4  -4   3  456.75   16.50
  -4   4  -3  466.95   16.10
   4   4   3  507.85   16.70
   4   4   3  478.05   16.50
   5   4  -3  230.28    8.60
  -5  -4  -3  237.08    9.30
  -5   4   3  237.78    8.50
   5  -4   3  240.58    9.10
  -5   4   3  228.98    8.50
   5  -4   3  232.08    7.90
  -5   4   3  229.18    8.40
  -5  -4  -3  248.98    9.50
  -5   4   3  222.88    9.00
   5  -4   3  215.38    9.10
  -5  -4  -3  231.88    8.40
  -5   4   3  238.58    8.40
  -5  -4  -3  234.08    9.20
   5   4  -3  230.28    9.10
  -5  -4  -3  238.88    9.30
   5   4   3  236.38    8.60
  -5  -4   3  232.78    9.10
  -5   4  -3  217.28    8.30
   5  -4  -3  242.48    9.30
   5  -4  -3  247.08    8.60
  -5   4  -3  234.18    8.30
  -5   4  -3  229.38    8.90
  -5   4  -3  237.88    7.90
   5   4   3  230.38    9.30
  -5  -4   3  240.28    9.30
  -5  -4   3  232.88    9.50
  -5  -4   3  233.48    9.20
   5  -4  -3  225.78    9.20
  -5  -4   3  251.47    9.60
  -5   4  -3  231.68    8.40
  -5  -4   3  222.98    9.10
   6   4  -3   66.79    4.40
   6   4  -3   64.69    3.90
  -6   4   3   69.29    3.70
  -6   4   3   73.59    4.00
   6  -4   3   74.89    3.20
  -6   4   3   66.29    3.80
  -6  -4  -3   76.09    3.70
  -6  -4  -3   77.09    4.70
  -6  -4  -3   61.69    4.30
   6  -4   3   71.79    4.50
  -6   4   3   72.99    3.80
  -6  -4  -3   79.99    4.60
  -6  -4  -3   61.99    4.30
   6  -4   3   64.19    4.30
  -6   4   3   66.69    3.70
  -6  -4  -3   72.59    4.40
  -6   4   3   68.79    4.30
  -6   4  -3   68.99    4.30
   6  -4  -3   72.99    3.80
  -6   4  -3   75.29    4.10
   6   4   3   75.29    4.10
   6  -4  -3   69.19    4.40
  -6   4  -3   78.09    3.90
  -6  -4   3   72.09    4.10
  -6  -4   3   72.39    4.50
  -6  -4   3   75.39    4.50
  -6  -4   3   72.39    4.50
  -6   4  -3   76.49    3.90
  -6  -4   3   74.19    4.50
  -6  -4   3   65.99    4.50
  -6   4  -3   68.59    3.80
   6  -4  -3   78.09    4.70
   6   4   3   72.59    4.50
  -6   4  -3   74.99    3.80
  -7  -4  -3    2.30    1.50
  -7   4   3    3.40    1.00
   7  -4   3    2.40    0.90
  -7   4   3    3.50    1.40
   7   4  -3    2.10    1.30
  -7  -4  -3    3.60    1.70
  -7   4   3    4.40    1.50
  -7   4   3    2.60    1.20
   7  -4   3    2.00    1.60
   7  -4   3    4.00    1.70
  -7   4   3    4.30    1.40
   7   4  -3    3.10    1.60
  -7  -4  -3    3.00    1.90
  -7   4   3    3.00    1.70
  -7  -4  -3    2.40    1.00
  -7  -4  -3    2.30    1.80
  -7  -4  -3    2.10    1.60
  -7  -4   3    4.60    1.80
  -7   4  -3    3.00    1.30
  -7  -4   3    2.10    1.60
  -7   4  -3    1.20    1.20
  -7  -4   3    1.20    1.40
  -7  -4   3    3.10    1.60
  -7  -4   3    1.70    1.30
   7  -4  -3    2.00    1.20
  -7   4  -3    2.00    1.20
  -7   4  -3   -0.60    2.90
   7   4   3    4.20    1.80
   7   4   3    5.30    1.60
   7  -4  -3    4.90    1.80
  -7   4  -3    3.10    1.30
   7  -4  -3    1.90    1.70
  -8  -4  -3    1.70    1.10
  -8   4   3    2.20    1.10
  -8   4   3    0.90    1.40
   8   4  -3    1.80    1.50
   8  -4   3    0.40    1.90
   8   4  -3    1.40    1.70
   8  -4   3    2.40    1.90
  -8  -4  -3   -0.40    1.60
  -8   4   3    3.50    1.40
  -8  -4  -3    3.80    1.90
   8  -4   3    2.70    1.10
  -8  -4  -3    4.50    2.00
  -8   4   3    0.10    1.10
   8   4   3    6.80    2.20
  -8  -4   3   -1.80    1.60
   8  -4  -3    2.00    1.80
  -8  -4   3    3.40    1.70
   8  -4  -3    2.70    1.90
   8   4   3   -0.10    1.30
  -8  -4   3    3.90    1.70
  -8   4  -3    1.20    0.90
  -8   4  -3    1.00    1.30
   8  -4  -3    1.90    1.40
  -8  -4   3    3.80    2.00
  -9  -4  -3    2.20    1.90
   9  -4   3    5.00    3.40
   9   4  -3    1.70    1.80
  -9   4   3   -1.40    1.30
   9  -4   3    1.20    2.40
  -9  -4  -3   -1.30    1.10
   9   4  -3    1.60    2.40
  -9  -4  -3    1.60    1.90
  -9   4   3    0.30    1.60
  -9  -4   3   -0.10    1.50
   9  -4  -3   -2.00    1.20
  -9  -4   3    0.60    2.50
   9  -4  -3    0.60    2.30
   9   4   3    3.50    2.70
   9  -4  -3   -0.90    2.70
  -9   4  -3    0.40    0.80
  -9  -4   3   -0.20    1.80
   9   4   3    1.90    1.40
  -9   4  -3    0.20    1.60
   0   5  -3    0.00    0.30
   0   5  -3    0.30    0.30
   0  -5   3    0.10    0.30
   0  -5  -3    0.30    0.50
   0  -5  -3    0.30    0.30
   0  -5   3    0.70    0.40
   0  -5  -3   -0.10    0.30
   0  -5   3   -0.60    0.30
   0   5   3    0.20    0.40
   0   5  -3   -0.20    0.20
  -1   5   3  542.65   16.80
   1   5  -3  545.75   17.10
   1  -5   3  558.74   16.60
   1   5  -3  526.85   17.30
   1  -5   3  568.64   17.20
   1  -5   3  517.85   16.90
  -1  -5  -3  532.05   17.50
  -1  -5  -3  556.64   17.40
  -1  -5  -3  534.25   17.20
   1   5  -3  540.85   17.30
   1   5  -3  533.45   16.70
  -1  -5  -3  547.15   16.60
   1  -5   3  560.54   16.70
  -1   5  -3  516.85   16.70
   1   5   3  549.05   17.30
  -1  -5   3  565.44   16.70
  -1   5  -3  572.34   17.30
   1  -5  -3  572.44   16.70
   1  -5  -3  539.15   16.70
  -1  -5   3  551.34   17.30
   1   5   3  537.85   16.60
   1  -5  -3  552.64   17.40
  -1   5  -3  534.15   16.70
  -1  -5   3  568.44   17.10
  -1  -5   3  536.35   17.20
   2   5  -3   25.80    1.70
  -2   5   3   24.60    1.20
  -2  -5  -3   26.70    1.90
   2  -5   3   28.20    1.70
  -2  -5  -3   26.00    1.20
   2  -5   3   23.20    1.60
   2   5  -3   22.40    1.80
   2   5  -3   24.70    1.30
   2  -5   3   27.10    1.10
  -2  -5  -3   25.70    1.90
   2  -5   3   26.40    1.90
   2   5  -3   25.20    2.00
  -2   5   3   25.90    1.20
   2  -5   3   25.10    1.10
  -2  -5  -3   22.10    2.10
  -2   5  -3   26.50    1.10
  -2  -5   3   25.40    1.70
   2  -5  -3   26.90    1.20
   2   5   3   23.70    1.90
  -2  -5   3   28.70    1.90
  -2   5  -3   27.90    1.60
  -2  -5   3   26.30    1.90
  -2   5  -3   24.80    1.10
   2  -5  -3   25.10    1.10
   2   5   3   26.90    1.20
   2  -5  -3   26.20    1.80
  -2  -5   3   33.00    2.00
   2   5   3   28.20    1.90
   2  -5  -3   27.60    1.90
  -3   5   3   11.50    0.90
   3   5  -3   10.40    1.60
  -3   5   3   14.00    1.70
   3   5  -3   11.90    1.60
  -3  -5  -3   12.60    1.80
   3  -5   3   15.00    1.70
   3  -5   3   10.70    0.90
  -3  -5  -3   12.50    1.70
   3  -5   3    9.50    1.00
  -3   5   3   12.10    1.40
  -3  -5  -3   10.50    1.50
   3   5  -3   14.90    2.00
   3  -5   3    9.30    1.40
   3  -5  -3   12.40    0.90
  -3   5  -3   13.40    1.60
  -3   5  -3   10.00    1.50
  -3  -5   3   13.80    1.70
  -3   5  -3   10.90    0.90
  -3   5  -3    9.30    0.90
  -3  -5   3   13.40    1.60
  -3  -5   3   13.70    1.70
   3   5   3   10.50    1.50
   3  -5  -3   10.50    1.50
  -3  -5   3   14.50    1.80
   3   5   3   12.30    1.60
  -3  -5   3   10.90    1.60
   3   5   3   10.40    1.00
  -3  -5   3   11.00    1.50
   3   5   3   10.80    1.60
  -4   5   3   18.90    1.50
  -4  -5  -3   24.90    2.10
  -4  -5  -3   26.60    2.30
   4  -5   3   22.20    2.50
   4   5  -3   22.90    2.10
  -4   5   3   25.00    1.90
  -4   5   3   16.00    1.50
   4  -5   3   25.00    1.50
  -4  -5  -3   25.70    2.80
   4  -5   3   23.90    2.10
  -4   5   3   16.10    2.00
  -4  -5  -3   27.10    2.50
  -4  -5  -3   21.60    2.50
   4  -5  -3   21.60    1.80
   4   5   3   20.00    1.80
  -4   5  -3   20.70    1.50
  -4   5  -3   23.10    1.50
  -4  -5   3   24.70    2.60
  -4   5  -3   18.00    1.50
   4   5   3   29.20    2.60
   4  -5  -3   21.30    2.20
  -4  -5   3   23.70    2.20
   4   5   3   21.70    2.40
   4  -5  -3   21.50    2.70
  -4  -5   3   21.10    2.10
  -4  -5   3   23.10    2.50
  -4   5  -3   23.50    2.10
  -4  -5   3   22.50    2.60
  -4  -5   3   15.20    2.20
   4   5   3   26.10    2.50
  -5  -5  -3  141.49    6.60
   5  -5   3  131.19    5.00
  -5   5   3  141.59    5.70
  -5  -5  -3  144.09    6.40
  -5  -5  -3  144.09    6.50
  -5  -5  -3  132.89    5.70
  -5  -5  -3  137.39    6.30
   5   5  -3  145.59    6.30
   5  -5   3  129.49    6.20
   5  -5   3  132.49    6.10
  -5   5   3  138.39    5.50
   5   5  -3  134.39    5.60
  -5  -5  -3  138.29    6.40
  -5   5   3  131.89    5.30
  -5   5   3  143.69    5.40
  -5   5   3  132.19    6.10
  -5   5  -3  126.29    5.10
   5  -5  -3  136.79    6.40
  -5   5  -3  136.39    5.40
  -5  -5   3  133.39    6.30
  -5  -5   3  139.09    6.30
  -5  -5   3  135.69    6.10
  -5   5  -3  135.89    5.40
   5  -5  -3  146.69    6.40
  -5   5  -3  135.19    6.00
  -5  -5   3  131.09    6.30
  -5  -5   3  135.19    6.00
   5  -5  -3  144.49    5.70
  -5  -5   3  146.19    6.70
   5   5   3  126.69    6.30
  -5   5  -3  141.19    5.90
   5   5   3  138.59    5.60
  -6  -5  -3   61.19    3.50
   6  -5   3   61.19    4.10
   6   5  -3   61.29    4.20
   6  -5   3   57.39    2.80
  -6   5   3   55.79    4.10
  -6   5   3   53.39    3.20
  -6  -5  -3   64.19    4.20
  -6   5   3   64.79    3.50
  -6  -5  -3   57.89    4.10
  -6  -5  -3   52.59    4.10
  -6  -5  -3   62.69    4.40
  -6   5   3   58.79    3.40
   6   5  -3   61.29    3.60
  -6   5   3   53.99    3.30
   6  -5   3   51.19    3.90
  -6  -5  -3   66.39    4.40
  -6  -5   3   69.59    3.90
  -6   5  -3   57.39    4.00
  -6   5  -3   63.79    3.40
   6  -5  -3   60.59    3.50
   6   5   3   65.39    4.40
  -6   5  -3   64.19    3.40
  -6  -5   3   51.79    4.00
   6  -5  -3   57.19    4.20
  -6   5  -3   62.59    3.40
  -6  -5   3   56.49    4.10
  -6  -5   3   56.99    4.30
  -6  -5   3   60.79    4.30
   6  -5  -3   60.09    4.10
  -6  -5   3   61.99    4.20
   6   5   3   53.69    3.50
   7  -5   3   13.00    2.60
  -7  -5  -3   10.20    1.70
  -7   5   3   11.20    1.70
  -7  -5  -3   13.60    2.60
  -7   5   3   15.50    2.20
   7   5  -3   14.00    2.20
   7  -5   3   13.90    2.70
  -7  -5  -3   18.50    2.90
  -7  -5  -3   11.70    2.50
   7   5  -3   14.30    2.60
  -7   5   3   15.50    2.10
   7  -5   3   11.50    1.40
  -7   5   3    9.80    2.40
  -7  -5  -3   10.10    2.50
  -7   5   3   15.70    2.00
   7  -5  -3   13.80    2.60
  -7  -5   3   10.90    2.30
  -7  -5   3   13.10    2.60
  -7  -5   3   12.00    2.20
   7   5   3   16.90    3.00
   7   5   3   15.40    2.20
  -7   5  -3   13.80    3.00
  -7  -5   3   15.00    2.70
  -7   5  -3   12.30    1.90
  -7   5  -3   15.80    2.00
   7  -5  -3   15.90    2.10
   7  -5  -3    9.80    2.20
  -7  -5   3   14.20    3.10
  -7  -5   3   15.40    2.70
  -7   5  -3   14.70    2.00
  -8  -5  -3    8.60    2.50
   8  -5   3   14.80    2.80
  -8   5   3   10.30    2.00
   8  -5   3   13.40    2.80
  -8   5   3   13.50    2.00
  -8  -5  -3   12.10    2.50
  -8   5   3   14.30    2.20
   8   5  -3   11.30    2.70
  -8  -5  -3   13.90    2.10
  -8  -5  -3   11.00    2.70
  -8   5   3   12.20    2.20
  -8   5  -3   12.20    2.20
   8  -5  -3   14.10    2.20
  -8  -5   3   15.10    3.00
  -8  -5   3    8.80    2.60
   8  -5  -3   15.50    2.90
  -8   5  -3   15.10    2.20
   8  -5  -3   18.40    3.20
  -8  -5   3   13.30    2.30
  -8  -5   3   12.50    3.00
   8   5   3   14.90    2.40
  -8   5  -3   13.10    2.00
   8   5   3   11.50    2.60
   9  -5   3    9.90    2.80
  -9  -5  -3    9.90    2.70
  -9  -5  -3    8.60    1.90
  -9   5   3   14.00    2.70
  -9  -5  -3   10.60    2.70
   9   5  -3    9.00    2.10
  -9   5   3   10.40    2.50
  -9   5   3   10.00    2.20
   9   5   3    6.80    2.20
   9  -5  -3    6.90    2.70
   9  -5  -3    8.90    2.70
  -9   5  -3   10.20    2.40
   9  -5  -3    7.00    1.90
  -9  -5   3   12.60    3.00
  -9   5  -3    9.90    2.50
  -9  -5   3   14.90    3.00
  -9  -5   3   10.10    2.40
   9   5   3   10.00    2.90
   0  -6   3 1092.09   31.70
   0   6  -3 1017.00   31.70
   0   6  -3  996.40   31.60
   0  -6   3 1020.70   31.60
   0  -6  -3 1038.70   31.60
   0   6  -3  970.80   31.70
   0   6   3 1065.69   32.20
   0  -6  -3 1062.19   32.30
   0  -6  -3 1040.80   31.70
   0  -6   3 1058.99   31.60
   1   6  -3  131.99    5.10
   1  -6   3  132.89    4.40
  -1  -6  -3  134.99    5.00
   1  -6   3  133.99    4.80
  -1   6   3  126.69    4.50
   1  -6   3  134.19    4.30
  -1  -6  -3  136.99    5.10
  -1  -6  -3  133.89    5.30
   1   6  -3  135.19    5.10
   1   6  -3  133.39    4.40
  -1   6   3  139.99    4.50
   1  -6   3  135.69    5.00
  -1  -6  -3  135.69    4.20
  -1   6  -3  130.49    4.40
   1   6   3  131.59    5.00
  -1  -6   3  137.59    5.00
  -1  -6   3  131.79    5.00
  -1  -6   3  133.39    4.80
   1  -6  -3  138.99    4.50
   1  -6  -3  136.69    4.40
  -1   6  -3  126.79    4.90
   1  -6  -3  134.99    5.30
  -1  -6   3  135.69    4.40
   1   6   3  135.09    5.10
  -1   6  -3  132.59    4.40
  -2   6   3  224.38    8.00
   2   6  -3  209.88    7.70
  -2   6   3  224.18    6.90
   2   6  -3  226.98    8.10
   2   6  -3  206.98    7.90
   2   6  -3  212.38    7.00
   2  -6   3  219.58    7.60
  -2  -6  -3  214.48    8.00
   2  -6   3  223.18    7.70
  -2  -6  -3  215.48    8.00
   2  -6   3  222.18    6.80
   2  -6   3  219.68    8.30
  -2  -6  -3  219.08    7.90
  -2   6   3  213.28    6.90
  -2  -6   3  228.58    7.70
   2  -6  -3  210.38    7.80
   2  -6  -3  219.58    6.80
   2   6   3  221.68    8.10
   2   6   3  236.98    8.00
  -2  -6   3  223.28    8.10
  -2  -6   3  218.88    8.10
   2  -6  -3  208.88    7.90
  -2  -6   3  231.58    8.00
   2  -6  -3  225.08    6.90
  -2   6  -3  222.38    7.90
  -2  -6   3  212.28    8.00
  -2  -6   3  222.98    7.90
   2   6   3  212.38    6.90
  -3  -6  -3   31.30    2.50
   3  -6   3   33.90    2.20
   3  -6   3   32.10    1.90
   3  -6   3   31.50    2.30
  -3   6   3   35.90    2.30
   3   6  -3   34.20    1.70
   3   6  -3   34.60    2.30
  -3   6   3   33.80    1.50
  -3  -6  -3   28.60    2.40
   3   6   3   35.30    2.40
  -3  -6   3   26.20    2.20
   3   6   3   32.60    1.60
   3   6   3   27.20    2.30
  -3   6  -3   31.10    2.10
  -3  -6   3   34.50    2.40
  -3  -6   3   36.80    2.60
  -3   6  -3   28.70    1.40
   3  -6  -3   30.30    2.20
  -3  -6   3   31.10    2.30
   3  -6  -3   34.70    2.20
   3   6   3   32.00    2.40
  -3  -6   3   34.80    2.30
  -4   6   3   41.70    2.60
   4  -6   3   46.40    3.10
  -4  -6  -3   34.60    2.90
  -4   6   3   44.40    2.10
   4  -6   3   45.90    2.80
  -4  -6  -3   48.20    3.20
  -4  -6  -3   44.30    3.10
  -4   6   3   42.00    2.90
   4  -6   3   42.10    2.20
  -4  -6  -3   53.19    3.30
  -4   6   3   42.90    2.00
  -4   6   3   42.90    2.10
   4   6  -3   46.60    3.00
  -4  -6  -3   36.70    4.60
  -4  -6  -3   43.60    2.80
  -4  -6   3   39.80    3.00
   4   6   3   44.30    3.00
   4   6   3   42.70    2.20
  -4  -6   3   38.40    3.00
  -4   6  -3   44.00    2.80
  -4  -6   3   43.70    2.80
   4   6   3   36.10    3.00
   4  -6  -3   46.10    2.60
   4  -6  -3   46.80    2.90
   4   6   3   48.30    3.30
  -4   6  -3   43.90    2.00
   4  -6  -3   40.80    2.90
  -4  -6   3   44.70    3.20
  -4   6  -3   42.30    2.10
  -4   6  -3   43.20    2.20
  -4  -6   3   42.30    3.40
  -4   6  -3   39.40    2.10
   5   6  -3    0.50    1.10
   5  -6   3    0.80    1.10
  -5   6   3    0.00    0.70
  -5   6   3    2.60    0.80
  -5  -6  -3    1.50    1.00
  -5  -6  -3    1.70    1.30
   5   6  -3    1.60    0.90
  -5  -6  -3    1.10    1.30
  -5   6   3    0.80    0.70
   5  -6   3    0.40    1.20
   5  -6   3    0.50    0.60
  -5   6   3    0.10    0.70
  -5  -6  -3    0.00    1.20
  -5  -6  -3   -1.60    1.00
  -5   6   3    0.00    0.90
  -5  -6  -3    1.00    1.10
  -5  -6   3    0.90    1.20
  -5  -6   3    2.50    1.40
   5   6   3    1.10    1.30
   5  -6  -3    1.50    1.20
  -5   6  -3    1.00    0.70
  -5  -6   3    2.60    1.40
  -5  -6   3    0.90    1.20
  -5   6  -3    0.50    0.70
   5  -6  -3    1.20    1.30
  -5  -6   3   -1.10    1.00
  -5   6  -3    0.50    1.00
   5   6   3    3.80    1.00
   5  -6  -3    0.50    0.80
  -5  -6   3    3.20    1.50
  -6  -6  -3   47.00    3.70
  -6   6   3   50.99    2.90
  -6   6   3   43.40    2.70
   6  -6   3   43.10    3.60
   6   6  -3   47.60    3.10
  -6  -6  -3   47.60    3.20
   6  -6   3   46.00    2.90
  -6  -6  -3   43.20    3.80
  -6   6   3   42.50    3.50
  -6  -6  -3   46.10    3.80
  -6   6   3   47.50    2.80
  -6   6   3   49.80    2.90
   6   6  -3   47.40    3.70
  -6  -6  -3   50.99    4.00
  -6   6   3   51.39    3.10
   6   6   3   41.00    2.90
   6  -6  -3   47.00    3.80
  -6   6  -3   48.70    2.80
  -6   6  -3   47.90    2.80
   6  -6  -3   48.30    3.10
  -6  -6   3   41.90    3.90
  -6  -6   3   54.89    4.00
  -6  -6   3   46.40    3.80
  -6  -6   3   47.90    3.80
   6   6   3   48.80    4.00
  -6  -6   3   42.00    4.20
  -6   6  -3   49.30    3.60
  -6   6  -3   54.59    2.90
  -6  -6   3   43.20    3.40
  -6   6  -3   48.00    2.80
  -7  -6  -3   17.50    2.90
   7   6  -3   18.00    2.80
  -7   6   3   16.00    2.10
  -7   6   3   21.60    3.30
  -7  -6  -3   26.80    3.50
  -7  -6  -3   22.50    3.30
   7  -6   3   17.10    1.70
  -7   6   3   15.30    2.10
   7  -6   3   16.30    2.90
  -7  -6  -3   19.00    3.10
  -7   6   3   18.40    2.20
  -7   6   3   17.90    2.20
  -7  -6  -3   17.90    2.80
   7   6  -3   18.90    2.40
  -7   6   3   13.90    2.00
   7  -6   3   14.40    2.60
  -7  -6  -3   19.80    2.40
  -7  -6   3   24.90    3.30
  -7  -6   3   21.40    3.10
  -7   6  -3   15.00    2.70
   7  -6  -3   20.40    3.10
  -7  -6   3   19.10    2.50
  -7  -6   3   17.40    2.80
  -7   6  -3   14.90    2.00
   7  -6  -3   13.20    2.60
  -7   6  -3   16.60    2.10
   7  -6  -3   20.60    2.40
  -7   6  -3   20.50    2.30
  -7  -6   3   18.00    2.80
  -7   6  -3   18.50    2.10
   7   6   3   16.70    2.90
   7   6   3   18.50    2.30
  -7  -6   3   19.60    3.00
   8  -6   3    7.50    2.40
   8   6  -3    5.00    1.60
  -8   6   3    1.20    1.40
  -8  -6  -3    3.80    2.10
   8  -6   3    4.00    1.10
  -8  -6  -3    4.00    1.50
  -8  -6  -3    5.00    2.10
  -8   6   3    1.30    1.40
   8  -6   3    3.00    2.10
  -8   6   3    4.80    1.80
  -8  -6  -3    3.90    2.10
  -8   6   3    2.00    1.30
   8   6  -3    3.70    2.30
  -8  -6   3    2.10    2.00
   8   6   3    3.30    1.60
  -8   6  -3    4.50    1.50
  -8  -6   3    4.50    2.30
   8  -6  -3    4.40    1.60
  -8   6  -3    4.40    1.40
   8  -6  -3    2.40    1.90
  -8   6  -3    4.10    1.50
  -8  -6   3    0.30    1.60
   8   6   3    4.40    2.30
  -8  -6   3    5.40    2.40
   8  -6  -3    2.40    2.00
   9   6  -3   13.60    2.60
   9  -6   3   22.80    3.90
   9  -6   3   13.60    2.40
  -9  -6  -3   20.10    4.30
  -9   6   3   16.10    2.50
  -9  -6  -3   17.60    2.60
   9   6  -3   23.30    3.80
  -9   6   3   11.40    3.50
   9  -6   3   14.00    3.00
  -9   6   3   17.20    2.70
  -9  -6  -3   15.10    3.30
  -9  -6  -3    9.80    3.00
  -9   6  -3   16.50    2.40
   9   6   3   15.90    2.90
   9  -6  -3   15.30    2.50
   9   6   3   12.00    3.30
  -9   6  -3   12.40    2.40
  -9  -6   3   12.50    2.60
   9  -6  -3   12.30    3.00
  -9  -6   3   10.40    3.10
   9  -6  -3   19.10    3.60
  -9  -6   3   18.50    3.80
  -9  -6   3   20.50    3.90
   0  -7   3    0.00    0.40
   0   7  -3   -0.60    0.40
   0  -7   3    0.70    0.40
   0   7  -3    1.00    0.50
   0   7  -3    0.30    0.50
   0  -7  -3   -0.40    0.40
   0  -7   3    1.10    0.60
   0  -7  -3    0.30    0.40
   0  -7   3    0.20    0.40
   0  -7  -3    0.20    0.70
   1  -7   3  215.58    6.80
   1   7  -3  211.58    6.80
   1  -7   3  224.88    6.70
  -1  -7  -3  213.08    7.50
  -1  -7  -3  217.38    7.60
  -1  -7  -3  220.48    7.80
   1  -7   3  214.48    6.80
  -1   7   3  211.18    6.90
   1   7  -3  210.58    7.60
   1   7  -3  213.98    7.60
   1  -7   3  215.78    7.40
  -1  -7  -3  216.18    6.60
   1  -7   3  217.28    7.30
  -1   7   3  214.58    7.00
  -1   7  -3  194.78    6.80
  -1  -7   3  211.48    6.80
  -1  -7   3  207.18    7.60
   1   7   3  213.68    7.60
  -1  -7   3  205.28    7.40
  -1  -7   3  210.68    7.50
   1  -7  -3  202.38    7.70
  -1  -7   3  209.48    7.40
   1  -7  -3  213.18    6.80
  -1   7  -3  209.08    6.90
   1   7   3  219.68    7.50
  -1  -7   3  215.08    7.30
   1  -7  -3  209.38    6.80
  -1   7  -3  214.98    7.40
  -2  -7  -3   80.79    3.80
   2  -7   3   74.79    3.50
   2   7  -3   69.79    3.60
   2   7  -3   79.29    3.50
   2   7  -3   74.39    2.70
  -2  -7  -3   76.89    3.70
   2  -7   3   78.29    3.50
  -2   7   3   74.59    3.70
  -2   7   3   77.49    2.70
  -2  -7  -3   76.29    3.60
   2  -7   3   81.09    3.40
  -2   7   3   74.09    2.70
   2  -7  -3   77.59    3.70
  -2   7  -3   77.69    2.60
   2  -7  -3   85.49    3.70
   2  -7  -3   81.29    2.60
  -2  -7   3   77.09    3.70
  -2  -7   3   82.89    3.70
  -2  -7   3   83.29    3.50
  -2   7  -3   73.69    2.50
  -2  -7   3   76.79    3.80
  -2  -7   3   76.59    3.60
  -2  -7   3   74.99    3.80
   2   7   3   82.79    3.90
  -2   7  -3   76.79    3.60
   2   7   3   79.99    3.70
   2   7   3   76.99    3.80
   3  -7   3   34.10    2.40
  -3   7   3   26.70    1.30
  -3  -7  -3   26.10    2.30
   3  -7   3   28.20    2.00
  -3  -7  -3   26.90    2.30
   3   7  -3   26.80    1.40
   3   7  -3   26.40    2.10
   3  -7   3   27.20    1.80
  -3   7   3   31.10    2.30
  -3  -7  -3   29.70    2.40
  -3  -7  -3   29.60    2.30
   3  -7  -3   23.10    2.10
  -3  -7   3   27.30    2.20
  -3   7  -3   26.10    1.20
   3  -7  -3   31.40    2.10
   3   7   3   24.30    2.10
  -3  -7   3   31.70    2.20
   3   7   3   27.40    2.40
  -3  -7   3   24.60    2.10
   3   7   3   28.10    1.30
  -3  -7   3   26.50    2.40
   3  -7  -3   27.50    2.10
  -3  -7   3   25.20    2.80
  -3  -7   3   28.60    2.30
  -3   7  -3   27.10    1.10
  -3   7  -3   29.30    2.10
  -3   7  -3   27.60    1.10
   3   7   3   30.10    2.50
   4   7  -3    5.40    1.40
  -4  -7  -3    1.60    1.10
  -4   7   3    6.70    0.80
  -4  -7  -3    3.10    1.10
  -4   7   3    4.30    0.70
  -4   7   3    4.70    1.20
  -4  -7  -3    4.30    1.40
  -4   7   3    4.40    0.80
  -4  -7  -3    5.30    1.30
   4  -7   3    4.20    1.40
   4   7  -3    5.40    0.80
  -4   7   3    3.50    0.70
   4  -7   3    4.80    1.20
  -4  -7  -3    5.80    1.50
  -4  -7  -3    4.20    1.40
  -4  -7   3    3.50    1.20
  -4  -7   3    3.90    1.40
   4   7   3    4.90    0.80
   4  -7  -3    3.70    1.00
  -4   7  -3    5.30    0.70
  -4  -7   3    4.70    1.40
  -4  -7   3    4.20    1.30
  -4   7  -3    6.20    0.70
   4   7   3    3.90    1.40
  -4  -7   3    6.20    1.50
  -4  -7   3    4.90    1.50
   4  -7  -3    8.00    1.60
  -4   7  -3    5.30    0.70
  -4   7  -3    5.20    0.70
   4  -7  -3    4.90    1.40
  -5  -7  -3    3.40    1.30
   5  -7   3    1.60    0.80
  -5   7   3    3.00    0.80
  -5   7   3    2.60    0.80
  -5  -7  -3    2.30    1.40
  -5   7   3    0.70    1.00
  -5   7   3    1.90    1.20
  -5   7   3    1.00    0.70
   5  -7   3    1.30    1.20
  -5  -7  -3    2.50    1.40
  -5  -7  -3    1.20    1.20
   5  -7   3    0.50    1.20
   5   7  -3    0.00    1.10
   5   7  -3    3.00    1.00
  -5  -7  -3    2.00    1.40
  -5   7   3    2.00    1.10
  -5  -7  -3    0.70    1.20
  -5  -7   3    1.40    1.30
  -5   7  -3    2.40    0.70
  -5  -7   3    1.90    1.30
  -5  -7   3    0.60    1.10
  -5   7  -3    0.90    0.70
   5  -7  -3    1.50    1.30
   5  -7  -3    1.30    1.30
  -5   7  -3    3.50    0.80
  -5   7  -3    2.20    0.70
  -5  -7   3    1.40    1.40
   5   7   3    1.60    1.00
   5  -7  -3    2.30    1.00
  -5   7  -3    2.50    1.30
  -5  -7   3    0.90    1.20
  -5  -7   3   -1.20    1.20
   5   7   3    0.00    1.20
  -6  -7  -3   87.09    5.50
  -6  -7  -3   96.29    5.60
  -6   7   3   93.39    4.00
  -6   7   3  101.09    5.50
   6   7  -3   93.29    5.30
  -6  -7  -3   92.89    4.90
  -6   7   3  100.19    4.80
  -6   7   3   93.49    4.20
  -6  -7  -3  101.79    5.70
   6  -7   3   85.49    5.10
  -6   7   3   94.99    4.20
  -6   7   3   92.69    4.10
  -6  -7  -3   97.39    5.50
   6  -7   3   86.79    4.00
   6   7  -3  102.39    4.60
  -6  -7  -3   88.49    5.30
   6  -7   3   95.29    5.50
  -6   7  -3   98.49    4.10
   6   7   3   90.99    4.40
  -6  -7   3   92.89    5.50
  -6   7  -3   85.09    4.00
  -6   7  -3   88.79    4.00
  -6  -7   3   91.39    5.40
   6  -7  -3   82.29    5.20
   6  -7  -3   93.99    5.50
  -6   7  -3   93.89    4.10
   6   7   3   99.59    5.60
  -6   7  -3   92.69    5.10
  -6  -7   3   90.39    5.50
  -6  -7   3   89.09    5.20
   6  -7  -3   92.49    4.60
  -6  -7   3   91.19    5.60
  -6  -7   3   93.09    5.10
  -7  -7  -3   83.09    5.60
   7  -7   3   85.09    3.90
  -7  -7  -3   92.79    5.90
  -7   7   3   80.69    4.00
  -7  -7  -3   77.99    5.40
  -7   7   3   85.49    5.40
  -7  -7  -3   78.09    4.60
  -7  -7  -3   78.19    5.50
   7   7  -3   81.09    5.40
  -7   7   3   77.39    4.00
  -7   7   3   89.49    4.30
   7  -7   3   86.19    5.30
  -7  -7  -3   84.49    5.40
   7  -7   3   72.99    5.10
   7   7  -3   80.29    4.40
  -7   7   3   73.39    4.00
  -7   7   3   75.89    4.30
  -7   7  -3   82.59    4.00
  -7   7  -3   79.59    5.10
  -7   7  -3   82.19    4.10
   7   7   3   90.39    5.70
  -7  -7   3   82.49    5.30
   7  -7  -3   81.99    4.50
  -7  -7   3   91.89    5.60
   7  -7  -3   81.29    5.40
  -7   7  -3   87.19    4.50
   7  -7  -3   79.79    5.20
  -7  -7   3   92.79    5.90
  -7  -7   3   77.79    5.40
  -7   7  -3   75.39    3.90
  -7  -7   3   74.79    4.80
  -7  -7   3   85.39    5.50
   7   7   3   81.49    4.40
   8  -7   3   31.20    4.00
  -8  -7  -3   43.80    3.70
  -8   7   3   37.40    3.40
  -8   7   3   40.00    3.10
   8   7  -3   34.70    4.30
  -8  -7  -3   37.20    4.50
  -8  -7  -3   51.79    4.80
  -8  -7  -3   52.89    4.50
   8  -7   3   50.89    2.80
   8   7  -3   48.00    3.60
  -8   7   3   44.10    3.30
  -8   7   3   44.40    3.50
   8  -7   3   48.60    4.70
  -8  -7   3   50.59    4.90
   8   7   3   42.80    3.60
   8  -7  -3   52.89    3.70
   8  -7  -3   44.30    4.40
  -8  -7   3   32.60    4.20
  -8   7  -3   41.20    3.10
  -8   7  -3   40.00    3.10
  -8  -7   3   40.30    4.80
   8   7   3   54.09    4.70
   8  -7  -3   39.50    4.60
  -8   7  -3   45.10    3.10
  -8  -7   3   47.70    4.20
  -9   7   3    3.40    1.80
   9   7  -3    2.80    1.90
  -9   7   3    1.00    1.50
  -9  -7  -3    4.50    2.50
  -9  -7  -3    1.60    1.80
   9  -7   3    3.00    2.40
   9   7  -3    1.10    2.30
  -9  -7  -3    5.80    3.00
   9  -7   3    2.70    2.20
  -9   7   3    3.50    1.70
  -9  -7  -3   11.70    3.30
   9  -7   3    3.90    1.10
  -9   7  -3    2.70    1.70
  -9  -7   3    1.80    2.50
   9   7   3   10.00    2.90
  -9  -7   3    0.10    2.10
   9  -7  -3    3.30    1.70
  -9   7  -3    4.00    1.50
  -9  -7   3    2.70    2.20
  -9  -7   3    5.00    2.90
   9   7   3    3.20    1.90
   9  -7  -3    3.70    2.20
   9  -7  -3    5.60    2.20
   0  -8   3    0.40    0.50
   0  -8   3    1.40    0.50
   0   8  -3   -0.10    0.60
   0   8   3    0.70    0.60
   0  -8   3    0.90    0.50
   0   8  -3    0.80    0.50
   0  -8  -3   -0.40    0.40
   0  -8  -3   -0.20    0.50
   0  -8  -3   -0.10    0.80
   0  -8   3    0.90    0.60
   0   8  -3   -0.20    0.50
   0  -8  -3    1.30    0.50
   0  -8   3    1.30    0.50
   0  -8   3    1.10    0.50
   1   8  -3  598.54   19.80
  -1  -8  -3  606.24   20.00
   1  -8   3  602.14   19.40
  -1  -8  -3  620.34   19.60
  -1  -8  -3  610.24   18.60
   1  -8   3  614.54   18.90
  -1  -8  -3  634.84   19.80
   1  -8   3  624.74   18.80
  -1  -8  -3  619.34   18.60
   1   8  -3  610.34   18.90
   1  -8   3  610.74   19.50
   1  -8   3  610.04   18.80
  -1   8   3  598.64   19.00
   1  -8   3  625.84   19.00
   1  -8  -3  598.74   19.40
  -1  -8   3  621.24   18.80
   1   8   3  616.24   19.80
   1   8   3  639.34   19.70
  -1  -8   3  599.24   19.60
  -1   8  -3  617.24   19.00
   1  -8  -3  596.44   20.00
  -1  -8   3  628.74   19.60
  -1  -8   3  638.94   19.90
  -1  -8   3  625.44   19.70
   1  -8  -3  623.44   19.00
  -1  -8   3  616.74   19.60
   1  -8  -3  623.74   18.90
  -2  -8  -3  291.67   10.00
  -2   8   3  280.17    8.70
  -2  -8  -3  275.97   10.10
  -2   8   3  274.07    8.80
   2  -8   3  284.67    9.70
  -2  -8  -3  277.87    9.90
   2  -8   3  279.07    9.90
  -2  -8  -3  276.67   10.10
   2  -8   3  268.97    9.80
   2   8  -3  289.07    9.90
  -2  -8   3  291.47   10.00
   2  -8  -3  274.47   10.00
   2   8   3  275.27   10.00
  -2  -8   3  279.77    9.70
  -2   8  -3  282.37    8.60
   2  -8  -3  279.17    9.80
  -2  -8   3  285.17   10.00
   2   8   3  275.07   10.80
  -2  -8   3  276.57    9.90
  -2  -8   3  274.97   10.10
   2  -8  -3  289.17   10.10
  -2   8  -3  289.77    9.90
   3  -8   3  182.48    7.40
   3  -8   3  188.98    7.10
  -3   8   3  184.18    6.00
   3   8  -3  193.58    7.40
  -3  -8  -3  190.08    7.60
   3   8  -3  193.38    6.20
  -3  -8  -3  181.48    7.60
  -3   8   3  195.78    7.50
  -3  -8  -3  193.28    7.60
  -3  -8  -3  191.68    7.60
   3  -8   3  188.88    7.00
  -3  -8  -3  173.68    7.50
   3  -8  -3  201.58    7.40
  -3  -8   3  181.48    7.60
   3   8   3  194.38    7.60
   3  -8  -3  193.98    7.50
  -3  -8   3  173.88    7.50
  -3  -8   3  190.58    7.30
  -3  -8   3  192.38    7.60
   3   8   3  194.28    7.70
  -3  -8   3  187.68    7.50
  -3  -8   3  190.58    7.50
   3   8   3  181.48    5.90
   3  -8  -3  190.28    7.40
   4  -8   3    2.60    1.20
   4   8  -3    5.20    1.40
  -4   8   3    2.50    0.50
  -4   8   3    1.70    1.00
  -4  -8  -3    2.60    1.30
   4  -8   3    3.80    1.00
  -4  -8  -3    2.60    1.20
  -4   8   3    4.70    0.60
  -4   8   3    3.50    0.60
  -4  -8  -3    3.20    1.40
  -4   8   3    3.00    0.50
  -4  -8  -3    4.80    1.40
   4   8  -3    3.50    0.80
  -4  -8  -3    2.40    1.20
   4  -8   3    2.90    1.10
   4   8  -3    4.40    0.80
  -4   8  -3    3.30    1.20
  -4  -8   3    3.70    1.30
   4   8   3    3.50    0.70
  -4  -8   3    3.90    1.50
   4  -8  -3    3.30    1.30
  -4   8  -3    3.30    0.40
   4  -8  -3    2.90    1.30
  -4   8  -3    3.00    0.50
   4   8   3    2.50    1.20
  -4  -8   3    3.80    1.30
  -4  -8   3    2.80    1.10
   4  -8  -3    3.10    1.10
  -4   8  -3    3.00    0.50
  -4  -8   3    2.30    1.20
  -4  -8   3    4.00    1.40
  -5  -8  -3   -0.20    1.20
  -5   8   3   -0.20    0.60
   5   8  -3    1.00    0.70
  -5  -8  -3    2.10    1.40
  -5  -8  -3    1.50    1.30
  -5  -8  -3    0.30    1.20
  -5   8   3    1.60    0.60
   5   8  -3    1.10    1.20
  -5  -8  -3    0.20    1.40
   5  -8   3    0.10    1.10
  -5   8   3    1.10    0.60
   5   8  -3    2.00    0.80
   5  -8   3    1.90    1.40
  -5  -8  -3   -0.20    0.90
  -5   8   3    2.80    1.20
   5  -8   3    2.10    0.90
  -5  -8   3    1.00    1.20
  -5  -8   3   -0.90    1.20
   5  -8  -3    1.00    1.30
  -5  -8   3    2.60    1.40
  -5   8  -3    0.60    0.50
  -5   8  -3    0.50    0.50
   5   8   3    1.00    0.70
  -5  -8   3    2.30    1.30
   5  -8  -3    0.80    0.90
  -5   8  -3    1.30    1.20
  -5  -8   3    0.30    1.20
  -5   8  -3    0.10    0.50
   5  -8  -3    0.00    1.20
  -5  -8   3    0.90    1.30
   5   8   3    2.70    1.40
  -6   8   3  107.39    6.10
  -6  -8  -3  113.39    5.70
  -6   8   3  118.09    4.70
  -6   8   3  107.19    4.40
   6  -8   3  108.19    5.80
   6   8  -3  117.69    6.10
   6  -8   3  113.29    4.80
  -6   8   3  107.49    5.50
  -6  -8  -3  104.69    6.10
  -6  -8  -3  117.29    6.20
   6   8  -3  107.29    4.90
  -6  -8  -3  118.39    6.30
  -6   8   3  118.49    4.60
  -6  -8  -3  114.69    6.50
   6  -8   3  110.69    6.20
  -6  -8  -3  105.99    6.20
   6  -8  -3  107.29    6.10
  -6  -8   3  102.99    6.00
   6  -8  -3  116.09    5.40
  -6  -8   3  112.29    5.80
  -6  -8   3  117.79    6.50
  -6  -8   3  102.89    6.00
  -6   8  -3  108.69    4.40
  -6   8  -3  113.39    4.40
  -6   8  -3  109.09    4.40
  -6  -8   3  113.19    6.20
   6   8   3  110.29    4.80
  -6   8  -3  112.89    5.80
  -6  -8   3  103.19    5.70
   6   8   3  122.39    6.40
   6  -8  -3  104.19    6.00
   7  -8   3   19.00    2.00
  -7  -8  -3   14.60    2.80
  -7  -8  -3   13.70    3.30
  -7  -8  -3   18.30    3.00
  -7  -8  -3   13.90    2.80
   7   8  -3   15.50    2.70
  -7   8   3   17.10    2.00
  -7   8   3   17.50    1.90
   7  -8   3   13.80    2.50
  -7   8   3    9.20    2.00
  -7   8   3   18.30    1.80
   7  -8   3   21.90    3.20
  -7  -8  -3   12.00    2.60
  -7  -8  -3   18.40    2.70
  -7   8   3   15.10    3.00
   7   8  -3   19.80    2.20
   7  -8  -3   17.20    2.90
   7  -8  -3   13.40    2.70
  -7   8  -3   17.00    2.80
   7   8   3   14.80    3.00
  -7  -8   3   17.90    3.00
  -7  -8   3   19.20    3.00
  -7  -8   3   11.60    2.70
  -7  -8   3   19.90    3.40
   7   8   3   13.40    2.10
   7  -8  -3   20.00    2.40
  -7   8  -3   15.20    1.80
  -7   8  -3   15.10    1.70
  -7   8  -3   16.90    1.80
  -7  -8   3   20.50    3.10
  -7  -8   3   15.90    3.10
   8   8  -3   26.10    2.90
   8  -8   3   23.90    2.20
   8  -8   3   34.10    4.30
  -8  -8  -3   37.50    4.60
  -8  -8  -3   31.30    4.40
   8   8  -3   22.70    3.60
  -8   8   3   22.90    2.90
  -8   8   3   23.70    2.70
  -8   8   3   30.40    2.50
  -8  -8  -3   30.90    4.30
  -8   8   3   25.60    2.70
  -8  -8  -3   25.30    3.20
   8  -8   3   25.30    3.50
   8  -8  -3   22.00    2.80
  -8  -8   3   35.80    4.60
  -8   8  -3   27.30    2.40
  -8  -8   3   26.90    3.50
  -8  -8   3   29.30    4.20
   8   8   3   25.40    2.90
  -8   8  -3   28.40    2.50
   8  -8  -3   30.90    4.10
  -8  -8   3   30.30    4.40
   8  -8  -3   36.00    4.50
   8   8   3   26.10    4.00
  -8   8  -3   30.90    2.40
   0  -9  -3   -0.50    0.30
   0  -9  -3   -1.00    0.60
   0  -9  -3   -0.20    0.40
   0  -9   3    0.20    0.50
   0  -9   3   -0.40    0.50
   0  -9   3   -0.10    0.40
   0   9  -3    0.10    0.40
   0  -9  -3   -0.20    0.40
   0  -9   3   -0.50    0.40
   0  -9   3    0.10    0.50
   0  -9  -3    0.20    0.50
   0   9   3    0.60    0.60
   0  -9   3    0.20    0.50
   1  -9   3    6.70    0.80
  -1  -9  -3    3.90    1.00
  -1   9   3    6.50    0.90
   1  -9   3    6.90    0.70
   1  -9   3    6.60    1.00
  -1  -9  -3    5.20    1.00
   1  -9   3    6.60    0.90
  -1  -9  -3    5.20    1.00
  -1  -9  -3    8.80    1.40
   1  -9   3    7.60    1.10
   1  -9   3    6.70    0.70
   1   9  -3    6.50    0.70
  -1   9   3    6.20    0.80
   1  -9  -3    6.50    1.40
   1  -9  -3    6.50    0.70
   1  -9  -3    7.10    1.00
  -1  -9   3    5.70    1.10
  -1  -9   3    6.90    1.30
  -1  -9   3    6.60    0.60
   1   9   3    6.60    1.30
  -1  -9   3    7.00    1.10
  -1  -9   3    5.40    1.00
   1  -9  -3    6.70    0.80
   1   9   3    8.70    1.40
   1  -9  -3    6.50    0.70
  -1  -9   3    7.20    1.10
   2  -9   3   44.30    2.40
   2  -9   3   38.90    2.50
  -2  -9  -3   45.70    2.80
   2  -9   3   44.20    2.70
   2   9  -3   41.40    1.50
  -2   9   3   40.40    1.60
  -2   9   3   43.70    1.70
  -2  -9  -3   37.20    2.60
  -2  -9  -3   39.70    3.10
  -2  -9  -3   43.00    2.70
  -2  -9  -3   38.10    2.50
  -2  -9   3   42.70    2.70
   2   9   3   41.90    2.70
   2  -9  -3   40.00    2.70
  -2  -9   3   42.50    2.70
   2  -9  -3   41.40    2.70
  -2  -9   3   43.40    2.80
  -2  -9   3   41.00    2.60
   2   9   3   37.60    2.60
  -2  -9   3   43.20    2.50
   2  -9  -3   46.10    2.60
  -3  -9  -3   52.39    3.50
   3   9  -3   58.49    2.10
  -3  -9  -3   59.69    3.60
  -3  -9  -3   51.89    3.40
  -3  -9  -3   55.89    3.50
   3  -9   3   53.59    3.00
   3  -9   3   59.79    3.40
   3   9  -3   55.69    3.30
   3   9  -3   56.09    2.10
  -3  -9  -3   60.79    3.60
   3  -9   3   59.29    3.10
   3   9   3   57.49    3.60
   3  -9  -3   59.99    3.40
  -3  -9   3   56.89    3.40
  -3  -9   3   58.89    3.70
  -3  -9   3   49.70    3.30
  -3  -9   3   55.49    3.60
   3   9   3   56.99    3.40
  -3  -9   3   59.49    3.30
  -3  -9   3   60.09    3.50
   3  -9  -3   55.29    3.20
   3  -9  -3   60.89    3.40
   4   9  -3   75.49    2.90
   4  -9   3   73.99    3.70
  -4   9   3   76.19    4.20
  -4  -9  -3   71.69    4.40
  -4   9   3   73.69    2.60
  -4   9   3   75.09    2.60
   4   9  -3   74.99    3.00
   4  -9   3   68.99    3.90
  -4  -9  -3   81.69    4.40
  -4  -9  -3   76.39    4.40
  -4  -9  -3   72.19    4.40
   4  -9   3   76.59    4.30
  -4  -9  -3   70.99    4.20
   4   9  -3   70.69    4.10
  -4  -9   3   78.39    4.60
   4   9   3   70.99    2.70
  -4  -9   3   73.89    4.40
  -4  -9   3   70.79    4.00
   4  -9  -3   75.39    3.90
  -4  -9   3   81.99    4.50
  -4  -9   3   71.39    4.30
  -4  -9   3   69.39    4.20
   4   9   3   69.09    4.40
   4  -9  -3   88.39    4.50
   4  -9  -3   78.49    4.30
   5  -9   3   58.89    3.80
  -5   9   3   53.79    2.10
   5  -9   3   61.69    4.00
  -5  -9  -3   45.00    3.80
  -5  -9  -3   58.19    4.00
  -5  -9  -3   49.70    3.70
  -5  -9  -3   52.39    4.10
  -5   9   3   62.39    3.70
  -5   9   3   55.59    2.30
   5   9  -3   50.89    2.60
  -5   9   3   50.69    2.20
  -5  -9  -3   58.69    4.20
   5  -9   3   50.69    3.00
  -5  -9  -3   49.80    3.90
  -5   9   3   53.79    2.10
   5   9  -3   51.39    3.70
  -5   9  -3   49.70    2.10
  -5  -9   3   55.39    3.90
   5  -9  -3   48.70    3.60
  -5  -9   3   57.99    4.20
   5   9   3   52.49    2.50
  -5   9  -3   52.19    1.90
  -5  -9   3   57.59    3.80
  -5  -9   3   51.39    3.80
  -5   9  -3   49.99    3.50
   5   9   3   51.89    4.00
  -5  -9   3   49.90    3.80
   5  -9  -3   47.90    3.70
  -5   9  -3   52.99    2.20
   5  -9  -3   54.09    3.40
  -5  -9   3   52.59    4.00
  -5   9  -3   49.20    1.90
  -6   9   3   13.60    1.50
   6   9  -3   13.00    3.90
  -6  -9  -3   14.80    2.80
   6  -9   3   15.90    2.70
  -6  -9  -3   19.90    2.80
  -6   9   3   15.00    1.20
  -6  -9  -3   11.80    2.60
  -6  -9  -3   12.60    2.60
  -6   9   3   13.90    1.40
   6  -9   3   10.50    1.60
   6   9  -3   14.90    1.70
  -6  -9  -3   10.80    2.50
  -6   9   3   13.70    1.30
  -6   9   3   15.70    2.30
  -6  -9  -3   17.70    2.90
   6   9  -3   11.20    1.60
  -6   9  -3   16.00    1.40
  -6  -9   3   14.40    2.60
  -6   9  -3   13.60    1.20
   6  -9  -3   14.70    2.60
   6   9   3   16.20    2.90
   6   9   3   15.40    1.70
  -6  -9   3   11.50    2.60
   6  -9  -3   18.40    2.20
   6  -9  -3   13.90    2.60
  -6  -9   3   13.60    2.60
  -6  -9   3   15.90    2.80
  -6  -9   3   12.70    2.60
  -6   9  -3   13.70    1.40
  -6   9  -3   13.30    2.30
  -6  -9   3   12.60    2.50
  -6   9  -3   15.80    1.20
  -7   9   3   48.40    2.60
   7  -9   3   48.60    4.50
  -7  -9  -3   45.50    4.40
  -7   9   3   47.00    2.80
  -7  -9  -3   54.89    4.00
   7  -9   3   47.20    3.00
  -7  -9  -3   50.59    4.50
  -7  -9  -3   58.99    4.60
   7   9  -3   51.39    3.20
  -7   9   3   52.29    3.70
  -7  -9  -3   53.69    4.80
   7   9  -3   45.60    4.20
   7   9  -3   51.09    3.10
   7  -9   3   48.40    4.20
  -7   9  -3   51.39    2.70
  -7   9  -3   46.30    2.50
  -7   9  -3   47.00    2.50
   7   9   3   53.49    4.60
  -7  -9   3   46.70    4.30
  -7   9  -3   45.90    4.20
  -7  -9   3   46.60    4.30
   7   9   3   43.80    3.00
   7  -9  -3   47.40    3.50
  -7  -9   3   49.70    4.20
   7  -9  -3   53.99    4.40
  -7  -9   3   53.89    4.50
  -7  -9   3   53.39    4.70
  -7  -9   3   45.50    4.30
   7  -9  -3   51.89    4.40
   8   9  -3   20.30    3.40
  -8   9   3    9.80    1.80
  -8  -9  -3   17.80    3.30
  -8  -9  -3   20.30    3.60
  -8   9   3   14.00    1.80
  -8   9   3   13.50    2.30
   8   9  -3   15.60    2.30
   8  -9   3   13.50    2.80
  -8  -9  -3   13.30    3.10
   8  -9   3   14.40    1.80
   8   9  -3   15.80    2.10
  -8   9  -3   13.40    1.80
  -8  -9   3    9.60    3.80
  -8   9  -3   10.60    1.80
   8  -9  -3   12.00    2.30
   8  -9  -3   11.40    2.80
   8   9   3   15.40    3.30
   8   9   3   14.40    2.10
  -8  -9   3   14.80    3.40
  -8  -9   3   15.60    3.30
  -8  -9   3   10.90    3.00
   0 -10   3    3.90    1.00
   0 -10   3    6.90    1.00
   0 -10  -3    4.10    0.80
   0 -10  -3    4.30    0.70
   0 -10  -3    5.10    0.90
   0 -10   3    3.70    0.80
   0 -10  -3    1.50    1.00
   0 -10   3    6.20    0.80
   0 -10  -3    4.80    0.90
   0 -10   3    5.00    0.80
   0 -10   3    6.30    0.90
   0 -10  -3    6.30    1.00
   0  10   3    4.00    0.90
   1 -10   3    1.30    0.70
  -1 -10  -3    1.80    0.80
   1 -10   3    1.40    0.40
   1 -10   3    1.90    0.50
   1 -10   3    1.30    0.70
  -1  10   3    0.40    0.50
  -1 -10  -3    2.20    0.80
   1 -10   3    3.40    0.60
  -1 -10  -3    1.50    0.80
  -1 -10  -3    2.40    0.90
   1 -10   3    2.10    0.40
  -1 -10   3    3.00    0.80
  -1 -10   3    2.00    0.70
  -1 -10   3    2.30    0.40
   1 -10  -3    2.40    0.50
   1 -10  -3    2.40    1.10
  -1 -10   3    2.90    0.90
   1 -10  -3    1.70    0.50
   1  10   3    1.10    0.80
  -1 -10   3    1.60    0.80
   1 -10  -3    0.50    0.60
   1 -10  -3    2.10    0.50
   1 -10  -3    2.90    0.60
   1  10   3    2.20    0.90
  -1 -10   3    2.20    0.80
   2 -10   3  135.79    5.80
  -2 -10  -3  131.49    5.80
  -2 -10  -3  128.49    5.90
  -2 -10  -3  136.89    5.90
  -2  10   3  138.39    4.50
   2 -10   3  133.89    5.60
   2 -10   3  135.99    5.50
  -2 -10  -3  131.79    5.80
  -2 -10  -3  132.89    5.70
   2 -10  -3  135.29    5.90
   2 -10  -3  142.99    5.90
   2 -10  -3  144.19    5.70
  -2 -10   3  133.89    5.90
   2  10   3  129.79    5.70
  -2 -10   3  135.19    5.70
  -2 -10   3  147.19    5.70
  -2 -10   3  138.29    5.80
  -2 -10   3  131.39    5.70
   3 -10   3  236.38    9.10
  -3 -10  -3  247.88    9.50
   3 -10   3  243.98    9.00
  -3 -10  -3  234.48    9.30
  -3 -10  -3  235.78    9.40
   3  10  -3  246.08    9.20
  -3 -10  -3  234.28    9.30
   3 -10   3  250.97    8.90
  -3 -10  -3  255.57    9.50
  -3 -10   3  228.48    9.20
  -3 -10   3  241.28    9.10
  -3 -10   3  239.08    9.30
   3 -10  -3  241.78    9.20
   3 -10  -3  229.08    9.10
  -3 -10   3  237.78    9.30
   3 -10  -3  245.68    9.20
  -3 -10   3  239.68    9.50
  -3 -10   3  233.98    9.60
   4 -10   3  492.15   17.30
   4 -10   3  520.95   17.00
   4  10  -3  502.15   15.40
  -4 -10  -3  505.75   17.60
  -4 -10  -3  491.45   17.70
  -4 -10  -3  476.65   17.50
   4  10  -3  513.65   17.30
   4 -10   3  489.55   16.60
  -4 -10  -3  501.05   17.50
   4  10  -3  505.75   15.40
  -4 -10  -3  518.75   17.60
   4 -10  -3  454.25   17.10
  -4 -10   3  477.55   17.30
   4  10   3  490.95   17.60
   4 -10  -3  514.05   17.10
  -4 -10   3  478.75   17.50
  -4 -10   3  481.55   17.70
   4 -10  -3  481.35   17.20
  -4 -10   3  512.65   17.60
  -4 -10   3  495.55   17.10
  -4 -10   3  518.75   17.60
   5 -10   3   53.69    3.80
  -5  10   3   61.29    2.20
   5  10  -3   61.89    2.70
  -5 -10  -3   63.39    4.40
  -5 -10  -3   62.89    4.30
  -5 -10  -3   65.39    4.60
  -5 -10  -3   58.49    4.20
  -5  10   3   60.59    2.20
  -5 -10  -3   58.39    4.10
   5 -10   3   64.69    6.10
   5  10  -3   62.19    4.20
   5  10  -3   58.49    2.70
  -5 -10  -3   55.89    4.40
   5 -10   3   60.09    3.40
   5 -10  -3   61.69    4.80
  -5 -10   3   53.09    4.10
  -5 -10   3   61.49    4.60
  -5 -10   3   57.09    4.30
   5 -10  -3   69.89    4.40
   5 -10  -3   58.89    3.80
  -5 -10   3   66.99    4.20
  -5 -10   3   59.19    4.30
   5  10   3   61.89    2.60
  -5 -10   3   66.79    4.40
   5  10   3   62.19    5.10
   6  10  -3   10.80    1.40
   6 -10   3    5.80    1.90
  -6 -10  -3   12.00    2.60
  -6  10   3   10.20    1.10
  -6 -10  -3    5.60    2.20
  -6 -10  -3   11.20    2.60
  -6  10   3    9.60    1.10
   6 -10   3    8.30    1.50
  -6 -10  -3   14.00    2.80
  -6 -10  -3   14.30    2.50
  -6 -10  -3   13.20    2.80
   6  10  -3    9.60    2.20
  -6  10   3   11.90    1.10
   6  10  -3    9.40    1.40
   6 -10   3   12.60    2.40
  -6 -10   3    8.40    2.30
   6  10   3    8.60    1.20
  -6 -10   3    9.80    2.50
  -6  10  -3   11.80    2.40
  -6  10  -3   10.20    0.90
  -6  10  -3    9.80    0.90
   6 -10  -3    7.90    2.10
   6  10   3   10.20    2.50
  -6 -10   3    8.80    2.10
  -6 -10   3    9.40    2.50
   6 -10  -3   10.00    2.20
   6 -10  -3    8.50    1.90
  -6 -10   3    8.50    2.20
  -7 -10  -3    0.20    2.00
  -7  10   3   -0.50    0.60
  -7 -10  -3    1.00    1.80
  -7 -10  -3    1.40    1.90
   7 -10   3   -0.90    1.40
  -7 -10  -3    2.20    2.10
   7 -10   3    0.60    1.80
  -7  10   3    0.30    0.60
   7  10  -3    1.30    0.90
   7  10  -3    2.80    1.70
   7 -10   3    0.90    1.00
  -7  10   3   -0.90    0.80
   7  10  -3    2.50    1.80
  -7 -10   3    0.70    2.00
  -7 -10   3    1.10    1.70
  -7 -10   3    0.40    1.80
   7  10   3    3.50    2.00
  -7 -10   3   -1.00    2.00
  -7  10  -3    0.90    0.80
   7 -10  -3   -1.30    1.60
  -7  10  -3   -0.20    0.50
   7 -10  -3    3.40    1.40
  -7  10  -3    2.20    1.90
   7 -10  -3    1.70    1.80
  -7 -10   3    0.50    1.80
   7  10   3    0.20    0.90
   8  10  -3    0.00    1.30
  -8 -10  -3    1.30    1.90
  -8  10   3   -0.50    0.80
  -8  10   3    1.00    0.90
  -8 -10  -3   -0.10    2.20
  -8 -10  -3    0.90    2.60
   8 -10   3    0.60    1.90
  -8 -10  -3   -0.10    2.20
   8 -10   3    0.30    1.80
   8  10  -3   -1.10    1.90
   8 -10   3   -0.20    1.00
   8  10  -3    0.70    1.20
  -8  10  -3    1.10    0.80
   8 -10  -3    0.70    1.40
  -8  10  -3    0.50    0.80
   8  10   3    1.40    1.30
  -8  10  -3    0.90    1.10
   8 -10  -3    4.60    2.30
  -8 -10   3    0.80    2.40
  -8 -10   3    4.00    2.50
   8  10   3   -2.10    3.50
   0 -11   3   -0.40    0.50
   0 -11   3    0.20    0.70
   0 -11  -3    0.30    0.80
   0 -11  -3   -0.90    0.50
   0 -11   3   -0.30    0.50
   0 -11   3    0.40    0.60
   0 -11  -3    0.30    0.50
   0 -11  -3    0.10    0.50
   0 -11   3   -0.20    0.60
   0 -11  -3   -0.10    0.40
   0 -11   3    0.80    0.40
   0 -11  -3    0.60    0.50
   0 -11  -3    1.20    0.60
  -1 -11  -3   12.40    1.90
  -1 -11  -3   12.90    1.60
  -1 -11  -3   11.00    1.50
   1 -11   3   13.20    1.00
   1 -11   3   14.70    1.10
  -1  11   3   12.50    1.20
  -1 -11  -3   11.70    1.60
   1 -11   3   13.60    0.90
   1 -11   3   13.10    1.70
   1 -11   3   13.80    1.60
  -1 -11  -3   14.70    1.80
   1 -11   3   15.50    0.90
  -1 -11   3   12.20    1.60
   1  11   3   13.10    1.70
  -1 -11   3   14.10    0.80
   1 -11  -3   11.70    1.90
  -1 -11   3   11.70    1.50
   1 -11  -3   15.20    1.60
  -1 -11   3   16.60    1.80
   1 -11  -3   11.40    1.00
   1 -11  -3   13.90    1.10
  -1 -11   3   14.70    1.70
   1 -11  -3   13.90    1.00
   1 -11  -3   14.40    1.00
  -1 -11   3   12.20    1.60
   2 -11   3    2.90    1.00
  -2 -11  -3    4.20    1.10
   2 -11   3    3.70    1.30
  -2 -11  -3    2.20    1.10
  -2 -11  -3    2.50    1.20
  -2 -11  -3    3.80    1.30
  -2 -11  -3    4.20    1.20
   2 -11   3    3.50    1.10
  -2 -11   3    3.50    1.20
  -2 -11   3    3.70    1.20
  -2 -11   3    2.30    1.10
  -2 -11   3    3.90    1.20
   2 -11  -3    3.70    1.30
  -2 -11   3    5.40    1.30
   2 -11  -3    5.30    1.40
   2 -11  -3    2.60    1.00
  -3 -11  -3   97.69    5.10
  -3 -11  -3   97.69    5.10
   3 -11   3   93.69    4.60
  -3 -11  -3  100.59    5.10
  -3 -11  -3   98.39    5.10
  -3 -11  -3   96.69    4.90
   3 -11   3   90.89    4.60
   3 -11   3   98.59    4.80
  -3 -11   3   89.99    5.30
   3 -11  -3   98.29    4.90
  -3 -11   3   99.29    5.00
   3 -11  -3   99.29    4.80
   3 -11  -3   85.89    4.70
  -3 -11   3   98.39    5.00
  -3 -11   3   91.19    5.10
  -3 -11   3  102.59    5.10
  -3 -11   3   88.19    4.60
  -4 -11  -3   20.10    2.70
   4 -11   3   16.10    2.30
  -4 -11  -3   17.10    2.70
   4  11  -3   25.00    2.90
  -4 -11  -3   23.30    3.10
  -4 -11  -3   23.00    3.10
   4 -11   3   19.50    2.60
   4 -11   3   15.00    1.90
  -4 -11  -3   14.80    2.80
  -4 -11   3   14.60    3.00
  -4 -11   3   21.00    2.70
   4 -11  -3   18.60    2.60
  -4 -11   3   19.30    2.70
   4 -11  -3   15.20    2.10
   4  11   3   17.00    2.70
  -4 -11   3   17.20    2.40
  -4 -11   3   17.70    2.60
   4 -11  -3   15.60    2.40
  -4 -11   3   17.30    2.70
  -5 -11  -3   37.90    3.60
  -5 -11  -3   35.70    3.40
   5  11  -3   36.40    3.30
  -5 -11  -3   37.20    3.50
  -5 -11  -3   36.60    4.10
   5 -11   3   33.80    3.10
   5  11  -3   37.10    1.70
  -5 -11  -3   39.30    3.50
   5  11  -3   35.70    1.70
   5 -11   3   35.10    2.70
   5 -11   3   37.60    3.80
  -5 -11  -3   45.20    3.80
  -5 -11   3   34.60    3.30
   5 -11  -3   40.40    3.10
   5 -11  -3   38.50    3.40
   5 -11  -3   36.20    3.30
  -5 -11   3   34.10    3.50
  -5 -11   3   39.00    3.80
  -5 -11   3   37.50    4.20
  -5 -11   3   37.40    3.40
  -5 -11   3   36.90    3.60
   5  11   3   41.30    3.70
   6 -11   3   25.20    2.40
   6 -11   3   22.50    3.30
  -6 -11  -3   17.50    3.10
  -6 -11  -3   22.90    3.30
  -6 -11  -3   22.90    3.30
   6 -11   3   28.30    3.30
   6  11  -3   21.20    3.10
  -6 -11  -3   27.30    4.00
  -6 -11  -3   24.30    3.90
   6  11  -3   26.40    1.70
  -6 -11  -3   23.80    3.60
  -6 -11   3   23.80    3.30
   6  11   3   22.60    1.50
  -6 -11   3   28.80    3.50
   6 -11  -3   32.10    3.60
   6  11   3   23.80    1.50
   6 -11  -3   24.10    2.80
  -6 -11   3   22.40    3.30
  -6 -11   3   18.50    3.20
   6 -11  -3   25.30    3.40
   6  11   3   24.00    3.50
  -6 -11   3   23.70    4.00
  -6 -11   3   21.60    3.50
   7  11  -3    2.30    1.80
  -7 -11  -3    3.70    2.40
  -7 -11  -3    2.20    2.00
  -7 -11  -3   -1.20    1.70
   7  11  -3    1.70    1.00
   7 -11   3    2.80    1.80
  -7 -11  -3    0.10    1.90
   7 -11   3    3.20    1.20
   7  11  -3    2.10    1.00
   7 -11   3   -0.80    1.70
  -7  11   3    2.80    0.70
   7 -11  -3    2.90    1.50
  -7 -11   3    1.20    2.10
   7  11   3    3.50    1.40
  -7 -11   3    2.30    2.40
   7  11   3    1.90    2.00
   7 -11  -3    5.40    2.00
  -7 -11   3   -2.70    2.10
   7 -11  -3    3.80    2.00
  -8 -11  -3    5.30    2.80
   0 -12   3  239.98    8.10
   0 -12  -3  238.68    8.20
   0 -12  -3  231.58    7.70
   0 -12  -3  229.68    8.20
   0 -12  -3  232.08    7.70
   0 -12   3  239.38    8.30
   0 -12   3  228.38    8.60
   0 -12  -3  230.78    8.00
   0 -12   3  221.78    8.00
   0 -12   3  233.58    8.10
   0 -12  -3  229.58    9.10
   0 -12   3  228.88    7.80
   0 -12  -3  226.38    9.40
  -1 -12  -3  267.07    9.60
   1 -12   3  273.17    9.70
   1 -12   3  259.37    8.70
   1 -12   3  275.77    8.60
  -1 -12  -3  267.27   10.40
  -1 -12  -3  274.77    9.70
   1 -12   3  280.87    8.60
  -1 -12  -3  276.67    9.80
   1 -12   3  272.27    8.90
  -1 -12  -3  272.67   10.70
  -1 -12  -3  264.87    9.80
   1 -12   3  276.87    9.50
  -1 -12   3  276.67    9.70
   1 -12  -3  269.47    8.80
   1 -12  -3  271.67    8.80
  -1 -12   3  271.27    9.70
   1 -12  -3  274.97    8.70
   1 -12  -3  274.07    8.90
  -1 -12   3  257.87    9.60
  -1 -12   3  265.67    8.50
   1 -12  -3  261.47   10.50
  -1 -12   3  271.57    9.80
  -1 -12   3  272.37    9.90
   2 -12   3  270.77    9.90
  -2 -12  -3  261.67   10.50
  -2 -12  -3  275.07   10.30
  -2 -12  -3  268.47   10.20
  -2 -12  -3  275.87   10.10
  -2 -12  -3  274.37   10.40
   2 -12   3  264.77   10.50
   2 -12   3  286.47   10.00
   2 -12  -3  269.77   10.40
  -2 -12   3  275.17   10.20
   2 -12  -3  276.37   10.60
  -2 -12   3  259.47   10.30
  -2 -12   3  282.67   10.20
  -2 -12   3  276.27   10.20
   2 -12  -3  285.47   10.00
  -3 -12  -3    0.90    1.30
   3 -12   3    2.30    1.20
   3 -12   3    2.00    1.20
  -3 -12  -3   -0.30    1.10
  -3 -12  -3    3.00    1.50
  -3 -12  -3    3.30    1.50
  -3 -12  -3    3.60    1.40
   3 -12   3    0.80    1.00
  -3 -12   3   -1.80    1.10
   3 -12  -3    1.90    1.20
  -3 -12   3   -0.40    1.10
  -3 -12   3    2.30    1.50
  -3 -12   3    0.60    1.10
   3 -12  -3    3.00    1.50
  -3 -12   3    2.80    1.30
  -3 -12   3    1.10    1.10
   3 -12  -3    1.60    1.20
  -4 -12  -3    1.80    1.50
   4 -12   3   -0.80    1.10
  -4 -12  -3    1.00    1.30
   4  12  -3   -0.20    1.20
  -4 -12  -3   -0.60    1.20
   4 -12   3    1.00    1.00
  -4 -12  -3   -0.30    1.90
  -4 -12  -3    1.30    1.30
   4 -12   3    0.40    1.10
  -4 -12   3   -1.10    1.20
   4 -12  -3    1.10    1.00
  -4 -12   3   -0.30    1.40
   4 -12  -3    1.60    1.20
  -4 -12   3    1.60    1.30
   4 -12  -3    0.30    1.30
  -4 -12   3    0.50    1.30
  -4 -12   3   -1.20    1.40
  -4 -12   3    1.00    1.30
  -5 -12  -3    8.00    2.30
  -5 -12  -3    7.10    2.10
   5  12  -3    9.80    2.10
   5 -12   3   10.60    2.10
  -5 -12  -3   11.40    2.40
   5 -12   3    8.40    1.70
   5 -12   3    6.90    1.70
  -5 -12  -3   10.10    2.40
  -5 -12   3    8.70    2.50
   5 -12  -3    7.60    1.80
   5  12   3    7.80    2.20
  -5 -12   3   11.90    2.60
  -5 -12   3    7.80    3.60
  -5 -12   3    8.70    2.20
   5 -12  -3    7.70    2.00
  -5 -12   3    7.00    2.20
  -5 -12   3    8.30    2.10
   5 -12  -3    9.20    2.10
   6 -12   3    7.40    2.10
   6  12  -3    7.40    0.80
   6 -12   3    4.20    1.30
  -6 -12  -3    9.00    2.50
  -6 -12  -3    6.00    2.10
   6 -12   3    4.90    1.90
  -6 -12  -3    7.30    2.20
  -6 -12  -3    4.90    2.40
   6  12  -3    4.90    2.10
   6  12  -3    6.40    0.80
  -6 -12  -3    6.00    2.20
  -6 -12   3    6.80    2.40
   6  12   3   11.00    2.50
  -6 -12   3    4.70    2.20
   6 -12  -3   10.40    2.30
   6 -12  -3    5.30    1.70
  -6 -12   3   10.70    2.50
  -6 -12   3    3.60    2.10
  -6 -12   3    7.50    2.30
   6 -12  -3    3.90    2.00
   7  12  -3    2.90    0.90
  -7 -12  -3    4.70    2.30
  -7 -12  -3   -0.40    1.80
   7 -12   3    2.60    1.30
   7  12  -3    0.20    2.00
   7 -12   3    2.90    2.00
   7 -12   3    0.70    1.80
   7  12   3    1.70    0.70
   7 -12  -3    6.40    2.40
   7 -12  -3    2.70    1.90
   7  12   3    1.60    0.70
  -7 -12   3    3.60    2.80
   7 -12  -3    3.10    1.50
  -7 -12   3    1.80    2.30
   7  12   3    0.50    2.00
  -7 -12   3    3.70    2.50
   0 -13   3    1.20    0.90
   0 -13  -3    1.20    0.60
   0 -13  -3    0.80    1.30
   0 -13  -3    1.00    0.70
   0 -13  -3    0.30    0.70
   0 -13   3    0.00    0.70
   0 -13   3    1.70    0.70
   0 -13  -3   -1.30    1.10
   0 -13   3    0.40    0.60
   0 -13  -3    0.00    0.50
   0 -13  -3    1.00    0.70
   0 -13   3    0.20    0.70
   0 -13  -3    0.70    0.70
   0 -13   3    1.10    0.60
  -1 -13  -3    9.20    1.50
   1 -13   3    8.90    0.90
  -1 -13  -3    9.60    1.90
  -1 -13  -3    8.30    1.50
   1 -13   3    9.70    1.40
   1 -13   3    8.30    1.00
  -1 -13  -3    6.90    1.90
  -1 -13  -3    6.70    1.40
  -1 -13  -3    8.80    1.50
   1 -13   3   10.30    1.60
   1 -13   3    9.80    0.80
   1 -13   3    8.30    0.80
   1 -13   3   12.80    2.20
  -1 -13   3    9.90    1.50
   1 -13  -3    7.00    0.90
  -1 -13   3    8.30    1.50
   1 -13  -3    8.30    1.00
  -1 -13   3    8.80    1.50
   1 -13  -3    9.00    1.00
  -1 -13   3    8.30    1.50
   1 -13  -3    7.10    1.90
   1 -13  -3    7.80    1.00
   1 -13  -3   10.10    1.40
  -2 -13  -3  112.49    5.80
   2 -13   3  127.89    5.30
  -2 -13  -3  100.29    5.30
  -2 -13  -3  117.99    5.40
   2 -13   3  128.29    6.10
   2 -13   3  105.39    5.10
  -2 -13  -3  102.49    5.70
  -2 -13  -3  113.29    5.50
  -2 -13   3  117.19    6.10
  -2 -13   3  113.49    5.60
  -2 -13   3  108.59    5.20
   2 -13  -3  115.29    5.10
  -2 -13   3  109.09    5.20
   2 -13  -3  118.39    5.70
  -2 -13   3  120.19    5.50
   2 -13  -3  111.69    5.70
  -3 -13  -3   59.69    3.80
  -3 -13  -3   47.70    3.60
   3 -13   3   57.29    3.60
   3 -13   3   56.49    3.40
  -3 -13  -3   51.29    3.80
  -3 -13  -3   57.59    4.00
  -3 -13  -3   56.59    3.70
   3 -13   3   54.99    3.70
   3 -13  -3   48.30    3.60
  -3 -13   3   55.29    3.60
  -3 -13   3   50.49    3.50
  -3 -13   3   51.89    3.60
  -3 -13   3   59.49    4.00
   3 -13  -3   55.79    3.80
   3 -13  -3   55.19    3.50
  -3 -13   3   54.49    3.70
   4 -13   3    8.80    1.80
  -4 -13  -3    8.20    2.00
  -4 -13  -3    9.50    2.20
  -4 -13  -3    9.90    2.40
  -4 -13  -3    7.00    1.90
   4 -13   3   10.50    2.10
   4 -13   3    7.30    1.70
  -4 -13  -3    4.10    1.60
   4 -13  -3    6.80    2.00
  -4 -13   3   10.20    2.30
  -4 -13   3    8.30    1.90
   4 -13  -3    6.10    1.80
  -4 -13   3    5.40    1.70
  -4 -13   3    9.90    2.10
  -4 -13   3    5.80    2.00
  -4 -13   3   15.40    2.40
   4 -13  -3    5.60    1.70
   5 -13   3    3.10    1.60
  -5 -13  -3    1.90    1.50
   5 -13   3    0.80    1.20
  -5 -13  -3    3.60    1.80
  -5 -13  -3    0.40    1.40
  -5 -13  -3    1.70    1.80
   5  13  -3    3.10    1.70
  -5 -13  -3    3.50    2.10
  -5 -13  -3    2.40    1.60
   5 -13   3    2.00    1.20
   5 -13  -3    2.20    1.50
  -5 -13   3   -2.00    1.60
  -5 -13   3    1.90    1.50
   5 -13  -3    1.30    1.40
   5 -13  -3    1.40    1.10
  -5 -13   3    2.00    1.70
  -5 -13   3   -0.40    1.50
  -5 -13   3    2.60    1.90
  -5 -13   3    1.20    1.80
   6 -13   3    0.20    1.00
  -6 -13  -3    1.80    1.80
   6  13  -3    1.90    1.70
  -6 -13  -3    5.20    2.40
   6 -13   3   -0.40    1.60
  -6 -13  -3    0.50    1.80
   6 -13   3    3.40    1.80
  -6 -13  -3   -0.30    1.70
   6 -13  -3    1.20    1.50
   6 -13  -3    1.30    1.60
  -6 -13   3   -0.20    1.70
   6  13   3    2.10    2.10
  -6 -13   3    2.00    2.10
  -6 -13   3   -1.10    1.60
  -6 -13   3    2.90    2.10
  -6 -13   3    0.90    1.90
   6 -13  -3    0.30    1.60
  -7 -13  -3    5.20    2.90
   7 -13   3    0.70    1.70
  -7 -13  -3    1.20    2.40
  -7 -13  -3    4.60    2.20
   7 -13   3    5.20    1.50
   7 -13   3    8.60    3.90
   7  13  -3    9.00    2.50
  -7 -13   3    3.90    2.60
  -7 -13   3    2.50    1.90
  -7 -13   3    4.70    2.60
   7 -13  -3    1.50    1.90
   7 -13  -3    5.20    1.80
   7  13   3    0.90    2.20
   0 -14   3  618.84   19.80
   0 -14  -3  630.74   19.40
   0 -14  -3  591.64   19.80
   0 -14  -3  630.54   20.00
   0 -14   3  627.84   20.70
   0 -14   3  623.34   19.90
   0 -14   3  624.84   19.80
   0 -14  -3  614.04   21.30
   0 -14   3  612.94   19.50
   0 -14   3  621.84   20.10
   0 -14  -3  648.54   20.00
   0 -14  -3  625.04   20.00
   0 -14  -3  615.54   19.30
  -1 -14  -3  252.87    9.10
   1 -14   3  243.28    7.60
   1 -14   3  243.38    7.60
   1 -14   3  233.98    7.90
  -1 -14  -3  236.88    9.10
  -1 -14  -3  229.68    9.00
   1 -14   3  237.48   13.30
  -1 -14  -3  247.78   10.30
  -1 -14  -3  240.38    8.90
   1 -14   3  239.48    8.00
   1 -14   3  233.18    8.60
   1 -14   3  249.48    9.20
  -1 -14  -3  235.88    9.80
  -1 -14   3  243.78    9.00
  -1 -14   3  227.98    9.10
   1 -14  -3  252.67    8.00
   1 -14  -3  247.48    7.80
   1 -14  -3  236.88    8.00
   1 -14  -3  237.88   10.00
   1 -14  -3  244.08    8.00
   1 -14  -3  247.58    8.60
  -1 -14   3  239.98    8.90
  -1 -14   3  235.68    9.20
  -2 -14  -3    3.40    1.40
  -2 -14  -3    3.00    1.20
  -2 -14  -3    2.90    1.20
   2 -14   3    3.50    1.20
  -2 -14  -3    2.60    1.60
   2 -14   3    4.10    1.30
   2 -14   3    1.60    1.50
  -2 -14  -3    3.10    1.30
  -2 -14   3    2.20    1.30
   2 -14  -3    2.30    1.10
   2 -14  -3    3.00    1.40
  -2 -14   3    0.70    1.20
  -2 -14   3    3.60    1.30
  -2 -14   3    4.50    1.50
   2 -14  -3   -0.20    1.20
  -2 -14   3    2.20    1.30
  -3 -14  -3   21.70    2.90
   3 -14   3   18.60    2.30
  -3 -14  -3   23.30    2.80
   3 -14   3   12.60    2.20
   3 -14   3   13.50    2.10
  -3 -14  -3   14.50    2.40
  -3 -14  -3   16.60    2.40
  -3 -14  -3   16.10    2.40
   3 -14  -3   16.50    2.60
  -3 -14   3   20.00    2.60
  -3 -14   3   16.20    2.20
  -3 -14   3   16.40    2.40
  -3 -14   3   14.30    2.30
  -3 -14   3   19.00    2.70
   3 -14  -3   18.70    2.40
  -3 -14   3   22.00    3.00
  -4 -14  -3    6.50    1.90
   4 -14   3    4.60    1.80
  -4 -14  -3    7.40    2.10
  -4 -14  -3    6.00    1.90
   4 -14   3    2.50    1.50
  -4 -14  -3    2.30    1.70
  -4 -14  -3    7.40    2.10
   4 -14  -3    2.30    1.50
  -4 -14   3    5.40    2.50
  -4 -14   3    6.00    1.90
  -4 -14   3    4.60    1.80
   4 -14  -3    5.20    2.00
  -4 -14   3    7.30    2.10
  -4 -14   3    4.00    1.90
  -4 -14   3    4.60    1.80
   4 -14  -3    6.90    2.00
  -5 -14  -3   -0.40    1.60
   5 -14   3    2.40    1.50
  -5 -14  -3    3.00    1.60
  -5 -14  -3    5.00    1.90
  -5 -14  -3    4.50    2.50
   5 -14   3    0.60    1.50
  -5 -14  -3    5.50    1.90
   5 -14  -3    3.90    1.80
  -5 -14   3    3.10    1.80
  -5 -14   3    1.80    1.60
  -5 -14   3    2.80    2.20
  -5 -14   3    6.10    2.00
   5 -14  -3    3.80    1.70
  -5 -14   3    2.00    1.70
   5 -14  -3    2.40    1.40
   6 -14   3    1.70    1.40
   6  14  -3    4.40    2.10
  -6 -14  -3    3.30    3.60
  -6 -14  -3    6.00    2.20
   6 -14   3    4.00    1.80
  -6 -14  -3    5.40    2.30
  -6 -14  -3    2.70    2.20
   6 -14   3    3.60    1.80
  -6 -14   3    2.50    1.80
   6 -14  -3    6.20    2.20
   6 -14  -3   11.70    2.70
   6 -14  -3    6.70    2.00
  -6 -14   3    1.30    2.20
   6  14   3    7.20    2.50
  -6 -14   3    2.30    2.10
   0 -15   3    1.30    1.10
   0 -15  -3   -0.70    1.40
   0 -15  -3   -1.30    1.30
   0 -15   3   -0.70    0.70
   0 -15   3   -0.40    0.50
   0 -15  -3    0.40    0.80
   0 -15  -3   -0.10    0.50
   0 -15  -3   -0.50    0.50
   0 -15   3   -0.30    0.80
   0 -15  -3   -1.30    0.70
   0 -15   3   -0.10    0.80
   0 -15   3    0.50    0.70
   0 -15  -3    0.60    0.80
   0 -15  -3    0.40    0.80
  -1 -15  -3   73.39    4.00
   1 -15   3   74.49    2.90
   1 -15   3   73.09    4.20
   1 -15   3   74.69    2.90
  -1 -15  -3   68.99    4.80
  -1 -15  -3   77.89    4.10
   1 -15   3   67.49    4.70
  -1 -15  -3   69.29    3.80
   1 -15   3   73.19    3.60
   1 -15   3   71.49    4.00
  -1 -15  -3   75.09    4.00
  -1 -15  -3   75.19    4.70
   1 -15  -3   71.19    3.50
  -1 -15   3   78.19    4.30
  -1 -15   3   76.79    3.80
   1 -15  -3   73.79    3.00
   1 -15  -3   75.39    2.80
  -1 -15   3   78.39    4.10
   1 -15  -3   75.89    5.00
   1 -15  -3   76.69    2.70
  -1 -15   3   70.49    3.90
   1 -15  -3   72.69    3.00
  -1 -15   3   72.49    3.80
  -2 -15  -3   39.20    3.20
   2 -15   3   36.60    2.90
   2 -15   3   39.90    2.80
  -2 -15  -3   41.30    3.60
  -2 -15  -3   42.60    3.80
  -2 -15  -3   32.50    2.80
  -2 -15  -3   40.90    3.20
   2 -15   3   42.20    3.60
  -2 -15  -3   41.90    3.10
  -2 -15   3   38.40    3.10
  -2 -15   3   38.60    3.10
   2 -15  -3   42.40    3.70
  -2 -15   3   41.40    3.10
   2 -15  -3   40.60    2.80
  -2 -15   3   37.40    3.20
  -2 -15   3   40.50    3.10
  -3 -15  -3   35.10    4.00
  -3 -15  -3   46.60    3.70
   3 -15   3   40.20    3.20
  -3 -15  -3   33.70    3.20
  -3 -15  -3   40.30    3.30
   3 -15   3   41.20    3.20
   3 -15   3   40.20    3.50
  -3 -15   3   40.40    3.50
   3 -15  -3   39.10    3.10
  -3 -15   3   29.30    3.40
   3 -15  -3   45.70    3.70
  -3 -15   3   47.20    3.60
   3 -15  -3   43.40    3.60
  -3 -15   3   45.50    3.50
  -3 -15   3   38.60    3.30
  -4 -15  -3    7.40    2.10
   4 -15   3   10.10    2.20
  -4 -15  -3    8.60    2.10
  -4 -15  -3    6.40    2.20
   4 -15   3    8.30    1.80
  -4 -15  -3    3.20    2.00
  -4 -15  -3    7.80    2.00
  -4 -15   3    7.80    2.10
  -4 -15   3    9.60    2.30
  -4 -15   3    6.70    2.00
   4 -15  -3    9.40    2.30
  -4 -15   3    4.80    1.80
  -4 -15   3    5.90    1.90
   4 -15  -3    7.50    2.00
   4 -15  -3    7.00    2.00
  -5 -15  -3    3.10    2.10
   5 -15   3    3.00    1.60
   5 -15   3    2.30    1.60
  -5 -15  -3    4.20    2.00
  -5 -15  -3    2.50    2.00
  -5 -15  -3    5.60    1.90
   5 -15   3    5.90    1.80
   5 -15  -3    4.20    1.80
  -5 -15   3    3.30    1.60
  -5 -15   3    1.80    1.90
   5 -15  -3    3.50    1.90
   5 -15  -3    2.50    1.70
  -5 -15   3    1.00    1.70
  -5 -15   3    1.50    1.70
  -6 -15  -3   12.40    3.40
  -6 -15  -3   14.90    3.20
  -6 -15  -3   13.50    3.20
  -6 -15  -3    8.40    2.50
   6 -15   3   12.20    2.30
   6 -15   3   14.40    2.90
   6 -15   3   11.80    2.50
   6 -15  -3   14.10    2.70
  -6 -15   3    8.70    2.70
  -6 -15   3   10.20    2.90
   6 -15  -3   13.70    3.00
  -6 -15   3    9.80    2.90
  -6 -15   3    8.90    3.00
   6 -15  -3   10.40    2.40
   0 -16   3    0.60    0.80
   0 -16   3   -0.30    0.90
   0 -16   3   -0.40    0.90
   0 -16   3    1.00    0.80
   0 -16  -3    1.60    0.90
   0 -16   3    0.80    0.80
   0 -16  -3    0.20    0.50
   0 -16  -3    0.60    0.50
   0 -16   3    0.60    0.70
   0 -16  -3    2.30    1.70
   0 -16  -3    1.30    0.80
   0 -16  -3   -0.60    1.50
   0 -16  -3    0.40    0.80
   0 -16  -3    1.50    0.90
  -1 -16  -3   18.50    2.20
   1 -16   3   17.30    1.20
   1 -16   3   20.20    1.20
   1 -16   3   15.80    2.40
  -1 -16  -3   19.80    2.10
  -1 -16  -3   18.70    3.10
  -1 -16  -3   17.60    2.10
   1 -16   3   17.70    2.30
   1 -16   3   19.40    3.00
  -1 -16  -3   18.70    2.30
  -1 -16  -3   18.50    2.90
   1 -16   3   19.50    1.90
  -1 -16   3   17.90    2.20
   1 -16  -3   21.50    1.70
  -1 -16   3   19.20    2.10
   1 -16  -3   17.80    2.90
  -1 -16   3   15.20    2.30
   1 -16  -3   19.90    1.30
   1 -16  -3   17.70    1.30
  -1 -16   3   15.00    2.00
  -1 -16   3   18.20    2.10
  -2 -16  -3   20.60    2.50
   2 -16   3   17.80    2.80
  -2 -16  -3   19.70    2.60
   2 -16   3   22.10    2.50
  -2 -16  -3   24.60    2.70
  -2 -16  -3   14.00    2.80
  -2 -16  -3   20.70    2.60
   2 -16   3   21.40    2.40
   2 -16  -3   21.40    2.40
  -2 -16   3   19.60    2.60
   2 -16  -3   18.60    3.00
  -2 -16   3   20.90    2.70
  -2 -16   3   21.30    2.60
   2 -16  -3   22.30    3.00
  -2 -16   3   23.30    2.70
   3 -16   3   68.89    4.60
   3 -16   3   64.79    4.10
  -3 -16  -3   62.69    5.10
  -3 -16  -3   61.49    4.20
  -3 -16  -3   65.19    4.30
   3 -16   3   64.49    4.00
  -3 -16  -3   63.99    4.40
  -3 -16  -3   56.59    4.60
  -3 -16   3   69.99    4.40
   3 -16  -3   66.99    4.50
  -3 -16   3   68.19    4.50
  -3 -16   3   65.09    4.30
  -3 -16   3   59.79    4.20
   3 -16  -3   64.89    4.10
   3 -16  -3   64.79    4.60
   4 -16   3   -1.80    1.10
  -4 -16  -3    1.20    1.60
   4 -16   3    0.70    1.30
  -4 -16  -3    3.70    1.90
  -4 -16  -3    2.90    1.60
   4 -16   3    2.00    1.40
  -4 -16  -3    1.90    1.70
   4 -16  -3    0.80    1.40
  -4 -16   3   -0.40    1.60
  -4 -16   3    1.90    1.70
  -4 -16   3   -0.40    1.60
   4 -16  -3    1.30    1.50
  -4 -16   3   -0.10    1.60
   4 -16  -3   -2.20    1.30
  -5 -16  -3    5.50    2.30
   5 -16   3    4.60    2.00
   5 -16   3    5.20    1.90
  -5 -16  -3    5.60    2.30
  -5 -16  -3    4.50    2.20
  -5 -16  -3    9.30    2.50
   5 -16   3    3.30    1.80
  -5 -16   3    8.80    2.60
   5 -16  -3    8.40    2.30
   5 -16  -3    4.40    1.90
  -5 -16   3    3.50    2.00
  -5 -16   3    2.70    2.30
  -5 -16   3    3.70    2.10
  -5 -16   3    4.20    2.20
   5 -16  -3    0.60    1.70
   0 -17   3    2.00    1.40
   0 -17  -3    0.90    0.80
   0 -17   3    0.50    0.80
   0 -17   3    1.60    0.80
   0 -17   3    0.50    0.80
   0 -17  -3    0.20    1.50
   0 -17  -3   -0.70    1.50
   0 -17   3    1.10    0.80
   0 -17  -3    1.10    0.70
   0 -17   3    1.30    1.80
   0 -17   3    0.30    0.50
   0 -17  -3   -0.10    0.70
   0 -17  -3    1.40    0.80
   1 -17   3   16.90    2.50
  -1 -17  -3   20.90    3.20
   1 -17   3   20.80    1.90
  -1 -17  -3   17.10    2.20
   1 -17   3   24.40    3.30
  -1 -17  -3   18.10    2.30
  -1 -17  -3   17.90    2.10
   1 -17   3   20.60    1.10
  -1 -17  -3   16.50    3.00
  -1 -17  -3   22.90    2.50
   1 -17   3   21.30    2.70
   1 -17   3   20.90    1.30
  -1 -17   3   21.30    2.50
  -1 -17   3   21.30    2.80
   1 -17  -3   21.10    1.80
  -1 -17   3   22.50    2.30
   1 -17  -3   19.00    1.20
   1 -17  -3   22.00    3.20
  -1 -17   3   20.40    2.20
   1 -17  -3   18.70    1.20
   1 -17  -3   21.40    1.80
  -1 -17   3   21.30    2.40
   1 -17  -3   22.10    3.30
   2 -17   3   14.30    2.30
  -2 -17  -3   11.80    2.60
  -2 -17  -3   15.10    2.50
  -2 -17  -3   12.40    2.10
  -2 -17  -3   12.60    2.10
  -2 -17  -3   12.60    2.20
  -2 -17  -3   10.90    2.00
   2 -17   3   12.40    2.50
   2 -17   3   17.80    2.30
   2 -17  -3   18.20    2.80
  -2 -17   3   11.20    2.10
  -2 -17   3   14.10    2.20
  -2 -17   3   10.40    2.00
   2 -17  -3    9.40    1.70
   2 -17  -3   11.80    2.50
  -2 -17   3   10.70    2.00
  -2 -17   3   14.00    2.50
  -3 -17  -3   23.50    3.10
  -3 -17  -3   26.90    3.40
  -3 -17  -3   17.50    2.60
   3 -17   3   24.70    2.90
  -3 -17  -3   18.60    3.40
   3 -17   3   18.90    3.00
   3 -17   3   25.60    2.90
  -3 -17  -3   22.70    3.90
  -3 -17  -3   21.50    2.80
  -3 -17   3   22.90    3.00
  -3 -17   3   27.30    3.70
  -3 -17   3   23.00    3.10
  -3 -17   3   20.90    2.90
  -3 -17   3   23.70    2.90
   3 -17  -3   16.60    2.90
   3 -17  -3   31.00    3.60
   3 -17  -3   22.10    2.60
  -4 -17  -3    0.50    1.60
  -4 -17  -3    1.20    2.10
   4 -17   3    2.80    1.70
   4 -17   3    4.10    1.60
   4 -17   3    1.30    1.60
  -4 -17  -3   -0.70    1.40
  -4 -17   3    0.60    1.90
  -4 -17   3   -1.50    1.50
  -4 -17   3    1.00    1.80
   4 -17  -3    1.40    1.60
   4 -17  -3   -0.40    1.30
   4 -17  -3    1.50    1.80
   0 -18   3    2.10    0.80
   0 -18  -3    1.30    0.90
   0 -18   3    1.30    1.40
   0 -18  -3   -0.20    1.60
   0 -18   3    1.90    0.50
   0 -18  -3    0.70    1.70
   0 -18   3    0.50    0.80
   0 -18   3    0.50    0.80
   0 -18   3    2.30    0.90
   0 -18  -3    0.30    0.90
   0 -18   3    3.60    1.80
   0 -18  -3    2.10    0.80
  -1 -18  -3    8.40    1.70
   1 -18   3   16.10    2.40
  -1 -18  -3    8.50    2.50
   1 -18   3    9.30    1.50
   1 -18   3   10.90    2.20
   1 -18   3    6.90    2.40
  -1 -18  -3   10.60    1.90
  -1 -18  -3   13.10    2.00
  -1 -18  -3   11.40    1.60
  -1 -18  -3   14.70    2.70
   1 -18  -3   10.60    2.60
  -1 -18   3   14.40    1.90
  -1 -18   3   10.40    2.20
  -1 -18   3   11.50    1.90
   1 -18  -3    6.80    2.10
   1 -18  -3   13.10    1.50
   1 -18  -3   13.10    1.50
  -1 -18   3    8.70    1.70
  -1 -18   3   11.10    1.80
   1 -18  -3   12.30    2.60
  -2 -18  -3   11.50    2.10
  -2 -18  -3    9.10    1.90
  -2 -18  -3    9.50    4.10
   2 -18   3    8.20    1.70
  -2 -18  -3    5.00    1.80
   2 -18   3   11.00    2.00
   2 -18   3    8.40    2.20
   2 -18   3    8.90    2.60
   2 -18  -3    7.40    2.20
   2 -18  -3    9.50    1.70
  -2 -18   3    7.60    1.90
  -2 -18   3    7.90    1.80
  -2 -18   3    5.70    1.80
  -2 -18   3    8.50    1.90
   2 -18  -3    8.10    2.20
  -3 -18  -3   14.80    3.00
  -3 -18  -3   13.30    2.60
  -3 -18  -3   10.70    2.30
  -3 -18  -3   14.30    2.70
   3 -18   3   19.30    3.10
   3 -18   3    8.40    2.10
  -3 -18   3   14.70    3.80
   3 -18  -3   19.60    3.00
  -3 -18   3   11.60    2.30
  -3 -18   3   17.30    2.90
   3 -18  -3   13.90    2.80
  -3 -18   3   15.70    2.80
  -3 -18   3   13.90    2.70
   3 -18  -3   16.30    2.40
   0 -19  -3    0.60    0.80
   0 -19   3    0.70    0.90
   0 -19  -3    1.50    1.00
   0 -19   3    2.30    1.60
   0 -19   3    1.60    1.90
   0 -19  -3    1.00    0.80
   0 -19   3    0.70    0.80
   0 -19  -3    0.40    2.00
   0 -19   3    0.60    1.40
   0 -19   3    0.90    0.80
   0 -19   3    1.50    0.90
   1 -19   3    0.60    0.80
   1 -19   3    0.20    1.60
   1 -19   3    1.40    1.50
  -1 -19  -3    1.30    2.10
  -1 -19  -3    1.20    1.20
  -1 -19  -3    2.90    1.30
   1 -19   3   -0.70    1.90
  -1 -19  -3    0.40    1.30
  -1 -19  -3   -0.10    1.00
  -1 -19   3    0.30    1.10
   1 -19  -3    4.10    2.00
   1 -19  -3   -0.20    0.80
  -1 -19   3    1.30    1.10
  -1 -19   3   -0.20    1.70
  -1 -19   3    0.90    1.00
  -1 -19   3    1.30    1.10
  -1 -19   3   -1.00    1.60
   1 -19  -3    1.70    1.50
  -2 -19  -3    1.50    1.50
  -2 -19  -3   -1.50    1.80
   2 -19   3    0.80    1.20
   2 -19   3    2.00    1.60
  -2 -19  -3   -2.10    1.20
   2 -19   3    0.80    1.70
  -2 -19  -3   -0.30    1.10
  -2 -19  -3   -1.40    1.30
  -2 -19   3    0.30    1.40
   2 -19  -3   -0.20    1.00
  -2 -19   3    2.20    1.40
   2 -19  -3   -1.50    1.60
   2 -19  -3   -0.50    1.70
  -2 -19   3   -0.50    1.40
  -2 -19   3    0.60    1.30
  -2 -19   3    3.00    1.80
   2 -19  -3    0.60    1.00
   0   0  -4 1805.82   57.99
   0   0   4 1757.32   57.99
   1   0  -4 3884.41  122.69
   1   0   4 3900.31  122.79
  -1   0   4 3843.52  122.59
  -1   0  -4 3976.90  122.59
  -2   0   4    0.00    0.10
  -3   0   4   92.99    3.90
  -3   0  -4   85.99    3.80
  -3   0  -4   96.19    4.10
   3   0  -4   87.79    3.90
  -3   0  -4   96.89    4.00
   3   0   4   98.29    4.00
   3   0   4   96.99    4.10
   3   0  -4   95.39    3.90
   3   0  -4   96.39    3.90
  -3   0   4   85.09    3.80
   3   0   4   92.09    3.90
   3   0   4   89.59    3.90
  -3   0  -4   95.19    4.00
   3   0  -4   90.09    4.30
  -3   0  -4   90.79    3.10
  -4   0  -4   50.49    2.80
  -4   0   4   56.29    3.00
  -4   0   4   57.59    2.90
   4   0  -4   57.99    3.10
  -4   0   4   58.29    3.10
  -4   0  -4   53.49    2.10
  -4   0  -4   53.59    3.00
   4   0  -4   53.69    3.10
   4   0  -4   57.39    3.00
   4   0   4   52.59    2.90
   4   0   4   51.89    3.10
  -4   0  -4   54.59    3.10
  -4   0  -4   54.19    3.00
   4   0   4   56.39    3.10
   4   0  -4   48.40    2.90
  -4   0   4   52.99    2.90
   4   0   4   53.99    3.00
  -5   0  -4   23.00    1.30
  -5   0   4   21.80    2.20
  -5   0   4   23.00    2.00
   5   0   4   22.00    2.20
  -5   0  -4   18.80    2.30
   5   0   4   23.30    2.20
  -5   0  -4   24.50    2.00
  -5   0   4   19.20    1.90
  -5   0   4   18.80    1.80
   5   0  -4   23.00    2.30
   5   0   4   22.40    2.40
  -5   0  -4   18.70    2.40
   5   0  -4   21.80    2.00
  -5   0   4   22.70    2.10
  -6   0  -4    1.50    1.00
   6   0   4    1.90    1.40
   6   0  -4    0.70    1.20
  -6   0  -4    0.40    1.10
   6   0  -4    1.30    1.00
  -6   0   4   -0.80    1.10
  -6   0   4    0.10    0.90
   6   0   4    0.90    1.10
  -6   0   4    3.60    1.30
  -6   0   4   -0.10    1.20
   6   0  -4    1.70    1.10
  -6   0  -4    7.20    1.80
  -6   0  -4    0.90    0.60
  -6   0  -4    2.00    1.30
  -6   0  -4    2.80    1.10
  -6   0   4    3.30    1.30
  -7   0   4    5.20    1.70
   7   0  -4    4.20    1.80
  -7   0  -4    6.30    1.70
  -7   0   4    5.40    1.60
  -7   0   4    4.90    1.80
  -7   0  -4    2.50    1.40
  -7   0   4    1.70    1.20
  -7   0  -4    3.10    1.50
   7   0   4    4.70    1.90
  -7   0   4    1.90    1.60
   7   0  -4    2.70    1.50
   7   0   4    6.30    1.70
   7   0  -4    5.70    1.50
  -7   0   4    6.00    1.70
  -7   0  -4    6.20    1.70
  -7   0  -4    5.30    1.80
   8   0  -4    1.50    1.50
  -8   0   4    3.20    1.70
   8   0   4    6.50    1.90
   8   0  -4    3.80    1.90
  -8   0   4    1.20    1.60
  -8   0  -4    1.70    1.40
   8   0   4    3.10    1.80
  -8   0   4    3.90    1.50
  -8   0  -4    0.90    1.70
  -8   0  -4    3.80    1.90
   8   0  -4    4.10    1.50
  -8   0   4    1.90    1.80
   9   0   4   13.10    2.80
  -9   0   4   16.10    2.50
   9   0   4   11.60    2.90
  -9   0  -4   11.50    2.60
   9   0  -4   16.80    2.50
   9   0  -4   11.30    2.90
  -9   0   4   14.30    2.80
  -9   0  -4   13.30    1.50
  -9   0  -4   15.30    2.90
  -9   0   4   16.90    3.00
   9   0  -4   12.20    2.70
   0  -1   4    0.50    0.30
   0  -1  -4   -0.10    0.20
   0   1   4    0.10    0.30
   0  -1   4    0.30    0.30
   0   1   4    0.00    0.30
   0   1  -4    0.50    0.40
   0   1   4    0.50    0.30
   0   1  -4    0.30    0.30
   0   1  -4    0.00    0.30
   0  -1  -4    0.00    0.30
   0  -1  -4    0.20    0.30
   0  -1   4    0.20    0.30
   0  -1   4    0.20    0.30
   0  -1  -4    0.20    0.30
   0   1  -4   -0.10    0.30
  -1  -1  -4  866.81   26.30
   1  -1   4  901.21   26.30
  -1  -1  -4  860.31   25.90
   1   1  -4  843.72   26.20
  -1  -1  -4  836.62   26.30
   1   1  -4  889.11   26.30
   1   1  -4  849.72   26.30
   1   1  -4  841.32   26.10
  -1  -1  -4  827.72   26.20
  -1  -1  -4  864.71   26.20
   1  -1   4  823.02   26.10
   1   1  -4  856.71   26.30
  -1   1   4  871.81   26.20
  -1   1  -4  876.01   26.20
  -1  -1   4  857.31   26.30
   1   1   4  868.41   26.30
  -1   1  -4  846.22   26.10
  -1   1  -4  836.02   26.10
  -1   1  -4  835.62   25.80
   1  -1  -4  880.11   26.30
   1   1   4  880.61   26.30
   1   1   4  882.81   26.30
   1   1   4  820.82   26.10
   1  -1  -4  852.91   26.10
  -1  -1   4  875.91   26.30
   2  -1   4    0.00    0.60
  -2   1   4    0.00    0.50
  -2  -1  -4    1.30    0.60
  -2   1   4   -0.10    0.40
   2   1  -4    0.30    0.60
  -2   1   4    0.80    0.50
  -2  -1  -4    0.30    0.60
  -2   1   4    0.50    0.50
   2  -1   4    1.20    0.40
   2   1  -4    0.00    0.60
   2  -1   4    0.30    0.40
   2   1  -4    0.40    0.60
   2   1  -4   -0.20    0.60
  -2  -1  -4    0.30    0.50
  -2  -1  -4    0.80    0.50
   2  -1   4    0.10    0.50
   2  -1  -4    0.00    0.40
  -2  -1   4    0.00    0.60
  -2  -1   4    0.30    0.60
   2   1   4    0.30    0.50
   2  -1  -4    0.90    0.50
  -2   1  -4    0.40    0.40
  -2  -1   4    0.80    0.50
  -2   1  -4    0.30    0.40
   2   1   4   -0.40    0.50
   2   1   4    0.60    0.60
   2  -1  -4    1.00    0.50
  -2   1  -4   -0.10    0.50
  -2   1  -4   -0.40    0.50
   2  -1  -4    1.20    0.50
  -2  -1   4   -0.50    0.50
   2   1   4    0.60    0.50
   3  -1   4   11.80    1.50
  -3  -1  -4   11.70    1.40
  -3  -1  -4   13.30    1.50
  -3   1   4   10.20    1.20
   3   1  -4   11.00    1.40
  -3   1   4   14.00    1.30
  -3  -1  -4   16.20    1.60
  -3  -1  -4   13.80    1.50
  -3   1   4   11.20    1.40
   3  -1   4   12.90    1.50
   3   1  -4   12.30    1.50
   3  -1   4   12.30    1.30
   3  -1   4   12.20    0.60
  -3  -1  -4   11.70    0.90
   3   1  -4   13.10    1.40
   3  -1   4   11.70    1.30
  -3   1  -4   13.60    1.20
   3   1   4   15.40    1.60
  -3   1  -4   11.20    0.60
   3  -1  -4   14.30    1.50
   3  -1  -4   12.80    1.40
   3   1   4   15.20    1.50
  -3   1  -4    8.60    1.10
   3   1   4    9.60    1.60
  -3   1  -4   15.10    1.60
   3  -1  -4   13.10    1.70
  -3  -1   4   15.00    1.60
   3  -1  -4   12.20    1.40
  -3  -1   4   15.10    1.50
   3   1   4   14.30    1.50
  -4   1   4  484.55   16.40
   4  -1   4  514.45   16.60
  -4  -1  -4  499.55   15.70
   4  -1   4  507.95   16.40
   4   1  -4  486.15   16.60
  -4  -1  -4  528.55   16.80
   4  -1   4  504.65   16.80
  -4  -1  -4  467.55   16.50
  -4   1   4  493.35   16.30
   4   1  -4  502.85   16.70
  -4   1   4  496.85   16.60
   4  -1   4  485.75   16.60
   4   1  -4  507.75   16.70
   4   1  -4  499.15   16.40
   4  -1   4  503.95   15.50
  -4  -1  -4  486.55   16.70
  -4   1   4  509.15   16.40
  -4  -1  -4  530.05   16.60
   4   1   4  517.15   16.60
   4  -1  -4  491.25   16.50
  -4   1  -4  508.75   16.70
   4   1   4  495.85   16.80
  -4   1  -4  489.45   16.60
  -4  -1   4  498.35   16.40
   4  -1  -4  534.15   16.90
   4   1   4  505.45   16.80
   4  -1  -4  494.95   16.40
   4   1   4  515.95   16.60
   4  -1  -4  498.05   16.90
  -4   1  -4  498.25   15.40
  -4  -1   4  515.45   16.70
  -4  -1   4  508.85   16.60
  -4   1  -4  503.25   16.50
  -4   1  -4  470.85   16.30
  -5   1   4  110.99    5.00
  -5   1   4  120.79    5.00
  -5   1   4  115.59    5.30
   5  -1   4  114.39    4.20
  -5  -1  -4  129.19    5.60
   5  -1   4  116.09    5.40
  -5  -1  -4  120.59    4.30
   5  -1   4  116.29    5.20
   5  -1   4  114.79    5.50
   5   1  -4  119.59    5.10
  -5  -1  -4  114.89    5.20
   5   1  -4  110.69    5.40
  -5  -1  -4  108.29    5.30
  -5   1   4  121.09    5.30
  -5   1   4  119.49    5.10
   5  -1  -4  121.59    5.10
   5   1   4  112.79    5.30
   5   1   4  120.39    5.50
  -5   1  -4  110.89    5.40
  -5  -1   4  118.59    5.40
  -5   1  -4  117.49    5.20
  -5  -1   4  114.19    5.00
  -5   1  -4  118.19    4.10
   5  -1  -4  109.19    5.40
   5   1   4  113.69    5.20
  -5   1  -4  120.49    5.20
  -5  -1   4  107.49    5.20
  -5  -1   4  114.59    5.50
  -5  -1   4  122.19    5.40
   5   1   4  115.59    5.20
  -6   1   4   78.79    4.20
  -6  -1  -4   75.79    4.50
   6  -1   4   69.89    4.20
   6   1  -4   72.09    4.20
  -6  -1  -4   86.29    4.70
   6   1  -4   65.99    4.30
  -6   1   4   77.89    4.20
  -6  -1  -4   77.69    4.30
  -6   1   4   72.49    4.20
   6   1  -4   73.49    4.00
  -6  -1  -4   71.79    3.40
  -6   1   4   67.39    4.70
  -6   1   4   66.59    4.00
   6  -1   4   75.99    4.60
  -6  -1  -4   76.59    4.30
   6   1   4   65.39    4.00
  -6  -1   4   74.59    4.50
  -6   1  -4   74.69    3.00
  -6   1  -4   77.09    4.20
   6   1   4   75.69    4.50
   6  -1  -4   73.39    4.50
  -6   1  -4   77.19    4.40
  -6  -1   4   73.99    3.90
  -6  -1   4   76.49    4.30
  -6  -1   4   74.29    4.40
  -6   1  -4   77.09    4.20
   6  -1  -4   78.29    4.50
  -6   1  -4   68.49    4.00
   6  -1  -4   77.99    4.00
  -6   1  -4   74.39    4.20
  -6  -1   4   73.79    4.20
  -7  -1  -4   20.50    2.80
  -7   1   4   24.80    2.80
  -7  -1  -4   18.10    3.10
  -7  -1  -4   18.80    3.20
  -7  -1  -4   19.30    2.60
  -7   1   4   17.80    3.60
   7   1  -4   17.80    2.30
  -7   1   4   17.90    2.40
  -7   1   4   25.10    2.30
   7  -1   4   19.20    2.80
  -7  -1  -4   21.30    2.90
  -7   1   4   17.90    2.50
   7   1  -4   18.40    2.80
  -7   1   4   17.90    2.40
   7   1  -4   17.50    2.70
   7   1   4   22.40    2.80
  -7  -1   4   20.50    2.90
   7  -1  -4   23.50    3.10
  -7  -1   4   19.20    2.70
   7   1   4   25.30    3.40
  -7  -1   4   21.50    2.80
   7  -1  -4   20.40    3.40
  -7  -1   4   20.90    2.30
  -7  -1   4   14.70    3.00
  -7   1  -4   19.40    1.40
  -7  -1   4   26.00    3.20
   7  -1  -4   21.10    2.40
  -7   1  -4   16.60    2.30
  -7   1  -4   20.80    2.80
  -7   1  -4   18.30    2.60
  -7   1  -4   20.00    2.60
  -7   1  -4   28.20    3.30
  -8   1   4   10.70    1.80
   8  -1   4    6.30    2.10
  -8   1   4    6.50    2.20
   8   1  -4    9.50    1.90
   8   1  -4    9.90    2.60
  -8   1   4    8.10    2.20
  -8   1   4    6.10    1.80
  -8   1   4    8.50    2.20
  -8  -1  -4   11.80    2.40
   8   1  -4    8.20    2.20
   8  -1   4    9.70    2.40
  -8  -1  -4    8.30    1.20
  -8  -1  -4   11.80    2.50
  -8  -1  -4   16.40    2.80
  -8  -1   4    6.50    2.00
   8  -1  -4    9.60    1.90
   8  -1  -4   11.00    2.70
  -8   1  -4   11.80    2.50
  -8  -1   4    7.60    1.70
  -8   1  -4    9.70    2.50
  -8   1  -4   10.60    2.40
   8   1   4    8.80    2.10
  -8  -1   4    6.90    2.20
  -8  -1   4   11.40    2.50
  -8   1  -4    6.90    1.90
   8   1   4   12.50    2.70
   8  -1  -4    9.20    2.40
  -9  -1  -4    5.50    2.20
   9   1  -4    1.60    2.10
  -9  -1  -4    4.50    2.30
  -9   1   4    0.30    1.30
   9  -1   4    6.50    2.00
  -9  -1  -4    3.60    1.00
  -9   1   4    0.50    1.50
   9   1  -4    1.90    1.60
   9   1  -4    1.70    1.40
   9  -1   4    3.90    2.30
  -9   1   4    2.30    1.80
  -9   1  -4    3.40    1.90
  -9  -1   4    3.20    1.70
   9  -1  -4    5.20    2.50
   9   1   4    2.70    2.30
   9  -1  -4    1.90    1.90
  -9  -1   4    5.50    2.00
   9  -1  -4    2.10    1.50
  -9  -1   4    0.80    1.80
  -9   1  -4    2.40    1.80
   9   1   4    6.10    2.10
  -1   2   4 1154.18   38.20
   1   2  -4 1293.37   38.30
   1   2  -4 1322.47   38.10
   2   2  -4   57.29    2.50
   2   2  -4   56.49    2.70
  -2  -2  -4   56.99    2.40
  -2   2   4   57.59    2.40
  -2  -2  -4   52.59    2.60
  -2  -2  -4   56.79    2.70
  -2   2   4   54.89    2.30
   2  -2   4   55.69    2.30
   2  -2   4   61.39    2.70
  -2   2   4   63.29    2.60
   2   2  -4   55.69    2.70
   2  -2   4   58.99    1.90
   2   2  -4   54.59    2.60
   2  -2   4   57.39    2.50
   2  -2   4   60.59    2.40
   2   2   4   56.19    2.60
   2   2   4   52.59    2.60
   2   2   4   55.49    2.70
  -2  -2   4   57.69    2.70
   2  -2  -4   56.59    2.40
   2   2   4   56.69    2.40
  -2  -2   4   57.69    2.60
  -2  -2   4   55.79    2.60
   2  -2  -4   63.09    2.70
  -2  -2   4   55.99    2.50
  -2   2  -4   58.39    2.30
  -2   2  -4   56.99    2.40
   2  -2  -4   58.99    2.40
  -2   2  -4   53.29    2.40
   2  -2  -4   50.99    2.50
   3   2  -4  154.48    5.90
   3  -2   4  157.68    5.60
  -3  -2  -4  154.58    6.00
  -3   2   4  153.78    5.50
   3  -2   4  146.19    5.40
  -3  -2  -4  158.58    5.60
  -3   2   4  157.28    5.50
   3  -2   4  147.29    5.90
   3  -2   4  153.98    5.80
   3   2  -4  163.68    5.90
  -3  -2  -4  149.49    5.20
   3   2  -4  149.69    5.80
   3   2  -4  142.89    5.90
   3  -2   4  151.18    4.80
  -3  -2  -4  135.19    5.70
   3  -2  -4  148.19    5.80
  -3  -2   4  146.89    5.90
  -3  -2   4  161.48    5.80
   3  -2  -4  147.89    5.50
   3   2   4  155.28    6.00
   3   2   4  150.48    5.60
   3   2   4  152.98    6.00
  -3   2  -4  150.18    5.50
   3  -2  -4  153.58    5.60
   3  -2  -4  153.98    5.70
  -3  -2   4  153.08    5.90
  -3   2  -4  148.79    5.40
   3   2   4  152.18    5.80
  -3   2  -4  162.78    6.00
  -4  -2  -4  555.64   18.40
   4   2  -4  552.04   18.30
   4  -2   4  551.84   16.90
   4   2  -4  546.75   18.30
   4  -2   4  574.64   17.90
  -4   2   4  544.15   17.70
  -4  -2  -4  540.15   17.30
  -4  -2  -4  515.35   18.10
   4   2  -4  552.74   18.00
   4  -2   4  549.54   18.30
  -4  -2  -4  537.85   18.30
  -4   2   4  552.74   17.80
   4   2  -4  533.95   18.20
   4  -2   4  564.44   18.20
  -4  -2  -4  547.45   17.90
  -4   2   4  557.64   17.80
   4  -2   4  567.84   17.80
   4   2   4  571.34   18.50
   4   2   4  529.65   18.10
  -4   2  -4  530.75   16.90
   4   2   4  571.54   18.40
  -4   2  -4  559.24   17.90
   4  -2  -4  578.54   17.90
  -4  -2   4  557.74   18.20
   4  -2  -4  548.85   17.90
   4  -2  -4  560.94   18.30
  -4  -2   4  577.24   18.20
  -4   2  -4  539.35   18.20
  -4   2  -4  566.94   18.20
  -4  -2   4  545.65   18.20
  -4  -2   4  522.55   17.90
   4   2   4  553.14   18.00
   4  -2  -4  531.15   17.80
   5  -2   4   17.40    2.30
  -5  -2  -4   26.00    2.40
  -5   2   4   25.90    2.20
   5  -2   4   25.80    2.40
  -5   2   4   21.10    1.90
  -5   2   4   23.50    1.90
  -5  -2  -4   24.60    1.70
   5   2  -4   23.80    2.10
  -5  -2  -4   21.70    2.40
  -5   2   4   24.20    2.00
   5   2  -4   23.60    2.40
   5  -2   4   21.50    1.30
  -5  -2   4   21.60    2.20
   5   2   4   29.00    2.40
   5   2   4   20.40    2.40
  -5   2  -4   24.40    2.10
   5  -2  -4   24.40    2.30
   5   2   4   24.60    2.40
  -5  -2   4   24.30    2.20
  -5  -2   4   30.50    3.00
  -5   2  -4   23.80    1.30
   5  -2  -4   20.70    2.00
  -5   2  -4   25.20    2.30
  -5  -2   4   25.00    2.10
  -5  -2   4   24.30    2.30
   5   2   4   21.90    2.10
   6  -2   4    2.80    0.70
  -6   2   4    4.20    1.20
   6  -2   4    2.40    1.40
   6   2  -4    1.50    1.20
   6  -2   4    3.20    1.50
  -6  -2  -4    4.60    1.50
  -6  -2  -4    4.50    1.50
  -6  -2  -4    3.60    1.50
  -6   2   4    4.80    1.50
   6   2  -4    6.40    1.80
   6   2  -4    3.60    1.30
  -6   2   4    5.90    1.50
  -6   2   4    1.90    1.30
  -6   2  -4    4.90    1.50
  -6   2  -4    2.80    0.70
  -6   2  -4    3.60    1.30
   6  -2  -4    3.90    1.50
  -6  -2   4    2.10    1.50
  -6   2  -4    3.20    1.30
  -6   2  -4    0.60    1.00
   6   2   4    3.50    1.50
   6  -2  -4    2.00    1.40
   6   2   4    0.50    1.10
  -6  -2   4    4.80    1.60
  -6  -2   4    2.30    1.10
   6  -2  -4    3.40    1.20
  -6   2  -4    3.10    1.30
  -6  -2   4    4.70    1.50
  -6  -2   4    2.70    1.50
   7  -2   4    2.20    1.60
  -7   2   4    2.20    1.10
  -7  -2  -4    2.00    0.90
   7   2  -4    2.20    1.60
  -7  -2  -4    2.40    2.10
  -7   2   4    5.40    1.70
  -7  -2  -4    2.20    2.60
  -7   2   4    1.90    1.20
   7   2  -4    1.80    1.30
  -7   2   4    1.80    1.40
  -7  -2  -4    5.30    1.80
   7  -2   4    2.50    1.70
   7   2  -4    4.80    1.60
  -7  -2  -4    5.20    1.80
  -7   2   4    3.90    2.60
  -7  -2  -4    2.40    1.60
  -7   2   4    3.50    1.40
  -7   2  -4    1.50    1.70
  -7   2  -4    1.60    1.20
   7  -2  -4    1.50    1.60
  -7   2  -4    4.40    1.40
   7  -2  -4    2.60    1.20
  -7  -2   4    3.60    2.60
  -7  -2   4    4.80    1.80
   7  -2  -4   -0.60    1.10
  -7  -2   4    2.20    1.40
  -7   2  -4    2.30    0.70
   7   2   4    0.90    1.20
  -7   2  -4    3.40    1.30
  -7   2  -4    4.00    1.60
  -7  -2   4   -1.00    1.30
  -7  -2   4    1.80    1.10
   7   2   4    3.50    1.80
  -7  -2   4    6.50    2.00
   8  -2   4    1.30    1.50
   8   2  -4   -1.40    1.10
  -8   2   4    0.30    1.30
  -8  -2  -4   -0.80    1.60
   8   2  -4   -0.50    1.20
  -8  -2  -4    1.00    1.50
  -8  -2  -4    1.10    1.90
   8  -2   4    1.30    1.80
  -8   2   4    1.50    1.50
  -8   2   4   -0.60    1.00
  -8  -2  -4   -1.20    0.70
   8   2  -4    0.30    1.30
  -8   2   4    1.60    1.20
  -8   2   4    2.00    1.40
  -8   2  -4    1.40    1.40
  -8   2  -4    0.50    1.70
  -8  -2   4    0.80    1.30
  -8  -2   4   -2.00    1.70
   8  -2  -4   -1.00    1.40
   8  -2  -4   -0.50    1.10
   8   2   4    2.40    1.70
  -8  -2   4   -0.10    1.50
   8  -2  -4   -0.30    1.50
   8   2   4    1.10    1.50
  -8   2  -4   -2.10    1.10
  -8   2  -4    1.00    1.40
  -8  -2   4    0.60    1.40
  -9  -2  -4    0.60    2.00
   9  -2   4    2.50    2.00
  -9   2   4    0.50    1.80
   9   2  -4    1.10    1.90
  -9  -2  -4    1.20    1.00
   9   2  -4    0.00    1.60
  -9   2   4    0.50    1.60
   9  -2   4    3.00    2.00
  -9  -2  -4    1.60    1.90
  -9   2   4    2.20    1.50
  -9  -2   4    4.20    2.40
  -9  -2   4    2.30    1.50
  -9   2  -4    1.30    1.70
   9  -2  -4    0.10    1.90
   9  -2  -4    0.10    1.40
  -9  -2   4   -0.20    1.80
  -9   2  -4    0.20    1.70
   9  -2  -4    0.30    2.00
   9   2   4    2.60    1.90
   9   2   4   -1.60    2.00
   0   3   4    0.20    0.20
   0  -3   4   -0.20    0.20
   0  -3   4    0.10    0.10
   0   3  -4   -0.20    0.20
   0   3  -4   -0.10    0.20
   0   3   4   -0.20    0.30
   0  -3   4   -0.10    0.20
   0  -3   4   -0.20    0.30
   0   3   4    0.10    0.30
   0  -3  -4    0.10    0.20
   0   3   4    0.10    0.30
   0  -3   4    0.40    0.30
   0  -3  -4    0.40    0.30
   0  -3  -4    0.00    0.20
   0  -3  -4   -0.40    0.20
   0   3  -4    0.30    0.20
  -1  -3  -4  531.25   17.50
   1   3  -4  567.34   17.60
   1   3  -4  562.14   17.30
  -1   3   4  555.34   17.20
   1  -3   4  570.14   17.10
   1  -3   4  568.34   17.50
   1  -3   4  571.74   17.20
  -1   3   4  551.54   17.50
  -1  -3  -4  563.54   17.60
  -1  -3  -4  542.45   17.40
   1   3  -4  544.45   17.50
   1   3  -4  546.05   17.20
   1  -3   4  548.45   17.10
  -1  -3  -4  570.74   17.20
   1   3  -4  585.04   17.70
  -1   3  -4  541.85   17.50
   1  -3  -4  538.75   17.20
   1   3   4  553.64   17.20
  -1  -3   4  549.15   17.10
  -1  -3   4  578.24   17.50
   1   3   4  592.34   17.60
  -1  -3   4  577.54   17.50
   1  -3  -4  560.64   17.20
  -1  -3   4  573.94   17.30
   1   3   4  560.44   17.70
  -1   3  -4  552.64   17.10
  -1   3  -4  543.45   17.10
   1  -3  -4  561.24   17.50
   2   3  -4  363.06   11.30
  -2  -3  -4  358.36   11.80
  -2  -3  -4  337.87   11.60
   2   3  -4  329.77   11.60
   2  -3   4  347.77   11.70
   2  -3   4  361.36   11.20
  -2   3   4  329.47   11.10
   2   3  -4  349.07   11.40
   2   3  -4  349.07   11.70
   2   3  -4  347.87   11.70
   2  -3   4  361.86   11.00
   2  -3   4  341.57   11.40
  -2  -3  -4  355.86   11.20
   2  -3   4  362.16   11.10
  -2   3   4  361.76   11.50
  -2   3  -4  357.16   11.10
   2   3   4  358.06   11.80
  -2  -3   4  365.66   11.40
  -2   3  -4  343.77   11.10
   2  -3  -4  363.06   11.70
   2   3   4  351.76   11.80
   2  -3  -4  358.36   11.50
  -2   3  -4  365.26   11.40
   2  -3  -4  352.76   11.20
  -2  -3   4  345.07   11.70
   2   3   4  332.47   11.20
  -2  -3   4  364.56   11.70
   2  -3  -4  366.86   11.20
   2   3   4  350.66   11.70
   3  -3   4  140.79    4.40
   3  -3   4  142.59    5.30
  -3  -3  -4  131.19    5.40
   3  -3   4  135.39    5.00
   3   3  -4  132.49    5.30
   3   3  -4  138.89    5.50
  -3   3   4  119.89    5.10
   3  -3   4  134.89    4.80
  -3   3   4  137.69    4.90
   3  -3   4  125.29    5.30
  -3  -3  -4  136.39    5.00
  -3  -3  -4  127.09    5.50
   3   3  -4  129.59    5.40
  -3   3  -4  128.19    4.80
   3  -3  -4  137.09    5.20
   3  -3  -4  134.79    4.90
   3   3   4  131.29    5.50
  -3  -3   4  135.09    5.40
  -3   3  -4  126.09    4.80
  -3  -3   4  139.29    5.30
   3   3   4  135.69    5.00
   3   3   4  139.09    5.40
   3  -3  -4  133.29    5.40
  -3  -3   4  136.09    5.30
   3  -3  -4  135.69    4.90
  -3  -3   4  132.29    5.40
   3   3   4  141.39    5.60
   4   3  -4  349.37   12.50
  -4   3   4  345.77   11.80
  -4   3   4  369.26   12.00
   4   3  -4  321.97   13.00
  -4  -3  -4  337.87   12.30
   4   3  -4  357.76   12.30
   4  -3   4  350.56   11.70
  -4   3   4  344.27   11.80
   4  -3   4  370.26   12.40
   4   3  -4  340.27   12.30
   4  -3   4  343.87   12.40
  -4  -3  -4  351.06   11.60
   4  -3   4  361.76   11.90
   4  -3   4  362.56   11.10
  -4  -3  -4  348.47   12.50
   4   3   4  357.66   12.60
  -4   3  -4  362.26   11.80
  -4  -3   4  364.16   12.30
   4  -3  -4  364.06   12.00
   4  -3  -4  366.86   11.90
   4  -3  -4  368.96   12.50
  -4  -3   4  362.46   12.50
  -4   3  -4  350.46   11.10
  -4  -3   4  354.96   12.20
   4   3   4  372.06   12.60
   4  -3  -4  360.66   11.90
  -4  -3   4  360.36   12.50
  -4   3  -4  333.17   12.10
  -4   3  -4  335.17   11.80
   4   3   4  350.46   12.40
  -4   3  -4  361.16   12.60
   5  -3   4    0.70    0.50
   5  -3   4    0.50    1.00
  -5  -3  -4    1.10    1.00
   5   3  -4    0.50    0.90
   5  -3   4    1.10    1.10
   5   3  -4    1.10    1.20
  -5   3   4    0.50    0.80
  -5   3   4    0.40    0.80
  -5   3   4    2.50    1.00
  -5  -3  -4    0.60    1.10
  -5   3   4    1.30    0.90
  -5  -3   4   -0.50    0.90
   5   3   4    1.30    1.20
  -5  -3   4    1.40    1.10
   5   3   4    0.10    1.00
   5  -3  -4    0.70    1.10
  -5   3  -4    0.00    0.40
  -5  -3   4    1.40    1.10
   5   3   4    1.50    1.20
   5  -3  -4    1.00    0.80
  -5  -3   4   -0.50    0.90
  -5  -3   4   -0.10    0.90
  -5  -3   4    0.20    0.90
   5   3   4   -0.80    0.70
  -5   3  -4    0.50    1.00
  -5   3  -4    0.70    0.70
  -5   3  -4    0.60    0.80
  -6  -3  -4  160.98    7.10
   6  -3   4  132.79    6.70
  -6  -3  -4  146.69    6.90
   6   3  -4  144.99    6.50
   6  -3   4  145.69    5.20
  -6   3   4  159.88    6.80
  -6   3   4  152.98    6.50
  -6  -3  -4  134.29    6.60
   6   3  -4  150.08    6.50
   6  -3   4  150.28    6.90
  -6   3   4  138.49    6.10
  -6   3   4  147.19    6.20
  -6  -3  -4  143.69    6.80
   6   3  -4  141.89    6.80
  -6   3   4  144.39    6.20
  -6  -3  -4  152.48    5.80
  -6  -3   4  156.48    7.00
  -6   3  -4  144.29    5.20
   6  -3  -4  138.79    6.10
  -6   3  -4  140.79    6.20
  -6   3  -4  141.99    6.30
   6   3   4  145.59    6.40
   6  -3  -4  130.89    6.70
  -6  -3   4  144.99    6.30
  -6  -3   4  148.49    7.10
  -6  -3   4  146.39    6.70
   6   3   4  145.89    7.00
  -6   3  -4  140.79    6.10
  -6  -3   4  152.78    6.90
  -6   3  -4  153.38    6.30
  -6  -3   4  143.19    6.70
   6  -3  -4  156.38    7.00
  -6   3  -4  145.29    6.70
   7  -3   4   -0.20    1.30
  -7   3   4    0.60    1.00
  -7  -3  -4   -0.20    0.70
  -7  -3  -4    0.20    1.20
   7  -3   4    1.00    0.60
   7  -3   4    1.40    1.40
  -7  -3  -4    1.70    1.60
  -7  -3  -4    1.20    1.60
   7   3  -4   -2.10    1.00
  -7  -3  -4   -1.10    1.30
  -7   3   4    0.00    1.20
   7   3  -4    0.40    1.20
  -7  -3  -4    0.70    1.50
  -7   3   4   -0.10    1.50
   7   3  -4    0.90    1.50
  -7   3   4    0.60    1.00
   7  -3  -4    0.70    1.40
  -7  -3   4    0.00    1.20
  -7  -3   4    1.60    1.30
  -7  -3   4    0.10    1.30
  -7  -3   4    2.20    1.60
  -7   3  -4   -1.80    1.00
  -7   3  -4   -0.80    1.10
  -7   3  -4    0.90    1.20
  -7  -3   4   -1.10    1.00
   7  -3  -4    2.40    1.70
   7   3   4    0.60    1.20
  -7   3  -4   -1.10    1.40
   7   3   4    1.10    1.50
  -7  -3   4   -0.20    1.50
  -7   3  -4   -0.70    0.50
   7  -3  -4    0.40    1.10
   8  -3   4    0.80    1.70
  -8   3   4    1.20    1.40
  -8  -3  -4    1.60    1.70
  -8   3   4    0.10    1.20
  -8  -3  -4    2.20    1.60
  -8  -3  -4    3.50    3.30
   8   3  -4    1.40    1.80
  -8  -3  -4   -0.10    0.90
   8  -3   4    2.40    1.90
  -8   3   4    4.40    1.50
   8   3  -4   -0.30    1.40
  -8   3   4    0.30    1.10
  -8  -3   4    1.70    1.90
  -8  -3   4    0.80    2.00
  -8  -3   4    1.60    1.30
  -8   3  -4    0.50    1.20
   8  -3  -4    1.20    1.30
   8   3   4    2.10    1.80
  -8   3  -4    2.30    0.70
   8  -3  -4    1.40    1.60
  -8   3  -4    2.00    1.40
   8  -3  -4    2.00    1.90
   8   3   4    3.30    1.70
  -8   3  -4    1.70    1.40
  -9   3   4    3.10    1.80
   9  -3   4    4.80    2.20
   9   3  -4    0.60    2.10
  -9   3   4    3.80    1.60
   9  -3   4    3.70    2.10
  -9   3   4    2.10    1.80
  -9  -3  -4    3.90    2.20
   9   3  -4    0.70    1.70
  -9  -3  -4    0.80    1.80
  -9  -3   4    5.50    2.50
   9  -3  -4    0.50    1.80
   9  -3  -4    3.20    1.70
  -9  -3   4    3.40    1.80
  -9   3  -4    1.90    1.70
   9   3   4    0.50    1.60
  -9   3  -4    0.80    0.70
  -9   3  -4    1.30    1.60
  -9  -3   4    1.50    2.20
   0  -4   4  981.50   29.20
   0  -4  -4  940.41   29.20
   0  -4  -4 1001.60   29.10
   0  -4   4  957.10   29.10
   0   4  -4  928.21   29.20
   0  -4   4  993.50   29.20
   0   4   4  960.70   29.20
   0  -4   4  958.60   28.90
   0  -4  -4  943.91   29.50
   0   4   4  939.31   29.50
   0   4  -4  916.51   29.20
   0   4  -4  976.50   29.20
   0   4   4  941.61   29.20
   0  -4  -4  949.90   29.20
   1  -4   4  512.65   15.20
  -1   4   4  494.55   15.30
  -1  -4  -4  466.75   15.70
  -1  -4  -4  500.75   15.80
   1  -4   4  513.15   15.30
  -1  -4  -4  509.55   15.80
  -1  -4  -4  499.65   15.90
   1  -4   4  497.25   15.70
   1  -4   4  510.45   15.30
   1   4  -4  486.25   15.70
   1   4  -4  479.95   15.40
  -1  -4  -4  500.65   15.20
   1   4  -4  491.65   15.40
   1   4  -4  471.05   15.70
  -1  -4   4  497.45   15.70
  -1  -4   4  493.75   15.70
   1   4   4  506.75   15.80
   1   4   4  479.15   15.20
  -1  -4   4  513.65   15.40
  -1   4  -4  493.55   15.20
   1  -4  -4  504.45   15.30
   1  -4  -4  485.05   15.30
   1  -4  -4  511.35   15.80
  -1   4  -4  486.85   15.30
  -1  -4   4  494.45   15.40
  -1   4  -4  473.25   15.20
  -1   4  -4  517.95   15.70
   2   4  -4  426.56   13.40
  -2  -4  -4  425.06   14.10
   2  -4   4  428.46   13.30
  -2  -4  -4  433.56   13.40
   2  -4   4  431.36   13.40
  -2  -4  -4  410.26   13.90
   2  -4   4  427.66   14.00
  -2   4   4  430.36   13.30
   2   4  -4  431.16   14.10
   2   4  -4  426.16   13.70
   2   4  -4  443.66   14.10
   2  -4   4  436.56   13.70
   2  -4   4  428.56   13.20
   2   4   4  443.26   14.20
   2   4   4  414.56   14.10
   2  -4  -4  420.26   14.00
  -2  -4   4  441.46   13.70
  -2   4  -4  422.76   13.30
  -2  -4   4  423.36   14.00
  -2  -4   4  440.36   14.00
   2  -4  -4  422.86   13.80
  -2   4  -4  415.06   13.60
   2   4   4  429.26   14.00
   2   4   4  425.36   13.40
   2  -4  -4  426.16   13.30
   2  -4  -4  408.56   13.30
  -2   4  -4  420.66   13.20
   3   4  -4  100.59    4.50
   3  -4   4   93.09    4.40
   3  -4   4  101.79    3.60
  -3   4   4   96.79    4.00
  -3  -4  -4   95.19    4.40
  -3  -4  -4  102.99    4.50
   3  -4   4  103.29    3.70
  -3   4   4  106.19    4.20
  -3  -4  -4   99.29    4.60
   3   4  -4   92.69    4.40
   3   4  -4  101.99    4.60
  -3   4   4  106.79    4.50
   3  -4   4  105.89    4.30
   3   4  -4  104.19    4.30
   3  -4   4  101.29    3.80
  -3  -4  -4  108.19    3.90
   3  -4  -4  102.19    3.80
  -3  -4   4  104.79    4.50
   3  -4  -4   99.09    3.80
   3   4   4   98.49    4.50
   3   4   4   99.89    4.40
  -3   4  -4   98.09    4.40
  -3   4  -4  100.19    4.20
  -3  -4   4  100.09    4.40
[truncated: 2,063,972 more chars]
