# Supplementary material for: Crystal structure and Hirshfeld surface analyses, inter­action energy calculations and energy frameworks of methyl 2-[(4-cyano­phen­yl)meth­oxy]quinoline-4-carboxyl­ate
Source: Acta Crystallogr E Crystallogr Commun. 2025 Jun 27;81(Pt 7):650–6. doi: 10.1107/S2056989025005547 (PMC12230613; doi:10.1107/S2056989025005547)
Supplement: Supplementary file 2 [file e-81-00650-Isup2.hkl]

data_I                                                                          
_shelx_title ' mo_ayc34_0m_a.res in Pbca'                                       
_shelx_refln_list_code          4                                               
_shelx_F_calc_maximum      192.42                                               
_exptl_crystal_F_000      1328.00                                               
_reflns_d_resolution_high  0.8003                                               
                                                                                
loop_                                                                           
 _space_group_symop_operation_xyz                                               
 'x, y, z'                                                                      
 '-x+1/2, -y, z+1/2'                                                            
 '-x, y+1/2, -z+1/2'                                                            
 'x+1/2, -y+1/2, -z'                                                            
 '-x, -y, -z'                                                                   
 'x-1/2, y, -z-1/2'                                                             
 'x, -y-1/2, z-1/2'                                                             
 '-x-1/2, y-1/2, z'                                                             
                                                                                
_cell_length_a     7.7810                                                       
_cell_length_b    15.6978                                                       
_cell_length_c    25.9662                                                       
_cell_angle_alpha  90.000                                                       
_cell_angle_beta   90.000                                                       
_cell_angle_gamma  90.000                                                       
                                                                                
_shelx_F_squared_multiplier     1.000                                           
                                                                                
loop_                                                                           
 _refln_index_h                                                                 
 _refln_index_k                                                                 
 _refln_index_l                                                                 
 _refln_F_squared_calc                                                          
 _refln_F_squared_meas                                                          
 _refln_F_squared_sigma                                                         
 _refln_observed_status                                                         
   2   0   0        111.16        132.61         2.24 o                         
   4   0   0       1992.80       1888.63        21.75 o                         
   6   0   0          1.61          0.03         1.13 o                         
   8   0   0          1.05          0.59         1.80 o                         
   2   1   0        768.55        663.82         5.46 o                         
   4   1   0        258.25        261.03         3.02 o                         
   6   1   0          1.16         -0.81         0.81 o                         
   8   1   0          0.95          0.91         1.35 o                         
   0   2   0       1866.03       1684.18        20.89 o                         
   4   2   0        376.24        429.77         5.35 o                         
   6   2   0        116.10        109.69         2.34 o                         
   8   2   0          0.40          2.99         1.26 o                         
   2   3   0       7109.90       7176.72       125.66 o                         
   4   3   0       1794.85       1930.02        15.36 o                         
   6   3   0          5.07         14.48         1.20 o                         
   8   3   0         18.46         24.72         1.89 o                         
   0   4   0       6309.99       5030.10       151.84 o                         
   2   4   0       2641.99       2428.91        19.54 o                         
   4   4   0      14924.47      14698.80       168.17 o                         
   6   4   0        512.93        439.24         5.03 o                         
   8   4   0          0.31         -0.50         1.55 o                         
   2   5   0       2796.60       2809.13        29.43 o                         
   4   5   0       5917.89       5930.88        45.74 o                         
   6   5   0        913.92        925.42         9.01 o                         
   8   5   0          1.80          0.95         1.30 o                         
   0   6   0       6566.48       6343.51        95.76 o                         
   2   6   0       2268.07       2241.53        21.40 o                         
   4   6   0        513.04        534.90         5.19 o                         
   6   6   0        595.64        785.73        14.39 o                         
   8   6   0        190.00        160.77         3.74 o                         
   2   7   0        402.97        334.20         5.29 o                         
   4   7   0       1171.83       1240.64        12.23 o                         
   6   7   0        881.73        851.01         8.12 o                         
   8   7   0         64.73         57.41         2.53 o                         
   0   8   0       3058.16       2811.45        38.86 o                         
   2   8   0       1811.58       1805.93        19.93 o                         
   4   8   0        239.30        266.21         3.60 o                         
   6   8   0         13.80         11.89         1.22 o                         
   8   8   0         74.52        109.17         3.52 o                         
   2   9   0         78.10         75.20         2.40 o                         
   4   9   0         12.59         11.22         1.03 o                         
   6   9   0        477.64        486.36         5.46 o                         
   8   9   0        248.88        207.77         5.26 o                         
   0  10   0        445.99        394.25         6.75 o                         
   2  10   0        816.39        811.82        10.88 o                         
   4  10   0         14.13         13.16         1.65 o                         
   6  10   0        198.34        186.31         4.30 o                         
   8  10   0         30.89         28.80         1.98 o                         
   2  11   0        485.22        519.67         7.86 o                         
   4  11   0       1929.59       1890.45        22.01 o                         
   6  11   0         40.36         39.20         2.11 o                         
   8  11   0         17.79         11.82         2.31 o                         
   0  12   0       1815.86       1740.72        23.10 o                         
   2  12   0         41.79         38.59         2.31 o                         
   4  12   0        222.79        228.70         5.92 o                         
   6  12   0         16.13         19.19         2.31 o                         
   2  13   0       3250.75       3106.75        35.73 o                         
   4  13   0          2.28          8.87         1.81 o                         
   6  13   0          6.48          6.85         2.33 o                         
   0  14   0        253.03        267.55         5.14 o                         
   2  14   0        108.02         97.33         3.75 o                         
   4  14   0          3.93          2.69         1.66 o                         
   6  14   0         11.13         13.90         2.78 o                         
   2  15   0        310.39        292.85         6.34 o                         
   4  15   0          0.19          0.00         1.73 o                         
   6  15   0          1.75          5.21         2.76 o                         
   0  16   0        250.98        260.00         4.44 o                         
   2  16   0          2.32         -0.44         1.48 o                         
   4  16   0         23.73         19.90         2.54 o                         
   2  17   0        366.78        372.63         7.00 o                         
   4  17   0        132.22        124.79         5.31 o                         
   0  18   0          2.43         12.93         2.77 o                         
   2  18   0         50.44         57.14         3.18 o                         
   2  19   0         14.10         19.60         2.15 o                         
   1   1   1       1591.34       1494.65         8.70 o                         
   2   1   1      31215.96      29375.95       320.44 o                         
   3   1   1       1064.92        946.92         6.17 o                         
   4   1   1         36.54         25.35         1.03 o                         
   5   1   1          0.08         -0.47         0.47 o                         
   6   1   1          4.96         10.38         0.78 o                         
   7   1   1         17.63         12.92         0.91 o                         
   8   1   1         20.59         24.94         1.29 o                         
   9   1   1          4.05          0.96         1.38 o                         
   0   2   1      15697.65      14694.58       258.93 o                         
   1   2   1       3115.01       2919.97        17.88 o                         
   2   2   1      11343.30      11446.56       131.24 o                         
   3   2   1        796.05        886.08         5.67 o                         
   4   2   1       1633.64       1667.07        10.46 o                         
   5   2   1         65.97         53.89         1.14 o                         
   6   2   1          0.02          0.64         0.64 o                         
   7   2   1         40.92         42.28         1.29 o                         
   8   2   1         24.68         21.55         1.20 o                         
   9   2   1          1.43          0.06         1.29 o                         
   1   3   1        652.74        705.18         4.46 o                         
   2   3   1       5524.91       5501.65        35.71 o                         
   3   3   1        673.54        635.59         4.55 o                         
   4   3   1       7406.42       6935.25        37.58 o                         
   5   3   1        365.42        346.19         2.92 o                         
   6   3   1         14.88         14.88         0.86 o                         
   7   3   1          2.10         -0.72         0.72 o                         
   8   3   1          6.59          8.66         1.04 o                         
   9   3   1          0.10         -0.45         1.14 o                         
   0   4   1      11515.67      10411.42       190.13 o                         
   1   4   1        198.73        182.19         1.47 o                         
   2   4   1         95.17        141.37         1.36 o                         
   3   4   1         32.10         54.53         1.05 o                         
   4   4   1       2618.77       2744.13        15.78 o                         
   5   4   1          0.89          0.90         0.56 o                         
   6   4   1        425.47        391.84         3.30 o                         
   7   4   1          3.02          2.72         0.77 o                         
   8   4   1         41.74         40.29         1.74 o                         
   9   4   1          0.04         -0.74         1.27 o                         
   1   5   1         76.39         91.56         0.88 o                         
   2   5   1          1.29          2.24         0.35 o                         
   3   5   1       1270.38       1166.33         6.82 o                         
   4   5   1         17.40         17.01         1.22 o                         
   5   5   1         71.73         89.03         1.55 o                         
   6   5   1       1861.61       1691.23        10.44 o                         
   7   5   1          1.15          2.05         0.82 o                         
   8   5   1         23.10         29.79         1.40 o                         
   9   5   1          2.40          6.04         1.45 o                         
   0   6   1       1708.10       1711.58        15.42 o                         
   1   6   1        258.88        225.51         1.77 o                         
   2   6   1        296.39        285.54         2.64 o                         
   3   6   1         61.43         54.20         0.88 o                         
   4   6   1         19.43         29.52         0.81 o                         
   5   6   1         57.04         51.39         1.12 o                         
   6   6   1        518.81        439.03         3.59 o                         
   7   6   1         17.69         22.91         1.06 o                         
   8   6   1         21.44         27.10         1.44 o                         
   9   6   1         14.67         21.82         1.59 o                         
   1   7   1        734.26        720.93         4.95 o                         
   2   7   1        588.06        544.18         5.77 o                         
   3   7   1         31.19         38.95         0.91 o                         
   4   7   1         89.54         91.68         1.31 o                         
   5   7   1         20.97         30.80         1.00 o                         
   6   7   1        368.06        358.52         3.13 o                         
   7   7   1         24.63         30.68         1.17 o                         
   8   7   1        678.64        580.69         5.61 o                         
   9   7   1          0.17          1.94         1.36 o                         
   0   8   1        683.72        685.06         7.45 o                         
   1   8   1         15.77         22.85         0.67 o                         
   2   8   1        105.69        123.60         2.07 o                         
   3   8   1         13.23         17.11         0.97 o                         
   4   8   1          0.14          0.57         0.40 o                         
   5   8   1         27.47         27.31         1.13 o                         
   6   8   1        372.37        348.58         3.14 o                         
   7   8   1         21.25         25.89         1.17 o                         
   8   8   1         96.47         70.98         2.45 o                         
   1   9   1        554.72        558.35         4.31 o                         
   2   9   1          7.39          2.13         0.70 o                         
   3   9   1          1.55          2.82         0.74 o                         
   4   9   1        309.40        299.00         3.30 o                         
   5   9   1         92.56         91.04         1.63 o                         
   6   9   1        329.28        344.16         3.07 o                         
   7   9   1          2.51          2.26         0.83 o                         
   8   9   1         33.14         36.26         1.71 o                         
   0  10   1          8.86         16.45         0.89 o                         
   1  10   1         18.15         20.29         0.65 o                         
   2  10   1        281.77        281.30         3.59 o                         
   3  10   1        245.31        252.82         3.35 o                         
   4  10   1        181.01        189.27         2.93 o                         
   5  10   1        326.81        337.13         3.57 o                         
   6  10   1        194.96        200.84         2.44 o                         
   7  10   1          5.05          7.01         0.90 o                         
   8  10   1         14.20         16.06         1.20 o                         
   1  11   1        432.12        400.34         3.43 o                         
   2  11   1        128.31        133.04         2.48 o                         
   3  11   1        187.12        181.10         3.08 o                         
   4  11   1        228.87        229.07         3.50 o                         
   5  11   1         53.70         56.69         2.16 o                         
   6  11   1         15.70         13.30         1.04 o                         
   7  11   1          6.42          7.35         1.23 o                         
   8  11   1          0.84          1.32         1.49 o                         
   0  12   1         16.95         22.95         1.10 o                         
   1  12   1        831.09        811.09         6.53 o                         
   2  12   1          0.00         -0.83         0.83 o                         
   3  12   1        147.23        146.97         2.91 o                         
   4  12   1       1112.85       1097.14        10.69 o                         
   5  12   1          0.66          0.54         1.15 o                         
   6  12   1         24.67         29.53         1.81 o                         
   7  12   1          7.12          7.55         1.21 o                         
   1  13   1         50.67         49.71         1.42 o                         
   2  13   1        321.91        313.56         4.16 o                         
   3  13   1         20.01         20.63         1.47 o                         
   4  13   1         36.33         37.91         1.87 o                         
   5  13   1          0.64         -1.18         1.18 o                         
   6  13   1         19.29         20.78         1.92 o                         
   7  13   1          0.78          2.87         1.97 o                         
   0  14   1         95.73        100.00         2.11 o                         
   1  14   1        598.24        596.02         5.00 o                         
   2  14   1        514.93        520.58         6.48 o                         
   3  14   1         17.39         17.14         1.45 o                         
   4  14   1          0.14          0.92         1.15 o                         
   5  14   1          4.45          4.24         1.41 o                         
   6  14   1         18.27         11.83         1.96 o                         
   1  15   1        519.53        526.44         4.87 o                         
   2  15   1         13.67         15.09         1.32 o                         
   3  15   1         88.19         91.39         2.76 o                         
   4  15   1          7.15          6.58         1.46 o                         
   5  15   1          3.20          2.08         1.53 o                         
   6  15   1         25.39         28.09         2.41 o                         
   0  16   1        696.13        707.28         6.85 o                         
   1  16   1          1.29          2.13         0.63 o                         
   2  16   1         32.59         43.91         1.95 o                         
   3  16   1         19.85         16.92         1.60 o                         
   4  16   1         19.15         20.24         1.81 o                         
   5  16   1          3.33          3.66         1.64 o                         
   1  17   1         28.67         26.67         1.11 o                         
   2  17   1          2.33          5.28         1.34 o                         
   3  17   1         89.73         90.61         3.03 o                         
   4  17   1         30.49         35.54         2.33 o                         
   0  18   1          7.87         12.17         1.33 o                         
   1  18   1          4.70          3.86         0.92 o                         
   2  18   1         12.31         14.07         1.80 o                         
   3  18   1         32.15         31.51         2.20 o                         
   1  19   1         26.33         30.01         1.49 o                         
   2  19   1         65.84         73.87         2.50 o                         
   1   0   2         87.59         92.49         1.10 o                         
   2   0   2      14640.23      13934.56       244.83 o                         
   3   0   2       4025.24       3912.77        31.18 o                         
   4   0   2       2105.22       1902.95        16.03 o                         
   5   0   2          5.73          4.54         0.74 o                         
   6   0   2          0.26          0.06         0.86 o                         
   7   0   2          0.01          0.40         0.93 o                         
   8   0   2          0.09         -0.30         1.18 o                         
   9   0   2          8.48          5.49         1.81 o                         
   1   1   2       3380.02       3055.56        32.88 o                         
   2   1   2      37025.29      34471.13       375.13 o                         
   3   1   2          2.09          0.46         0.36 o                         
   4   1   2          1.83         -0.08         0.45 o                         
   5   1   2         45.86         49.23         1.12 o                         
   6   1   2         76.26         75.22         1.54 o                         
   7   1   2         20.05         13.55         0.94 o                         
   8   1   2          1.20          2.05         0.90 o                         
   9   1   2         12.60         14.82         1.48 o                         
   0   2   2       1376.38       1375.05        12.72 o                         
   1   2   2       1832.72       1799.99        10.48 o                         
   3   2   2        262.81        290.69         2.39 o                         
   4   2   2       1957.18       1873.86        12.03 o                         
   5   2   2         97.79         89.07         1.45 o                         
   6   2   2         32.81         30.36         1.10 o                         
   7   2   2          0.31          1.51         0.73 o                         
   8   2   2          6.13          6.31         0.97 o                         
   9   2   2          0.07         -0.91         1.16 o                         
   1   3   2         79.40         78.69         0.71 o                         
   3   3   2       1417.72       1266.84         8.14 o                         
   4   3   2       3667.01       3583.26        19.93 o                         
   5   3   2        177.15        157.78         1.73 o                         
   6   3   2         23.06         19.80         0.94 o                         
   7   3   2          5.70          1.30         0.75 o                         
   8   3   2         34.85         30.46         1.47 o                         
   9   3   2          0.21         -0.24         1.19 o                         
   0   4   2       2765.95       2685.30        25.95 o                         
   1   4   2         16.94         13.98         0.30 o                         
   2   4   2         24.67         21.73         0.56 o                         
   3   4   2          3.33          4.49         0.52 o                         
   4   4   2        992.98        876.59         5.73 o                         
   5   4   2        117.98        105.82         1.51 o                         
   6   4   2        290.49        258.19         2.61 o                         
   7   4   2         21.65         11.07         0.89 o                         
   8   4   2         16.80         13.48         1.22 o                         
   9   4   2          0.83          3.40         1.31 o                         
   1   5   2       1627.34       1536.46         9.43 o                         
   2   5   2        115.64        114.94         1.21 o                         
   3   5   2         24.60         41.14         0.90 o                         
   4   5   2       3955.42       3964.77        21.31 o                         
   5   5   2         50.93         57.95         1.31 o                         
   6   5   2        122.47        126.10         2.63 o                         
   7   5   2          0.96          7.11         0.86 o                         
   8   5   2          0.99          1.20         0.96 o                         
   9   5   2         22.85         17.27         1.65 o                         
   0   6   2        875.33        921.51         8.69 o                         
   1   6   2       1578.75       1493.73         8.93 o                         
   2   6   2         78.65         91.52         1.38 o                         
   3   6   2          9.56          2.07         0.35 o                         
   4   6   2        138.77        167.46         1.76 o                         
   5   6   2        212.87        203.40         2.11 o                         
   6   6   2        273.45        254.78         2.60 o                         
   7   6   2         21.98         11.94         0.91 o                         
   8   6   2        269.98        218.79         3.13 o                         
   9   6   2          1.22          3.58         1.31 o                         
   1   7   2        284.91        339.75         2.42 o                         
   2   7   2        878.51        955.27         7.46 o                         
   3   7   2        137.87         94.26         1.23 o                         
   4   7   2         47.41         37.21         1.01 o                         
   5   7   2         59.90         73.17         1.38 o                         
   6   7   2        296.00        286.35         2.83 o                         
   7   7   2         79.03         71.02         1.65 o                         
   8   7   2         44.44         49.67         1.77 o                         
   9   7   2         16.07         16.99         1.56 o                         
   0   8   2        528.67        543.38         5.85 o                         
   1   8   2         35.31         43.59         0.82 o                         
   2   8   2        272.54        262.98         2.90 o                         
   3   8   2          1.18          1.62         0.42 o                         
   4   8   2         20.96         26.98         0.83 o                         
   5   8   2          0.02          1.10         0.53 o                         
   6   8   2         31.15         33.21         1.11 o                         
   7   8   2         99.48        105.23         1.96 o                         
   8   8   2          5.03          9.88         1.17 o                         
   1   9   2         98.52        104.38         1.24 o                         
   2   9   2        288.24        295.20         3.57 o                         
   3   9   2        253.95        198.94         2.77 o                         
   4   9   2         16.82         23.28         1.02 o                         
   5   9   2         30.30         38.94         0.96 o                         
   6   9   2        103.05        112.15         1.80 o                         
   7   9   2         74.21         76.52         1.67 o                         
   8   9   2        129.84        109.79         2.53 o                         
   0  10   2        405.37        375.95         4.32 o                         
   1  10   2        107.57        125.52         1.47 o                         
   2  10   2         14.25         19.86         1.13 o                         
   3  10   2         13.71         22.28         1.22 o                         
   4  10   2        179.89        172.85         2.80 o                         
   5  10   2        239.94        227.87         2.96 o                         
   6  10   2         43.23         39.72         1.48 o                         
   7  10   2         52.58         53.94         1.48 o                         
   8  10   2         13.77         14.96         1.21 o                         
   1  11   2         13.78         11.25         0.54 o                         
   2  11   2         89.72         85.39         2.21 o                         
   3  11   2        122.03        121.44         2.48 o                         
   4  11   2         73.68         88.86         2.50 o                         
   5  11   2          0.53          0.52         0.75 o                         
   6  11   2        111.20        110.12         2.36 o                         
   7  11   2          3.27          2.43         1.23 o                         
   8  11   2          0.32          2.36         1.45 o                         
   0  12   2        418.30        433.68         4.89 o                         
   1  12   2         18.99         18.34         0.72 o                         
   2  12   2        698.62        670.44         7.23 o                         
   3  12   2        988.11       1015.87         9.72 o                         
   4  12   2         21.77         22.77         1.56 o                         
   5  12   2        130.43        126.30         3.12 o                         
   6  12   2         17.30         19.54         1.22 o                         
   7  12   2         10.96         10.95         1.29 o                         
   1  13   2         12.79         18.26         0.78 o                         
   2  13   2        371.97        383.36         4.70 o                         
   3  13   2         14.31         14.66         1.35 o                         
   4  13   2          6.61          8.63         1.30 o                         
   5  13   2         55.98         43.16         1.95 o                         
   6  13   2         10.31          8.29         1.61 o                         
   7  13   2          6.05          8.06         2.25 o                         
   0  14   2       4650.74       4686.99        38.87 o                         
   1  14   2        548.40        577.98         4.72 o                         
   2  14   2        721.04        725.92         7.58 o                         
   3  14   2        117.96        120.18         2.86 o                         
   4  14   2          0.22          2.55         1.34 o                         
   5  14   2         65.61         76.44         2.78 o                         
   6  14   2         17.32         21.26         2.16 o                         
   1  15   2         17.63         23.49         0.85 o                         
   2  15   2          6.12          4.40         1.15 o                         
   3  15   2          0.01          1.16         1.14 o                         
   4  15   2          2.61          2.80         1.32 o                         
   5  15   2          1.16          0.67         1.46 o                         
   6  15   2          4.08          1.42         1.81 o                         
   0  16   2        389.17        381.08         4.34 o                         
   1  16   2        212.19        210.76         2.52 o                         
   2  16   2        450.37        435.71         5.43 o                         
   3  16   2         21.78         22.95         2.08 o                         
   4  16   2         15.89         13.40         1.64 o                         
   5  16   2         19.76         20.59         2.05 o                         
   1  17   2         76.20         80.87         1.81 o                         
   2  17   2          0.06          2.48         1.12 o                         
   3  17   2          2.98          4.88         1.45 o                         
   4  17   2         30.89         39.37         2.48 o                         
   0  18   2          2.64          6.23         1.13 o                         
   1  18   2         35.65         41.80         1.54 o                         
   2  18   2          0.09          3.37         1.33 o                         
   3  18   2         21.17         22.85         1.90 o                         
   1  19   2         12.97         18.12         1.33 o                         
   2  19   2        100.58        122.00         2.99 o                         
   1   1   3        973.12        899.33         5.06 o                         
   2   1   3       1727.81       1545.46         8.53 o                         
   3   1   3        335.60        345.63         2.60 o                         
   4   1   3        207.88        207.63         2.00 o                         
   5   1   3          6.48          2.36         0.51 o                         
   6   1   3         14.88         12.42         0.81 o                         
   7   1   3         40.49         40.31         1.34 o                         
   8   1   3         60.93         54.15         1.75 o                         
   9   1   3          2.07          0.99         1.27 o                         
   0   2   3      24897.47      23094.27       704.95 o                         
   1   2   3       2580.25       2359.55        13.21 o                         
   2   2   3       2961.61       2551.47        14.71 o                         
   3   2   3        442.40        424.58         3.37 o                         
   4   2   3       1836.78       1783.12        11.31 o                         
   5   2   3        144.49        122.19         1.66 o                         
   6   2   3         55.45         58.42         1.72 o                         
   7   2   3          6.77          3.23         0.78 o                         
   8   2   3          1.23          1.26         0.88 o                         
   9   2   3         14.68          9.44         1.37 o                         
   1   3   3        294.87        251.06         1.81 o                         
   2   3   3        360.77        387.71         2.71 o                         
   3   3   3        514.95        508.45         3.61 o                         
   4   3   3         61.56        111.28         1.65 o                         
   5   3   3          0.05         -0.50         0.50 o                         
   6   3   3        211.46        293.08         4.22 o                         
   7   3   3         67.99         54.18         1.49 o                         
   8   3   3          2.59          2.70         0.96 o                         
   9   3   3         25.09         27.54         1.71 o                         
   0   4   3       2742.76       2627.21        24.28 o                         
   1   4   3        998.85        920.82         5.73 o                         
   2   4   3       2015.69       1966.41        11.50 o                         
   3   4   3       2794.49       2704.63        15.85 o                         
   4   4   3       1911.84       1789.93        12.13 o                         
   5   4   3        836.60        861.47         5.84 o                         
   6   4   3        285.14        264.79         2.60 o                         
   7   4   3         10.76         10.37         0.92 o                         
   8   4   3          4.47          7.01         1.08 o                         
   9   4   3          0.20          1.67         1.33 o                         
   1   5   3       2044.82       2015.51        12.52 o                         
   2   5   3         96.41         96.09         1.03 o                         
   3   5   3         39.88         42.61         1.01 o                         
   4   5   3         63.16         82.23         1.74 o                         
   5   5   3        470.74        505.05         3.85 o                         
   6   5   3        217.44        220.21         2.57 o                         
   7   5   3         39.29         50.27         1.51 o                         
   8   5   3         34.46         48.84         1.85 o                         
   9   5   3         38.63         36.93         2.12 o                         
   0   6   3       3603.89       3822.75        37.02 o                         
   1   6   3        407.20        494.34         3.48 o                         
   2   6   3        844.34        809.47         5.31 o                         
   3   6   3         88.39        119.43         1.86 o                         
   4   6   3        192.45        159.70         1.79 o                         
   5   6   3          2.59          3.47         0.64 o                         
   6   6   3        152.94        175.13         2.21 o                         
   7   6   3         66.39         67.17         1.60 o                         
   8   6   3          5.32         13.10         1.25 o                         
   9   6   3         55.29         58.17         2.43 o                         
   1   7   3        727.68        784.16         5.00 o                         
   2   7   3        235.92        286.52         2.36 o                         
   3   7   3        109.82        101.98         1.30 o                         
   4   7   3         13.39         18.49         0.67 o                         
   5   7   3          2.93          6.28         0.65 o                         
   6   7   3        346.88        342.94         3.09 o                         
   7   7   3        284.64        301.74         3.06 o                         
   8   7   3        179.81        164.03         3.96 o                         
   9   7   3          8.52         13.16         1.49 o                         
   0   8   3          0.02          2.06         0.58 o                         
   1   8   3       2178.77       2271.10        13.69 o                         
   2   8   3       1045.24       1034.26         7.68 o                         
   3   8   3        693.04        695.80         5.44 o                         
   4   8   3          9.99         12.30         0.54 o                         
   5   8   3          3.88          3.40         0.57 o                         
   6   8   3        428.97        410.54         3.62 o                         
   7   8   3         47.46         61.48         1.63 o                         
   8   8   3        118.17        102.56         2.72 o                         
   1   9   3         18.55         24.31         0.65 o                         
   2   9   3        167.60        154.19         1.90 o                         
   3   9   3        189.40        210.59         2.49 o                         
   4   9   3        284.36        274.84         2.76 o                         
   5   9   3        192.49        194.42         2.09 o                         
   6   9   3         43.07         53.21         1.23 o                         
   7   9   3        196.68        181.71         2.46 o                         
   8   9   3         48.38         51.72         1.93 o                         
   0  10   3         33.71         18.57         1.20 o                         
   1  10   3          3.11          7.48         0.44 o                         
   2  10   3        490.61        501.36         4.92 o                         
   3  10   3        884.65        885.77         8.04 o                         
   4  10   3       1896.19       1831.88        13.78 o                         
   5  10   3        226.17        224.75         2.66 o                         
   6  10   3         33.98         37.28         1.14 o                         
   7  10   3          0.27          2.35         0.79 o                         
   8  10   3          0.76          2.35         1.04 o                         
   1  11   3         59.14         50.35         0.93 o                         
   2  11   3         12.32         13.30         1.08 o                         
   3  11   3        348.91        352.99         4.39 o                         
   4  11   3         62.99         67.36         2.17 o                         
   5  11   3        130.06        137.08         2.39 o                         
   6  11   3         91.13         89.37         2.10 o                         
   7  11   3          6.77          7.64         1.22 o                         
   8  11   3          0.01         19.53        10.32 o                         
   0  12   3        817.55        854.28         8.39 o                         
   1  12   3       1009.92        998.95         7.20 o                         
   2  12   3       1071.52       1009.34         9.75 o                         
   3  12   3          9.32          5.27         1.12 o                         
   4  12   3          0.00          1.50         1.08 o                         
   5  12   3         27.84         32.36         1.86 o                         
   6  12   3         28.64         24.96         1.53 o                         
   7  12   3          7.30          8.25         1.31 o                         
   1  13   3         36.06         32.34         0.93 o                         
   2  13   3        404.57        420.50         5.75 o                         
   3  13   3        212.92        201.35         3.38 o                         
   4  13   3         28.97         30.98         1.89 o                         
   5  13   3          5.23          6.06         1.28 o                         
   6  13   3          2.37          4.08         1.49 o                         
   7  13   3         15.35         14.42         2.28 o                         
   0  14   3       2347.70       2293.06        20.39 o                         
   1  14   3        874.34        888.96         6.71 o                         
   2  14   3          6.06          9.69         1.19 o                         
   3  14   3         63.78         64.54         2.48 o                         
   4  14   3         18.50         18.87         1.72 o                         
   5  14   3         10.09         10.88         1.64 o                         
   6  14   3         19.49         16.79         2.04 o                         
   1  15   3        291.19        272.89         2.79 o                         
   2  15   3        143.75        146.18         2.90 o                         
   3  15   3        160.54        150.36         3.62 o                         
   4  15   3         30.80         27.71         1.94 o                         
   5  15   3          7.15         11.63         1.76 o                         
   6  15   3         39.36         43.87         2.73 o                         
   0  16   3          1.86          2.38         0.76 o                         
   1  16   3         63.48         68.71         1.51 o                         
   2  16   3         76.02         77.01         2.51 o                         
   3  16   3        230.70        238.37         4.16 o                         
   4  16   3          2.48          2.46         1.46 o                         
   5  16   3         17.64         18.00         1.99 o                         
   1  17   3         77.43         74.66         1.49 o                         
   2  17   3         48.56         47.73         1.97 o                         
   3  17   3         87.98         84.53         2.72 o                         
   4  17   3          2.66          3.35         1.72 o                         
   0  18   3          1.76          5.21         0.97 o                         
   1  18   3         32.72         42.57         1.73 o                         
   2  18   3         27.67         31.71         1.90 o                         
   3  18   3         46.35         53.99         2.63 o                         
   1  19   3          1.64          2.90         1.05 o                         
   2  19   3          0.00          0.64         1.20 o                         
   0   0   4       7607.86       6567.07       151.12 o                         
   1   0   4      15503.24      14380.15       226.04 o                         
   3   0   4        399.71        341.45         3.69 o                         
   4   0   4        188.72        200.28         2.60 o                         
   5   0   4        109.15         80.74         1.97 o                         
   6   0   4         13.53          5.74         1.23 o                         
   7   0   4         11.46         16.59         1.47 o                         
   8   0   4         11.07         10.83         1.76 o                         
   9   0   4         74.18         51.81         2.77 o                         
   1   1   4       3426.82       3162.96        19.31 o                         
   2   1   4          0.46          1.28         0.32 o                         
   3   1   4         60.86         46.43         1.01 o                         
   4   1   4       1963.42       1849.71        10.42 o                         
   5   1   4        476.64        429.59         3.45 o                         
   6   1   4        280.17        273.88         2.75 o                         
   7   1   4         76.15         75.38         1.71 o                         
   8   1   4         37.78         34.84         1.49 o                         
   9   1   4          6.57         10.89         1.38 o                         
   1   2   4       5106.39       4647.40       174.29 o                         
   2   2   4        190.14        210.21         1.67 o                         
   3   2   4        570.75        561.33         3.88 o                         
   4   2   4       2141.50       2032.42        11.54 o                         
   5   2   4         78.08         87.51         1.48 o                         
   6   2   4         12.47         11.95         0.85 o                         
   7   2   4          6.01          9.55         0.87 o                         
   8   2   4          0.33          0.59         0.92 o                         
   9   2   4          2.72          4.01         1.39 o                         
   1   3   4       2118.60       2062.53        12.09 o                         
   2   3   4       1204.18       1301.66         7.82 o                         
   3   3   4        435.35        494.65         3.65 o                         
   4   3   4       1194.38       1306.98         8.02 o                         
   5   3   4          4.36          2.14         0.59 o                         
   6   3   4        555.35        538.92         4.13 o                         
   7   3   4          0.01          0.63         0.71 o                         
   8   3   4          3.52          5.44         1.03 o                         
   9   3   4          6.27          7.83         1.39 o                         
   0   4   4       3851.66       3527.09        28.77 o                         
   1   4   4       1880.61       1829.21        10.99 o                         
   2   4   4       1528.16       1574.61         9.70 o                         
   3   4   4        362.91        371.56         2.73 o                         
   4   4   4        186.91        182.66         1.93 o                         
   5   4   4         91.61         84.76         1.48 o                         
   6   4   4         72.43         50.57         1.26 o                         
   7   4   4        135.74        150.09         2.39 o                         
   8   4   4         16.36         20.69         1.29 o                         
   9   4   4          3.45          5.67         1.59 o                         
   1   5   4        149.96        182.76         1.55 o                         
   2   5   4       6038.68       6193.57        33.85 o                         
   3   5   4        741.56        745.08         4.82 o                         
   4   5   4        106.31        130.21         1.63 o                         
   5   5   4        324.20        299.80         2.83 o                         
   6   5   4         38.23         44.95         1.50 o                         
   7   5   4          8.93         10.25         0.96 o                         
   8   5   4         40.56         42.32         1.67 o                         
   9   5   4          2.06          2.15         1.48 o                         
   0   6   4       1016.24        907.61        10.22 o                         
   1   6   4          0.30          5.02         0.38 o                         
   2   6   4       5648.45       6005.03        32.88 o                         
   3   6   4        271.93        280.94         2.41 o                         
   4   6   4         42.87         63.56         1.60 o                         
   5   6   4         51.62         51.06         1.24 o                         
   6   6   4         71.23         72.63         1.59 o                         
   7   6   4         25.26         29.57         1.18 o                         
   8   6   4         86.30         94.18         2.66 o                         
   9   6   4          9.32         10.58         1.44 o                         
   1   7   4        189.37        176.75         1.76 o                         
   2   7   4        135.64        130.92         1.30 o                         
   3   7   4       2329.76       2359.15        14.40 o                         
   4   7   4         90.18         97.47         1.45 o                         
   5   7   4         76.40         75.42         1.45 o                         
   6   7   4          0.15          1.11         0.71 o                         
   7   7   4        180.97        167.77         2.28 o                         
   8   7   4         96.76        108.39         2.51 o                         
   9   7   4          0.79         -0.06         3.29 o                         
   0   8   4      12194.57      12313.38       165.82 o                         
   1   8   4        819.35        880.27         5.76 o                         
   2   8   4        382.63        416.89         3.34 o                         
   3   8   4          7.96          6.45         0.51 o                         
   4   8   4          0.05          2.94         0.49 o                         
   5   8   4        292.30        287.57         2.84 o                         
   6   8   4         35.54         36.61         1.16 o                         
   7   8   4          3.01          4.81         0.89 o                         
   8   8   4          1.36          6.61         1.12 o                         
   1   9   4       1340.96       1461.90         8.87 o                         
   2   9   4        238.52        295.52         3.05 o                         
   3   9   4          8.40         10.10         0.76 o                         
   4   9   4        174.69        171.47         1.82 o                         
   5   9   4        942.47        933.30         6.18 o                         
   6   9   4        260.19        267.42         2.61 o                         
   7   9   4         30.47         34.71         1.28 o                         
   8   9   4          1.21          4.16         1.12 o                         
   0  10   4        341.59        288.03         3.20 o                         
   1  10   4          0.17          2.50         0.32 o                         
   2  10   4        410.34        490.51         4.31 o                         
   3  10   4         13.93         25.65         1.26 o                         
   4  10   4          4.25          6.04         0.83 o                         
   5  10   4         14.24         14.42         1.25 o                         
   6  10   4        102.31        110.28         1.68 o                         
   7  10   4          0.38          0.65         0.72 o                         
   8  10   4          3.17          2.97         1.06 o                         
   1  11   4        751.17        792.89         5.23 o                         
   2  11   4        890.58        807.51         7.09 o                         
   3  11   4       1658.81       1608.62        13.73 o                         
   4  11   4        189.14        188.33         3.13 o                         
   5  11   4         21.98         29.72         1.92 o                         
   6  11   4         78.02         79.49         1.94 o                         
   7  11   4          4.99          5.19         0.98 o                         
   0  12   4          5.80          6.42         0.87 o                         
   1  12   4        320.98        290.34         2.56 o                         
   2  12   4          0.81         -0.10         0.87 o                         
   3  12   4         29.92         39.78         1.76 o                         
   4  12   4        586.65        574.65         6.85 o                         
   5  12   4         81.19         78.39         2.63 o                         
   6  12   4         14.92         12.41         1.23 o                         
   7  12   4         32.33         25.80         1.56 o                         
   1  13   4       2350.67       2372.52        15.55 o                         
   2  13   4        196.69        185.29         3.67 o                         
   3  13   4         15.60         23.72         1.53 o                         
   4  13   4        228.37        221.77         4.29 o                         
   5  13   4         58.65         53.10         2.39 o                         
   6  13   4          0.01          1.36         1.46 o                         
   7  13   4          6.14          7.33         1.61 o                         
   0  14   4          5.28          2.66         1.09 o                         
   1  14   4        138.97        148.06         1.85 o                         
   2  14   4        417.24        416.42         4.93 o                         
   3  14   4         23.29         27.01         1.69 o                         
   4  14   4         38.49         38.39         2.07 o                         
   5  14   4         10.66         13.04         1.66 o                         
   6  14   4          4.16          5.18         1.77 o                         
   1  15   4        108.17        112.41         1.53 o                         
   2  15   4        331.05        344.52         4.48 o                         
   3  15   4        312.30        317.05         4.77 o                         
   4  15   4         14.13         18.93         1.67 o                         
   5  15   4          7.61          8.83         1.71 o                         
   6  15   4          0.54          1.88         1.87 o                         
   0  16   4        509.67        496.02         5.35 o                         
   1  16   4         35.99         36.82         1.24 o                         
   2  16   4        315.41        301.52         4.48 o                         
   3  16   4          2.80          4.47         1.30 o                         
   4  16   4          6.50         12.62         2.03 o                         
   5  16   4          0.76          0.39         1.61 o                         
   1  17   4          1.37          2.47         0.65 o                         
   2  17   4          5.55          3.39         1.21 o                         
   3  17   4         14.30         13.47         1.59 o                         
   4  17   4        197.48        208.79         5.99 o                         
   0  18   4        348.12        353.94         4.69 o                         
   1  18   4         28.43         38.32         1.51 o                         
   2  18   4         40.83         47.01         2.07 o                         
   3  18   4          0.36          1.59         1.52 o                         
   1  19   4          0.71          1.64         1.05 o                         
   2  19   4          8.79          8.15         1.43 o                         
   1   1   5       1316.41       1244.92         6.97 o                         
   2   1   5        357.10        370.79         2.59 o                         
   3   1   5        510.09        485.66         3.71 o                         
   4   1   5        577.20        527.38         3.68 o                         
   5   1   5        158.06        172.17         2.31 o                         
   6   1   5         67.94         70.19         1.51 o                         
   7   1   5        353.55        346.34         3.51 o                         
   8   1   5         11.53          8.97         1.12 o                         
   9   1   5          3.01          3.41         1.19 o                         
   0   2   5      20821.46      20075.54       311.66 o                         
   1   2   5        460.48        497.45         3.00 o                         
   2   2   5        157.01        157.82         1.51 o                         
   3   2   5         12.07         15.77         0.62 o                         
   4   2   5        499.81        471.68         3.27 o                         
   5   2   5        162.68        205.58         2.13 o                         
   6   2   5        148.32        143.04         2.03 o                         
   7   2   5         33.74         30.15         1.18 o                         
   8   2   5          2.92          3.52         0.89 o                         
   9   2   5         38.58         35.90         2.10 o                         
   1   3   5        580.27        503.14         3.19 o                         
   2   3   5        436.03        393.21         2.90 o                         
   3   3   5        290.62        282.83         2.43 o                         
   4   3   5         23.45         11.19         0.64 o                         
   5   3   5        140.52        137.44         1.87 o                         
   6   3   5         79.58         71.15         1.55 o                         
   7   3   5         13.85         16.93         0.99 o                         
   8   3   5         13.96         20.41         1.39 o                         
   9   3   5         64.74         61.62         2.40 o                         
   0   4   5        431.37        478.84         4.36 o                         
   1   4   5       1666.39       1617.51        10.19 o                         
   2   4   5        124.99        148.59         1.48 o                         
   3   4   5        328.47        450.70         3.29 o                         
   4   4   5       1225.97       1374.42         8.61 o                         
   5   4   5         54.07         53.30         1.34 o                         
   6   4   5         22.30         31.64         1.09 o                         
   7   4   5         11.51         10.69         1.06 o                         
   8   4   5          3.99          4.09         1.14 o                         
   9   4   5          0.91          1.71         1.60 o                         
   1   5   5       1657.53       1625.56         9.93 o                         
   2   5   5        340.97        365.37         2.74 o                         
   3   5   5       1527.28       1769.46        10.20 o                         
   4   5   5          5.65          7.84         0.70 o                         
   5   5   5        415.98        410.21         3.90 o                         
   6   5   5          0.96          0.27         0.81 o                         
   7   5   5          2.40          5.33         0.95 o                         
   8   5   5        108.65         95.14         2.26 o                         
   9   5   5         23.20         27.85         1.98 o                         
   0   6   5       2509.23       2436.39        22.00 o                         
   1   6   5          1.63          0.49         0.30 o                         
   2   6   5       2735.66       3034.96        17.89 o                         
   3   6   5       1022.95       1059.49         6.68 o                         
   4   6   5        189.15        185.45         1.90 o                         
   5   6   5         30.37         41.75         1.41 o                         
   6   6   5         12.77         18.39         0.98 o                         
   7   6   5         14.97         19.36         1.04 o                         
   8   6   5          0.17          1.98         1.02 o                         
   9   6   5         46.72         40.75         2.24 o                         
   1   7   5       1058.62       1231.44         7.96 o                         
   2   7   5        209.38        206.11         2.05 o                         
   3   7   5          2.73          5.19         0.41 o                         
   4   7   5          6.54          6.16         0.57 o                         
   5   7   5         27.10         30.60         0.96 o                         
   6   7   5        220.00        234.10         2.44 o                         
   7   7   5        111.95        117.68         2.03 o                         
   8   7   5          9.18          8.07         1.14 o                         
   0   8   5       4232.35       4607.97        39.26 o                         
   1   8   5        169.38        208.95         1.97 o                         
   2   8   5         53.47         40.15         1.01 o                         
   3   8   5         65.61         65.69         1.19 o                         
   4   8   5          6.68          5.44         0.60 o                         
   5   8   5        144.61        146.96         1.83 o                         
   6   8   5         85.05        107.66         1.75 o                         
   7   8   5         99.73        107.40         1.99 o                         
   8   8   5         66.81         60.07         1.87 o                         
   1   9   5        545.27        555.21         4.12 o                         
   2   9   5        410.04        464.29         3.66 o                         
   3   9   5        128.45        131.77         1.60 o                         
   4   9   5        548.91        540.44         4.14 o                         
   5   9   5          0.62          2.37         0.57 o                         
   6   9   5          4.18          3.93         0.70 o                         
   7   9   5          0.44          2.51         0.86 o                         
   8   9   5          8.32          8.49         1.19 o                         
   0  10   5         36.98         31.95         1.16 o                         
   1  10   5          9.11         10.13         0.47 o                         
   2  10   5        241.12        221.90         2.21 o                         
   3  10   5         47.27         51.72         1.33 o                         
   4  10   5        555.48        518.58         4.58 o                         
   5  10   5        913.42        919.16         6.57 o                         
   6  10   5         19.27         18.73         0.91 o                         
   7  10   5          9.29         14.80         1.04 o                         
   8  10   5         10.64         10.78         1.23 o                         
   1  11   5         29.48         36.70         0.81 o                         
   2  11   5       1232.83       1128.86         8.28 o                         
   3  11   5          3.50          6.11         0.83 o                         
   4  11   5         27.09         27.48         1.25 o                         
   5  11   5        122.52        116.30         2.68 o                         
   6  11   5        111.03         98.29         2.02 o                         
   7  11   5          8.32          5.34         1.18 o                         
   0  12   5        672.54        616.72         6.08 o                         
   1  12   5          2.93          4.18         0.54 o                         
   2  12   5       1164.00       1097.33         8.28 o                         
   3  12   5        578.14        585.57         6.35 o                         
   4  12   5          4.05          4.06         1.18 o                         
   5  12   5         70.76         68.05         1.81 o                         
   6  12   5         33.80         36.58         1.67 o                         
   7  12   5         10.43         10.88         1.32 o                         
   1  13   5          3.96          1.65         0.54 o                         
   2  13   5         79.05         75.02         2.20 o                         
   3  13   5          4.63          4.32         1.13 o                         
   4  13   5        220.11        209.76         3.63 o                         
   5  13   5          1.91          2.13         1.22 o                         
   6  13   5          2.14          1.01         1.41 o                         
   7  13   5         33.79         37.43         1.92 o                         
   0  14   5       2312.28       2299.75        20.01 o                         
   1  14   5          5.91          7.36         0.64 o                         
   2  14   5        155.16        157.60         2.81 o                         
   3  14   5         86.05         86.73         2.58 o                         
   4  14   5         94.36        105.61         3.10 o                         
   5  14   5          0.01          2.08         1.41 o                         
   6  14   5         10.21         10.37         1.78 o                         
   1  15   5        109.14        104.17         1.48 o                         
   2  15   5        560.99        525.35         5.82 o                         
   3  15   5          0.56          1.89         1.20 o                         
   4  15   5         10.61          9.49         1.46 o                         
   5  15   5          0.91         -0.47         1.46 o                         
   6  15   5          0.01         -1.04         1.91 o                         
   0  16   5         25.22         20.45         1.14 o                         
   1  16   5          0.57          2.07         0.60 o                         
   2  16   5        234.59        239.31         3.79 o                         
   3  16   5        101.76        109.38         2.92 o                         
   4  16   5         46.67         51.93         2.50 o                         
   5  16   5          2.51          5.25         1.71 o                         
   1  17   5         57.21         61.38         1.48 o                         
   2  17   5         55.50         49.68         1.97 o                         
   3  17   5         11.40          9.76         1.51 o                         
   4  17   5          1.20          3.05         1.75 o                         
   0  18   5         47.95         54.18         1.86 o                         
   1  18   5          1.83          2.33         0.82 o                         
   2  18   5         19.20         12.20         1.41 o                         
   3  18   5         70.59         87.99         3.08 o                         
   1  19   5          7.46          5.09         1.14 o                         
   0   0   6      23475.28      22054.81       484.92 o                         
   1   0   6       1102.22       1075.94         8.44 o                         
   2   0   6          4.73          6.60         0.56 o                         
   3   0   6         66.73         58.07         1.88 o                         
   4   0   6       1175.22       1221.06        10.54 o                         
   5   0   6        133.67        139.63         2.35 o                         
   6   0   6         16.92         54.10         3.04 o                         
   7   0   6         62.01         65.97         2.82 o                         
   8   0   6         10.53         11.48         1.43 o                         
   9   0   6        119.49        122.98         4.70 o                         
   1   1   6        198.69        196.93         1.45 o                         
   2   1   6        539.28        515.91         3.52 o                         
   3   1   6         59.64         64.56         0.99 o                         
   4   1   6       1174.61       1106.36         6.89 o                         
   5   1   6          7.57         14.50         0.68 o                         
   6   1   6         24.77         31.09         1.15 o                         
   7   1   6        167.91        180.63         2.31 o                         
   8   1   6          0.68          0.41         0.90 o                         
   9   1   6         30.20         28.88         1.73 o                         
   0   2   6        721.83        679.26         5.87 o                         
   1   2   6         16.35         16.77         0.52 o                         
   2   2   6       2537.43       2473.60        14.15 o                         
   3   2   6        416.13        394.31         2.99 o                         
   4   2   6          0.02         -0.14         0.48 o                         
   5   2   6        241.09        231.64         2.36 o                         
   6   2   6        151.19        148.46         2.18 o                         
   7   2   6         61.91         61.20         1.64 o                         
   8   2   6          0.38          1.14         1.11 o                         
   9   2   6          0.04          2.70         1.53 o                         
   1   3   6         20.29         27.19         0.53 o                         
   2   3   6        101.82         83.17         1.20 o                         
   3   3   6          9.12         15.94         0.64 o                         
   4   3   6       1180.92       1130.84         7.02 o                         
   5   3   6          2.14          6.21         0.59 o                         
   6   3   6        235.63        294.36         3.87 o                         
   7   3   6          3.44          3.25         0.83 o                         
   8   3   6          1.21          4.15         1.14 o                         
   9   3   6          7.42          7.49         1.47 o                         
   0   4   6        533.84        484.13         4.67 o                         
   1   4   6       6853.46       6972.86        54.56 o                         
   2   4   6        128.55         98.68         1.18 o                         
   3   4   6       2264.33       2264.60        13.49 o                         
   4   4   6        374.58        369.30         3.00 o                         
   5   4   6        294.27        332.07         2.98 o                         
   6   4   6          0.34         -0.13         0.60 o                         
   7   4   6          0.91          0.79         0.79 o                         
   8   4   6         11.19          5.99         1.17 o                         
   9   4   6          0.05         -0.40         1.48 o                         
   1   5   6          2.61          7.18         0.43 o                         
   2   5   6       1814.30       1868.22        11.33 o                         
   3   5   6        281.44        284.31         2.37 o                         
   4   5   6          0.89          0.78         0.44 o                         
   5   5   6          3.38          3.67         0.66 o                         
   6   5   6         95.07         96.96         2.24 o                         
   7   5   6          1.94          3.62         0.79 o                         
   8   5   6         44.28         34.42         1.65 o                         
   9   5   6          4.62          5.86         1.64 o                         
   0   6   6        375.31        324.48         3.49 o                         
   1   6   6      11990.42      12201.25       368.87 o                         
   2   6   6        291.39        297.22         2.41 o                         
   3   6   6        247.56        245.08         2.17 o                         
   4   6   6         67.98         84.27         1.46 o                         
   5   6   6         63.75         59.53         1.45 o                         
   6   6   6         10.57         35.82         1.16 o                         
   7   6   6          5.31          6.78         0.85 o                         
   8   6   6         23.13         26.99         1.56 o                         
   9   6   6          0.99          2.78         1.59 o                         
   1   7   6       1993.46       2311.30        14.92 o                         
   2   7   6         74.99         82.42         1.08 o                         
   3   7   6        343.91        375.33         3.15 o                         
   4   7   6        108.56         89.54         1.30 o                         
   5   7   6         30.93         33.53         1.13 o                         
   6   7   6         11.49         11.46         0.91 o                         
   7   7   6         28.83         32.12         1.29 o                         
   8   7   6         74.48         73.59         1.93 o                         
   0   8   6       1724.25       1963.95        17.40 o                         
   1   8   6        115.70        130.91         1.45 o                         
   2   8   6          0.33          0.64         0.33 o                         
   3   8   6        835.55        872.01         5.67 o                         
   4   8   6          7.20          4.73         0.61 o                         
   5   8   6         36.33         35.05         1.11 o                         
   6   8   6        114.00        121.79         1.80 o                         
   7   8   6          7.00         10.41         0.96 o                         
   8   8   6          8.87          9.11         1.15 o                         
   1   9   6        747.28        830.17         5.86 o                         
   2   9   6         12.83         15.27         0.61 o                         
   3   9   6        138.23        134.91         1.56 o                         
   4   9   6         38.36         39.24         1.11 o                         
   5   9   6         44.04         48.48         1.18 o                         
   6   9   6        201.44        245.48         2.90 o                         
   7   9   6          2.26          1.70         0.86 o                         
   8   9   6          7.78         10.12         1.19 o                         
   0  10   6          4.99         10.35         0.84 o                         
   1  10   6          3.02          3.47         0.45 o                         
   2  10   6         14.02         20.91         0.99 o                         
   3  10   6         11.77         15.95         0.83 o                         
   4  10   6        248.40        246.18         2.61 o                         
   5  10   6         12.65         11.58         0.93 o                         
   6  10   6         70.50         69.89         1.48 o                         
   7  10   6          7.29          9.99         1.05 o                         
   8  10   6         27.46         22.90         1.61 o                         
   1  11   6        121.23        152.30         1.61 o                         
   2  11   6        118.18        112.43         1.48 o                         
   3  11   6       1540.04       1512.71        11.24 o                         
   4  11   6        304.70        283.47         3.39 o                         
   5  11   6          9.23         11.39         1.10 o                         
   6  11   6          0.74          1.33         1.02 o                         
   7  11   6          0.03          0.34         0.92 o                         
   0  12   6        635.27        586.98         6.14 o                         
   1  12   6          2.60          2.69         0.49 o                         
   2  12   6         34.47         39.29         0.96 o                         
   3  12   6         16.37         20.19         1.16 o                         
   4  12   6        276.58        243.20         3.30 o                         
   5  12   6          0.00          1.77         0.88 o                         
   6  12   6         63.13         57.44         2.19 o                         
   7  12   6          1.00         -0.20         1.20 o                         
   1  13   6        554.25        598.73         4.40 o                         
   2  13   6        145.82        123.67         1.94 o                         
   3  13   6         92.52        114.35         2.34 o                         
   4  13   6         21.82         27.92         1.79 o                         
   5  13   6        132.30        126.64         3.30 o                         
   6  13   6          0.03          0.41         0.95 o                         
   7  13   6          0.04          0.06         1.47 o                         
   0  14   6        196.69        193.56         3.15 o                         
   1  14   6        135.29        136.65         1.69 o                         
   2  14   6          7.65          4.48         0.99 o                         
   3  14   6          0.05          2.89         1.08 o                         
   4  14   6        104.62         96.91         2.80 o                         
   5  14   6          3.71          3.53         1.50 o                         
   6  14   6          6.52          3.36         1.62 o                         
   1  15   6        251.30        273.09         2.65 o                         
   2  15   6         67.98         67.82         2.14 o                         
   3  15   6         24.28         29.39         1.72 o                         
   4  15   6        127.99        145.34         3.36 o                         
   5  15   6         33.03         39.27         2.46 o                         
   0  16   6        856.01        824.15         8.18 o                         
   1  16   6         77.99         79.25         1.49 o                         
   2  16   6        279.39        254.29         3.85 o                         
   3  16   6          5.84          4.93         1.31 o                         
   4  16   6         42.54         49.95         2.39 o                         
   5  16   6          6.87         14.51         1.94 o                         
   1  17   6          2.17          3.37         0.65 o                         
   2  17   6         92.69         98.61         2.53 o                         
   3  17   6        161.79        178.82         3.65 o                         
   4  17   6         72.24         74.65         2.98 o                         
   0  18   6          6.92          6.90         1.14 o                         
   1  18   6          7.03          8.03         0.98 o                         
   2  18   6         97.74        100.02         2.69 o                         
   3  18   6         81.42         86.44         3.11 o                         
   1  19   6         44.54         52.25         1.50 o                         
   1   1   7       1051.66        995.57         5.54 o                         
   2   1   7       1063.11       1098.29         6.46 o                         
   3   1   7        649.23        632.03         4.25 o                         
   4   1   7        198.84        195.54         1.89 o                         
   5   1   7         54.50         40.69         1.08 o                         
   6   1   7         88.29         97.17         1.76 o                         
   7   1   7        295.55        289.98         3.26 o                         
   8   1   7          5.70          5.09         1.04 o                         
   9   1   7         12.03         14.10         1.77 o                         
   0   2   7        411.94        294.63         2.87 o                         
   1   2   7         46.97         53.24         0.68 o                         
   2   2   7       1370.37       1335.10         8.13 o                         
   3   2   7        369.73        390.45         2.81 o                         
   4   2   7         77.62         79.21         1.29 o                         
   5   2   7        537.24        620.45         4.52 o                         
   6   2   7          5.68          2.88         0.75 o                         
   7   2   7          0.63          1.05         0.83 o                         
   8   2   7          0.07          0.78         1.02 o                         
   9   2   7         26.74         22.72         1.62 o                         
   1   3   7        106.43        103.43         1.04 o                         
   2   3   7        195.27        205.54         1.75 o                         
   3   3   7       1524.06       1428.51         8.15 o                         
   4   3   7        245.34        285.69         2.46 o                         
   5   3   7       1424.81       1491.02         9.24 o                         
   6   3   7         18.40         15.81         1.08 o                         
   7   3   7          7.04         12.68         1.06 o                         
   8   3   7         20.48         19.88         1.59 o                         
   9   3   7          4.04         -1.57         1.57 o                         
   0   4   7        634.02        568.96         5.43 o                         
   1   4   7        283.07        284.33         2.11 o                         
   2   4   7        282.70        242.04         1.94 o                         
   3   4   7        480.18        521.13         3.55 o                         
   4   4   7        473.04        473.05         3.46 o                         
   5   4   7        176.17        159.32         2.02 o                         
   6   4   7         19.33         18.50         1.06 o                         
   7   4   7         31.71         33.55         1.34 o                         
   8   4   7          2.19          2.43         1.20 o                         
   9   4   7          2.62          4.30         1.57 o                         
   1   5   7          4.05          4.77         0.41 o                         
   2   5   7        583.77        705.70         4.55 o                         
   3   5   7        753.97        902.17         5.78 o                         
   4   5   7         30.34         36.32         1.14 o                         
   5   5   7         72.51         68.38         1.51 o                         
   6   5   7          3.76          4.03         0.76 o                         
   7   5   7         36.77         31.47         1.37 o                         
   8   5   7          4.87          5.28         1.29 o                         
   9   5   7          0.99          1.07         1.68 o                         
   0   6   7          0.26          0.66         0.38 o                         
   1   6   7          0.43          2.13         0.38 o                         
   2   6   7        695.99        751.48         4.96 o                         
   3   6   7          2.59          9.10         0.54 o                         
   4   6   7         18.78         16.28         0.74 o                         
   5   6   7          2.99          3.42         0.64 o                         
   6   6   7         12.02          6.84         0.79 o                         
   7   6   7          0.04          0.51         0.81 o                         
   8   6   7          1.07          1.49         1.15 o                         
   9   6   7          1.55          1.63         1.64 o                         
   1   7   7       1513.95       1626.47        10.36 o                         
   2   7   7        300.25        328.94         2.60 o                         
   3   7   7          2.52          3.90         0.50 o                         
   4   7   7         10.98         15.95         0.70 o                         
   5   7   7         13.69         18.10         0.91 o                         
   6   7   7          8.59          7.43         0.81 o                         
   7   7   7          0.73         11.16         0.95 o                         
   8   7   7          1.10          1.20         1.20 o                         
   0   8   7       1575.22       1842.38        16.51 o                         
   1   8   7         39.93         23.02         0.77 o                         
   2   8   7         44.67         41.99         0.98 o                         
   3   8   7        113.14        132.45         1.45 o                         
   4   8   7         15.92         18.73         0.77 o                         
   5   8   7          0.15          0.48         0.64 o                         
   6   8   7         51.11         62.62         1.48 o                         
   7   8   7          0.17          1.49         0.83 o                         
   8   8   7         19.05         20.28         1.52 o                         
   1   9   7        471.88        466.71         3.56 o                         
   2   9   7        178.08        215.34         2.03 o                         
   3   9   7        636.71        622.35         4.68 o                         
   4   9   7          0.19         -0.24         0.51 o                         
   5   9   7         20.09         24.38         1.06 o                         
   6   9   7          3.07          4.21         0.76 o                         
   7   9   7         11.13         15.33         1.09 o                         
   8   9   7          7.55          7.86         1.07 o                         
   0  10   7        199.63        189.13         2.86 o                         
   1  10   7          4.40          4.93         0.51 o                         
   2  10   7        124.00        128.97         1.50 o                         
   3  10   7         61.64         67.14         1.49 o                         
   4  10   7        287.83        260.64         2.79 o                         
   5  10   7          2.06          1.31         0.56 o                         
   6  10   7         13.64         13.55         0.80 o                         
   7  10   7         39.99         46.51         1.44 o                         
   8  10   7          0.41          2.06         1.08 o                         
   1  11   7        472.75        428.81         3.29 o                         
   2  11   7          2.61          2.10         0.45 o                         
   3  11   7        193.29        188.36         2.13 o                         
   4  11   7        239.96        225.39         2.83 o                         
   5  11   7          3.32          5.08         0.72 o                         
   6  11   7         63.80         66.23         1.82 o                         
   7  11   7          1.76          2.53         1.10 o                         
   0  12   7         41.92         32.03         1.39 o                         
   1  12   7         94.31         80.66         1.15 o                         
   2  12   7        747.15        724.23         5.20 o                         
   3  12   7        218.55        184.60         2.36 o                         
   4  12   7         30.65         31.84         1.35 o                         
   5  12   7          0.25          1.81         0.74 o                         
   6  12   7          0.89          2.48         0.99 o                         
   7  12   7          1.69          2.84         1.30 o                         
   1  13   7        236.59        226.66         2.01 o                         
   2  13   7        390.72        372.18         3.24 o                         
   3  13   7         13.63         12.59         1.13 o                         
   4  13   7        113.83        101.64         2.72 o                         
   5  13   7          0.29          1.71         0.80 o                         
   6  13   7         58.41         53.13         2.66 o                         
   0  14   7       1142.74       1130.07        10.30 o                         
   1  14   7         79.60         80.83         1.39 o                         
   2  14   7         12.20         17.79         0.98 o                         
   3  14   7         98.44         96.91         2.46 o                         
   4  14   7         12.85         19.55         1.60 o                         
   5  14   7         77.58        104.30         3.08 o                         
   6  14   7          1.88          5.18         1.65 o                         
   1  15   7         12.00          6.04         0.62 o                         
   2  15   7         90.02         91.40         2.47 o                         
   3  15   7         19.90         20.71         1.60 o                         
   4  15   7         33.42         29.64         1.93 o                         
   5  15   7        108.68        123.17         3.78 o                         
   0  16   7          6.24          5.31         0.94 o                         
   1  16   7          3.39          2.49         0.60 o                         
   2  16   7        106.34        127.59         2.70 o                         
   3  16   7         72.04         79.62         2.69 o                         
   4  16   7          4.29          4.78         1.47 o                         
   5  16   7         14.64         20.21         2.08 o                         
   1  17   7          6.69          8.03         0.78 o                         
   2  17   7        212.87        224.55         3.51 o                         
   3  17   7         19.16         26.18         1.79 o                         
   4  17   7          0.27          3.79         1.75 o                         
   0  18   7          1.63         11.63         1.30 o                         
   1  18   7         36.74         36.70         1.37 o                         
   2  18   7         86.34         72.30         2.32 o                         
   3  18   7          0.02          2.21         1.41 o                         
   1  19   7         11.49         18.46         1.23 o                         
   0   0   8       4101.36       4474.73        51.76 o                         
   2   0   8       1261.88       1326.69        10.96 o                         
   3   0   8         19.64         16.51         0.99 o                         
   4   0   8         90.87         94.02         2.06 o                         
   5   0   8         76.64        101.23         2.80 o                         
   6   0   8         40.94         40.99         2.05 o                         
   7   0   8          0.06          4.90         1.37 o                         
   8   0   8          1.30          2.32         1.56 o                         
   9   0   8         61.25         48.82         3.56 o                         
   1   1   8       1734.60       1673.01         9.29 o                         
   2   1   8        264.75        219.73         1.80 o                         
   3   1   8         89.09         96.98         1.24 o                         
   4   1   8          0.03          3.03         0.51 o                         
   5   1   8        270.42        303.84         2.73 o                         
   6   1   8        279.45        276.31         2.66 o                         
   7   1   8         97.34        108.45         2.35 o                         
   8   1   8         71.32         68.23         2.30 o                         
   9   1   8          6.12          5.57         1.66 o                         
   0   2   8         83.23         72.20         1.33 o                         
   1   2   8       3988.38       3904.25        20.90 o                         
   2   2   8         82.85         88.82         1.20 o                         
   3   2   8        369.55        352.45         2.67 o                         
   4   2   8        340.14        378.74         2.96 o                         
   5   2   8          1.34          3.93         0.61 o                         
   6   2   8         70.12         76.39         1.60 o                         
   7   2   8          8.06          7.52         0.97 o                         
   8   2   8          5.92          4.62         0.90 o                         
   9   2   8          6.80          6.97         1.63 o                         
   1   3   8        147.86        160.31         1.39 o                         
   2   3   8        310.81        342.01         2.55 o                         
   3   3   8       3511.20       3553.06        19.11 o                         
   4   3   8        785.22        806.50         5.21 o                         
   5   3   8          1.50          1.99         0.61 o                         
   6   3   8          4.94          8.62         0.84 o                         
   7   3   8          8.41         11.23         1.12 o                         
   8   3   8          9.16         11.47         1.39 o                         
   9   3   8          2.24          3.18         1.24 o                         
   0   4   8       1132.67       1120.85         9.67 o                         
   1   4   8         34.48         48.37         0.94 o                         
   2   4   8          0.02          2.76         0.39 o                         
   3   4   8        960.95       1042.90         6.33 o                         
   4   4   8        147.85        166.34         1.84 o                         
   5   4   8          0.05         -0.34         0.60 o                         
   6   4   8         21.55         23.43         1.10 o                         
   7   4   8         13.25         19.71         1.23 o                         
   8   4   8          2.69          7.88         1.28 o                         
   9   4   8          1.41          1.36         1.51 o                         
   1   5   8       1456.96       1620.93         9.87 o                         
   2   5   8        873.98       1028.61         6.24 o                         
   3   5   8        307.11        272.27         2.34 o                         
   4   5   8        254.02        292.82         2.54 o                         
   5   5   8          0.48          2.23         0.56 o                         
   6   5   8          0.03          0.12         0.73 o                         
   7   5   8          0.07          0.81         0.92 o                         
   8   5   8         21.23         16.70         1.51 o                         
   9   5   8          0.05          0.41         1.29 o                         
   0   6   8        953.75        942.20         9.02 o                         
   1   6   8          2.28          0.08         0.32 o                         
   2   6   8          2.32          2.23         0.41 o                         
   3   6   8        130.38        126.47         1.46 o                         
   4   6   8          0.74          0.37         0.48 o                         
   5   6   8        191.18        210.19         2.36 o                         
   6   6   8          2.14          2.20         0.88 o                         
   7   6   8          0.97          1.36         0.98 o                         
   8   6   8          1.95          1.85         1.22 o                         
   1   7   8       2067.69       2199.09        13.29 o                         
   2   7   8         18.78         26.77         0.77 o                         
   3   7   8        202.84        207.17         2.08 o                         
   4   7   8          2.00          0.80         0.48 o                         
   5   7   8        160.11        142.17         1.86 o                         
   6   7   8          2.28          0.02         0.77 o                         
   7   7   8         14.23         10.19         1.07 o                         
   8   7   8         42.81         40.75         1.89 o                         
   0   8   8        445.74        509.07         5.16 o                         
   1   8   8       1802.36       1929.89        12.27 o                         
   2   8   8        663.00        652.98         4.56 o                         
   3   8   8         62.36         72.41         1.16 o                         
   4   8   8        102.15         91.20         1.48 o                         
   5   8   8          2.52          2.32         0.64 o                         
   6   8   8         35.86         42.00         1.39 o                         
   7   8   8          0.35          0.69         0.83 o                         
   8   8   8          4.57          8.60         1.38 o                         
   1   9   8         30.76         32.84         0.88 o                         
   2   9   8        207.45        206.12         2.16 o                         
   3   9   8        327.05        317.24         3.11 o                         
   4   9   8         12.93         12.81         0.68 o                         
   5   9   8         68.51         72.18         1.60 o                         
   6   9   8         83.32         73.75         1.53 o                         
   7   9   8         47.56         49.77         1.56 o                         
   8   9   8          0.82          2.07         1.17 o                         
   0  10   8        334.23        305.41         3.64 o                         
   1  10   8       1090.34       1122.55         7.98 o                         
   2  10   8          2.25         -0.11         0.49 o                         
   3  10   8         44.20         54.55         1.18 o                         
   4  10   8         30.08         37.79         1.04 o                         
   5  10   8         62.52         61.73         1.39 o                         
   6  10   8        102.70         93.83         1.75 o                         
   7  10   8          2.89          3.33         0.98 o                         
   8  10   8         14.91         18.42         1.33 o                         
   1  11   8          0.21         -0.11         0.47 o                         
   2  11   8          0.77          0.46         0.46 o                         
   3  11   8         37.82         25.04         0.90 o                         
   4  11   8        131.21        116.44         1.92 o                         
   5  11   8         36.78         32.73         1.12 o                         
   6  11   8          5.02          5.92         0.91 o                         
   7  11   8          4.09          1.83         0.88 o                         
   0  12   8        310.11        279.06         3.57 o                         
   1  12   8          8.30          9.28         0.64 o                         
   2  12   8          0.64          1.52         0.58 o                         
   3  12   8          2.42          3.89         0.70 o                         
   4  12   8        100.31         78.28         2.20 o                         
   5  12   8         22.62         27.84         1.36 o                         
   6  12   8         19.82         16.80         1.21 o                         
   7  12   8          3.10          4.13         1.20 o                         
   1  13   8         49.07         42.49         1.14 o                         
   2  13   8         58.33         44.15         1.05 o                         
   3  13   8          4.39          5.61         0.94 o                         
   4  13   8         21.60         22.29         1.60 o                         
   5  13   8         62.66         64.36         1.97 o                         
   6  13   8         16.21         11.42         1.44 o                         
   0  14   8         30.29         38.80         1.37 o                         
   1  14   8         68.84         72.85         1.22 o                         
   2  14   8        480.92        448.77         3.58 o                         
   3  14   8          5.26          7.83         1.06 o                         
   4  14   8          0.51          1.42         1.20 o                         
   5  14   8         15.47         20.81         1.76 o                         
   6  14   8          2.03          3.41         1.71 o                         
   1  15   8          3.38          2.41         0.59 o                         
   2  15   8        264.24        253.24         3.08 o                         
   3  15   8          0.99          1.88         1.18 o                         
   4  15   8          2.62          6.37         1.46 o                         
   5  15   8         10.51         11.50         1.88 o                         
   0  16   8        349.58        326.52         4.03 o                         
   1  16   8          0.95          1.39         0.64 o                         
   2  16   8         82.99         95.86         2.48 o                         
   3  16   8         12.24         14.69         1.46 o                         
   4  16   8          7.61          5.29         1.55 o                         
   5  16   8         41.01         43.94         2.67 o                         
   1  17   8         30.19         23.78         0.99 o                         
   2  17   8          0.05          0.89         1.07 o                         
   3  17   8          4.42          8.16         1.62 o                         
   4  17   8         61.47         65.70         2.87 o                         
   0  18   8         82.99         93.77         2.79 o                         
   1  18   8         80.02         95.93         1.85 o                         
   2  18   8          4.23          2.47         1.19 o                         
   3  18   8         55.48         80.07         4.71 o                         
   1   1   9        105.22         81.33         0.97 o                         
   2   1   9        868.35        939.60         5.70 o                         
   3   1   9        309.41        295.32         2.33 o                         
   4   1   9         32.92         26.00         0.87 o                         
   5   1   9        146.88        149.03         1.99 o                         
   6   1   9         12.16         12.86         0.94 o                         
   7   1   9        156.50        164.68         2.59 o                         
   8   1   9          9.09          8.23         1.34 o                         
   9   1   9         12.09         15.60         1.87 o                         
   0   2   9       1646.51       1638.44        13.60 o                         
   1   2   9        143.12        149.96         1.38 o                         
   2   2   9        230.19        257.02         2.05 o                         
   3   2   9        499.80        510.67         3.52 o                         
   4   2   9        734.27        785.71         5.03 o                         
   5   2   9        240.38        237.75         2.36 o                         
   6   2   9        156.28        140.52         1.86 o                         
   7   2   9         15.37         20.68         1.01 o                         
   8   2   9          0.00          1.60         1.19 o                         
   9   2   9         16.24         15.45         2.02 o                         
   1   3   9         99.60        116.83         1.19 o                         
   2   3   9       2487.20       2601.14        13.92 o                         
   3   3   9          2.95         12.98         0.59 o                         
   4   3   9         45.67         40.53         1.02 o                         
   5   3   9        129.23        147.54         1.83 o                         
   6   3   9         10.70         20.33         0.95 o                         
   7   3   9         35.87         37.32         1.60 o                         
   8   3   9          0.50          3.17         0.98 o                         
   9   3   9         32.91         25.54         2.13 o                         
   0   4   9        323.33        352.32         3.84 o                         
   1   4   9         26.05         18.43         0.58 o                         
   2   4   9        930.84        943.34         5.56 o                         
   3   4   9        575.80        620.00         4.08 o                         
   4   4   9          2.54          4.46         0.57 o                         
   5   4   9         75.06         70.94         1.43 o                         
   6   4   9         65.88         62.17         1.91 o                         
   7   4   9         11.32         10.83         1.12 o                         
   8   4   9          1.47          3.80         1.20 o                         
   9   4   9          0.52          2.52         1.43 o                         
   1   5   9        596.53        612.54         4.08 o                         
   2   5   9        132.25        118.79         1.30 o                         
   3   5   9        242.50        211.29         1.99 o                         
   4   5   9         32.79         51.73         1.05 o                         
   5   5   9        184.13        190.57         2.13 o                         
   6   5   9         15.11         16.35         0.92 o                         
   7   5   9         13.29         12.71         1.13 o                         
   8   5   9          0.31          1.19         1.19 o                         
   9   5   9          2.06          0.09         2.33 o                         
   0   6   9      10520.49      11394.00       130.33 o                         
   1   6   9        937.39       1041.62         6.72 o                         
   2   6   9        274.15        277.37         2.29 o                         
   3   6   9         77.19        107.96         1.39 o                         
   4   6   9         10.06         11.77         0.67 o                         
   5   6   9          2.51          2.95         0.55 o                         
   6   6   9        125.29        119.73         1.89 o                         
   7   6   9         40.83         45.02         1.64 o                         
   8   6   9          0.15          0.95         1.19 o                         
   1   7   9        570.67        629.01         4.41 o                         
   2   7   9        721.64        762.49         5.17 o                         
   3   7   9         22.07         14.27         0.70 o                         
   4   7   9          3.86          5.86         0.67 o                         
   5   7   9        111.52         87.13         1.50 o                         
   6   7   9          8.91         13.05         0.85 o                         
   7   7   9         81.36         86.22         2.17 o                         
   8   7   9         30.08         25.25         1.82 o                         
   0   8   9         13.93          5.14         0.55 o                         
   1   8   9        539.42        604.75         4.35 o                         
   2   8   9       1280.14       1385.90         9.17 o                         
   3   8   9          1.12          3.58         0.53 o                         
   4   8   9         26.00         22.92         0.81 o                         
   5   8   9         46.80         42.29         1.30 o                         
   6   8   9          3.98          0.65         0.79 o                         
   7   8   9          7.27         14.98         1.18 o                         
   8   8   9         32.05         33.54         1.69 o                         
   1   9   9         22.27         23.29         0.78 o                         
   2   9   9        256.46        260.44         2.46 o                         
   3   9   9        567.14        574.07         4.29 o                         
   4   9   9        170.33        166.16         1.80 o                         
   5   9   9          7.18          8.69         0.78 o                         
   6   9   9         20.50         22.44         1.06 o                         
   7   9   9        113.48        103.42         1.90 o                         
   8   9   9          3.26          5.96         1.35 o                         
   0  10   9         10.10         10.37         0.80 o                         
   1  10   9         47.47         53.24         1.40 o                         
   2  10   9         30.62         38.00         1.00 o                         
   3  10   9        102.09        105.49         1.44 o                         
   4  10   9         91.96         98.42         1.60 o                         
   5  10   9          0.33          1.60         0.66 o                         
   6  10   9          0.99          2.81         0.75 o                         
   7  10   9         18.10         20.99         1.16 o                         
   1  11   9        173.26        149.38         1.75 o                         
   2  11   9        547.18        518.36         4.07 o                         
   3  11   9         28.55         24.40         0.86 o                         
   4  11   9        482.81        472.97         4.11 o                         
   5  11   9        492.08        442.73         4.05 o                         
   6  11   9         48.10         47.68         1.64 o                         
   7  11   9          0.00          1.81         0.90 o                         
   0  12   9          9.61         10.58         0.86 o                         
   1  12   9        206.52        172.09         1.96 o                         
   2  12   9          3.26          1.90         0.52 o                         
   3  12   9          7.82         12.19         0.87 o                         
   4  12   9          3.26          6.67         0.88 o                         
   5  12   9         32.66         42.65         1.56 o                         
   6  12   9          9.23          9.03         0.97 o                         
   7  12   9          0.29          1.92         1.28 o                         
   1  13   9         62.91         52.64         1.14 o                         
   2  13   9         68.43         59.67         1.23 o                         
   3  13   9        121.69         93.76         1.93 o                         
   4  13   9         81.45         87.95         2.23 o                         
   5  13   9          0.05          1.72         1.12 o                         
   6  13   9         47.77         45.37         2.15 o                         
   0  14   9        137.85        123.66         2.18 o                         
   1  14   9         22.78         24.22         0.84 o                         
   2  14   9        193.07        186.10         2.06 o                         
   3  14   9         14.80         15.68         1.09 o                         
   4  14   9          6.23          5.24         1.05 o                         
   5  14   9          9.66         10.29         1.60 o                         
   6  14   9          2.90          5.24         1.27 o                         
   1  15   9        110.81         92.19         1.47 o                         
   2  15   9          4.35          3.62         0.61 o                         
   3  15   9         28.96         25.72         1.71 o                         
   4  15   9         11.26         12.95         1.64 o                         
   5  15   9          0.02          1.15         1.54 o                         
   0  16   9        507.88        479.57         5.33 o                         
   1  16   9         10.84         10.30         0.77 o                         
   2  16   9          2.57          2.25         0.84 o                         
   3  16   9         15.28         16.95         1.57 o                         
   4  16   9          0.37          1.67         1.54 o                         
   1  17   9         17.43         20.13         0.91 o                         
   2  17   9          0.87          1.05         1.13 o                         
   3  17   9         28.40         31.19         2.01 o                         
   4  17   9          0.53          5.68         1.71 o                         
   0  18   9        121.10        143.87         2.79 o                         
   1  18   9         33.75         35.96         1.21 o                         
   2  18   9         27.34         19.55         1.49 o                         
   0   0  10       2494.00       2641.48        31.38 o                         
   1   0  10         94.87         96.67         1.63 o                         
   2   0  10       3626.39       3778.46        30.32 o                         
   3   0  10        634.33        599.15         5.61 o                         
   4   0  10        220.09        274.14         3.62 o                         
   5   0  10        167.33        222.90         3.49 o                         
   6   0  10        144.37        112.70         2.78 o                         
   7   0  10          0.98          1.61         1.29 o                         
   8   0  10          2.81          3.35         1.94 o                         
   9   0  10          4.00          2.42         2.42 o                         
   1   1  10        255.85        282.58         2.14 o                         
   2   1  10       2963.47       3043.83        16.64 o                         
   3   1  10       1469.64       1501.72         8.68 o                         
   4   1  10          0.65          0.36         0.42 o                         
   5   1  10        207.41        227.99         2.48 o                         
   6   1  10         14.64         18.28         1.13 o                         
   7   1  10         48.64         44.38         1.60 o                         
   8   1  10          3.72          1.90         1.27 o                         
   9   1  10          0.06         -1.44         1.65 o                         
   0   2  10        897.57        862.79         7.48 o                         
   1   2  10        525.79        550.81         3.75 o                         
   2   2  10         69.75         60.09         0.92 o                         
   3   2  10        166.05        192.73         1.92 o                         
   4   2  10         66.18         58.59         1.17 o                         
   5   2  10        179.68        165.80         1.90 o                         
   6   2  10         17.13         18.25         0.85 o                         
   7   2  10          7.16          6.64         1.02 o                         
   8   2  10          0.01          2.39         1.30 o                         
   9   2  10          0.43          3.00         1.78 o                         
   1   3  10       3742.17       3624.21        19.04 o                         
   2   3  10       2748.15       2853.87        15.24 o                         
   3   3  10        191.92        192.42         1.79 o                         
   4   3  10        175.80        167.53         2.01 o                         
   5   3  10        273.13        233.92         2.36 o                         
   6   3  10          0.92          1.34         0.68 o                         
   7   3  10          3.91          2.54         0.77 o                         
   8   3  10         16.70         16.82         1.56 o                         
   9   3  10          3.40          5.98         1.80 o                         
   0   4  10       1288.54       1463.47        12.48 o                         
   1   4  10       2610.54       2583.08        14.02 o                         
   2   4  10        351.92        430.41         2.92 o                         
   3   4  10        700.55        771.09         5.09 o                         
   4   4  10        430.92        417.67         3.32 o                         
   5   4  10          1.21          2.38         0.63 o                         
   6   4  10        170.87        139.41         1.97 o                         
   7   4  10          5.33          2.69         0.96 o                         
   8   4  10          4.75          5.45         1.10 o                         
   9   4  10          0.14          0.01         1.75 o                         
   1   5  10       1123.02       1243.85         7.15 o                         
   2   5  10       1546.79       1558.38         8.87 o                         
   3   5  10        849.27        888.82         5.74 o                         
   4   5  10        351.34        322.83         2.81 o                         
   5   5  10          0.49          3.08         0.66 o                         
   6   5  10          9.44         14.55         0.94 o                         
   7   5  10          5.62          6.02         0.97 o                         
   8   5  10          0.29          0.29         1.19 o                         
   0   6  10       1374.18       1482.55        13.68 o                         
   1   6  10       1977.48       2122.67        12.25 o                         
   2   6  10        209.72        194.72         1.78 o                         
   3   6  10        389.09        372.62         3.04 o                         
   4   6  10         69.73         76.64         1.50 o                         
   5   6  10         12.12         21.58         0.98 o                         
   6   6  10         73.35         66.10         1.57 o                         
   7   6  10          5.11          3.38         1.03 o                         
   8   6  10          4.41          1.64         1.14 o                         
   1   7  10        179.90        237.65         2.09 o                         
   2   7  10        513.74        567.06         4.02 o                         
   3   7  10        740.13        771.44         5.38 o                         
   4   7  10         90.38        103.62         1.50 o                         
   5   7  10         43.16         47.31         1.19 o                         
   6   7  10         87.75         79.13         1.71 o                         
   7   7  10         14.34         12.85         1.16 o                         
   8   7  10          0.54          2.16         1.33 o                         
   0   8  10       3270.92       3375.59        28.48 o                         
   1   8  10         90.32        126.29         1.47 o                         
   2   8  10         26.17         37.49         0.96 o                         
   3   8  10          1.08          1.53         0.51 o                         
   4   8  10         30.24         37.95         1.02 o                         
   5   8  10        191.54        181.38         2.04 o                         
   6   8  10         14.64         11.20         0.78 o                         
   7   8  10         24.42         28.57         1.46 o                         
   8   8  10         11.95         11.35         1.49 o                         
   1   9  10        129.78        139.35         1.65 o                         
   2   9  10        148.19        138.09         1.72 o                         
   3   9  10        247.72        254.03         2.54 o                         
   4   9  10        137.13        130.68         1.64 o                         
   5   9  10         37.39         34.15         1.12 o                         
   6   9  10         16.53         19.33         1.07 o                         
   7   9  10         47.38         47.11         1.66 o                         
   8   9  10         42.53         33.04         1.78 o                         
   0  10  10        238.93        262.68         3.21 o                         
   1  10  10         38.78         38.70         0.96 o                         
   2  10  10        104.23        120.94         1.58 o                         
   3  10  10        352.17        326.23         2.83 o                         
   4  10  10         30.61         39.50         1.06 o                         
   5  10  10         46.14         39.82         1.25 o                         
   6  10  10         72.83         70.74         1.80 o                         
   7  10  10          3.03          4.69         0.88 o                         
   1  11  10        237.79        262.11         2.48 o                         
   2  11  10         10.78         16.39         0.95 o                         
   3  11  10          6.72         10.36         0.68 o                         
   4  11  10         20.30         26.20         1.02 o                         
   5  11  10        156.19        149.82         2.17 o                         
   6  11  10          0.08          1.54         0.79 o                         
   7  11  10          5.84          5.08         0.92 o                         
   0  12  10         51.09         56.96         1.59 o                         
   1  12  10        114.47        104.95         1.49 o                         
   2  12  10         47.85         52.34         1.19 o                         
   3  12  10        176.86        152.24         1.96 o                         
   4  12  10          2.28          2.40         0.74 o                         
   5  12  10          0.71          0.97         0.81 o                         
   6  12  10          6.38          6.68         0.94 o                         
   7  12  10         10.38         11.01         1.23 o                         
   1  13  10         10.84         19.68         0.81 o                         
   2  13  10         49.20         56.10         1.16 o                         
   3  13  10         47.48         49.27         1.35 o                         
   4  13  10         71.38         52.39         1.76 o                         
   5  13  10          0.60         -1.21         1.21 o                         
   6  13  10          7.10          7.80         1.31 o                         
   0  14  10        367.23        359.61         4.09 o                         
   1  14  10        312.07        292.37         2.56 o                         
   2  14  10         10.59         10.04         0.71 o                         
   3  14  10          6.89          7.92         0.82 o                         
   4  14  10          2.15          0.10         1.03 o                         
   5  14  10          0.06          0.23         1.10 o                         
   6  14  10          0.56          1.76         1.40 o                         
   1  15  10          1.59          3.90         0.60 o                         
   2  15  10          8.90          4.94         0.71 o                         
   3  15  10          1.02          0.99         0.89 o                         
   4  15  10         31.33         42.36         2.11 o                         
   5  15  10         19.23         20.08         2.31 o                         
   0  16  10         30.43         33.85         1.47 o                         
   1  16  10         72.28         69.96         1.51 o                         
   2  16  10         16.51         26.02         1.15 o                         
   3  16  10          0.58          0.86         1.25 o                         
   4  16  10          5.49          6.43         1.53 o                         
   1  17  10          0.80          1.62         0.66 o                         
   2  17  10          4.92          6.59         1.08 o                         
   3  17  10         48.66         45.98         2.24 o                         
   0  18  10          4.90          3.85         1.00 o                         
   1  18  10          3.30          7.66         0.87 o                         
   2  18  10          0.20          1.54         1.21 o                         
   1   1  11          2.46          4.86         0.46 o                         
   2   1  11       2041.22       2209.07        12.96 o                         
   3   1  11          0.98          2.24         0.48 o                         
   4   1  11        139.80        135.17         1.54 o                         
   5   1  11         33.49         42.95         1.27 o                         
   6   1  11          4.29          3.55         0.83 o                         
   7   1  11         12.63         10.07         1.06 o                         
   8   1  11          1.93          0.71         1.25 o                         
   9   1  11          0.35          2.68         1.75 o                         
   0   2  11      10254.07      10381.35       221.61 o                         
   1   2  11       1283.58       1283.38         7.50 o                         
   2   2  11        275.70        310.09         2.30 o                         
   3   2  11        161.66        181.95         1.95 o                         
   4   2  11        220.97        213.70         2.11 o                         
   5   2  11        127.59        133.38         1.68 o                         
   6   2  11         12.23          3.52         0.84 o                         
   7   2  11          0.56          0.27         0.88 o                         
   8   2  11          3.93          2.24         1.39 o                         
   9   2  11          0.25          0.95         1.76 o                         
   1   3  11        143.90        169.73         1.61 o                         
   2   3  11        861.65        923.97         5.45 o                         
   3   3  11        551.79        614.11         4.15 o                         
   4   3  11       1023.69       1043.14         6.74 o                         
   5   3  11        156.30        180.33         2.03 o                         
   6   3  11          0.28          0.04         0.63 o                         
   7   3  11          2.75          5.06         0.92 o                         
   8   3  11         49.71         46.48         2.19 o                         
   9   3  11          0.68          2.20         1.72 o                         
   0   4  11        343.98        357.58         4.10 o                         
   1   4  11          0.07         -0.30         0.37 o                         
   2   4  11        223.48        215.60         1.90 o                         
   3   4  11        111.77         94.63         1.35 o                         
   4   4  11         37.96         36.72         1.05 o                         
   5   4  11          2.83          1.80         0.65 o                         
   6   4  11         15.66         24.72         1.09 o                         
   7   4  11          0.00          0.70         0.77 o                         
   8   4  11         29.53         29.38         1.51 o                         
   1   5  11        203.58        216.55         1.90 o                         
   2   5  11         33.63         40.52         0.98 o                         
   3   5  11        570.62        631.01         4.34 o                         
   4   5  11         19.82         20.23         0.77 o                         
   5   5  11         49.13         62.26         1.46 o                         
   6   5  11          8.32          6.75         0.85 o                         
   7   5  11         22.89         24.43         1.38 o                         
   8   5  11          0.39          1.80         1.23 o                         
   0   6  11       1368.00       1370.29        11.98 o                         
   1   6  11        342.90        340.58         2.93 o                         
   2   6  11         32.69         47.87         0.99 o                         
   3   6  11          8.33          8.73         0.60 o                         
   4   6  11        605.00        582.08         4.08 o                         
   5   6  11         11.30         10.83         0.82 o                         
   6   6  11         25.96         21.12         1.09 o                         
   7   6  11          0.02          1.35         0.98 o                         
   8   6  11          6.69          4.50         1.33 o                         
   1   7  11        134.73        171.28         1.90 o                         
   2   7  11        807.99        804.15         5.52 o                         
   3   7  11         52.18         53.57         1.19 o                         
   4   7  11        102.22         93.64         1.58 o                         
   5   7  11          7.73          7.62         0.69 o                         
   6   7  11          7.45          9.41         0.87 o                         
   7   7  11         24.63         22.83         1.48 o                         
   8   7  11         51.24         36.38         1.86 o                         
   0   8  11          9.23          8.03         0.93 o                         
   1   8  11         15.90         24.42         0.88 o                         
   2   8  11          5.96          4.50         0.52 o                         
   3   8  11          2.71          0.05         0.54 o                         
   4   8  11         48.04         47.76         1.13 o                         
   5   8  11         21.75         14.72         0.81 o                         
   6   8  11         59.10         54.30         1.58 o                         
   7   8  11          0.26          2.01         1.06 o                         
   8   8  11         10.06          8.70         1.48 o                         
   1   9  11         35.70         59.69         1.27 o                         
   2   9  11         11.12         12.31         0.72 o                         
   3   9  11         91.35         72.93         1.38 o                         
   4   9  11        137.96        126.52         1.70 o                         
   5   9  11         15.35         16.16         0.85 o                         
   6   9  11         30.23         37.10         1.22 o                         
   7   9  11         31.71         25.88         1.44 o                         
   0  10  11        116.72        108.84         2.53 o                         
   1  10  11         53.69         52.64         1.27 o                         
   2  10  11         99.42         97.51         1.48 o                         
   3  10  11         97.54         78.05         1.72 o                         
   4  10  11         28.49         29.37         1.04 o                         
   5  10  11         69.70         72.88         1.99 o                         
   6  10  11        156.35        142.20         2.40 o                         
   7  10  11          5.80          4.46         1.21 o                         
   1  11  11        322.24        288.53         2.61 o                         
   2  11  11          0.09          0.12         0.51 o                         
   3  11  11         64.92         66.65         1.35 o                         
   4  11  11         97.72         92.60         1.51 o                         
   5  11  11         57.05         56.91         1.55 o                         
   6  11  11         29.08         34.54         1.31 o                         
   7  11  11          1.49          4.26         0.91 o                         
   0  12  11         95.10         74.73         1.77 o                         
   1  12  11        249.54        198.57         2.28 o                         
   2  12  11         22.53         27.17         0.95 o                         
   3  12  11        226.90        209.03         2.20 o                         
   4  12  11         51.57         41.60         1.12 o                         
   5  12  11         25.82         27.95         1.44 o                         
   6  12  11         11.17          7.78         1.36 o                         
   1  13  11        103.83        102.13         1.57 o                         
   2  13  11        101.82         99.41         1.57 o                         
   3  13  11         42.16         34.58         1.08 o                         
   4  13  11         79.35         91.47         2.15 o                         
   5  13  11          0.01          0.47         0.98 o                         
   6  13  11          0.35          0.14         1.22 o                         
   0  14  11        251.55        252.13         3.32 o                         
   1  14  11        177.72        150.85         1.81 o                         
   2  14  11         30.01         25.83         0.89 o                         
   3  14  11         35.63         34.67         1.23 o                         
   4  14  11          0.02          1.03         0.90 o                         
   5  14  11          1.13          1.64         1.44 o                         
   1  15  11         39.71         35.54         0.98 o                         
   2  15  11         21.40         22.41         0.99 o                         
   3  15  11        174.34        161.85         2.38 o                         
   4  15  11          0.09          1.64         1.10 o                         
   5  15  11          9.31          9.74         1.70 o                         
   0  16  11         87.13         73.87         1.94 o                         
   1  16  11          8.38         11.02         0.70 o                         
   2  16  11         28.86         38.45         1.28 o                         
   3  16  11          8.67         10.12         1.47 o                         
   4  16  11          0.42         -0.08         1.49 o                         
   1  17  11         14.77         19.69         0.97 o                         
   2  17  11         31.54         38.62         1.61 o                         
   3  17  11          0.33          0.08         1.41 o                         
   0  18  11          2.03          6.08         1.11 o                         
   1  18  11          9.27         10.52         0.83 o                         
   0   0  12      33503.28      36442.07       808.95 o                         
   1   0  12       8984.24       9188.70        74.69 o                         
   2   0  12         45.08         42.38         1.26 o                         
   3   0  12          6.77         40.85         2.83 o                         
   4   0  12          0.35          2.24         0.85 o                         
   5   0  12          4.30          2.96         1.02 o                         
   6   0  12         26.79        117.37        12.73 o                         
   7   0  12          6.61          7.17         1.58 o                         
   8   0  12          0.02         -1.90         1.90 o                         
   9   0  12          5.14          5.20         2.74 o                         
   1   1  12       5452.34       5834.74        31.22 o                         
   2   1  12        172.37        176.48         1.71 o                         
   3   1  12       1521.63       1599.13         9.24 o                         
   4   1  12        359.45        321.94         2.87 o                         
   5   1  12         44.47         44.49         1.29 o                         
   6   1  12         23.90         19.50         1.09 o                         
   7   1  12          0.02          0.59         0.91 o                         
   8   1  12          1.39          1.18         1.42 o                         
   9   1  12          6.43          5.72         1.89 o                         
   0   2  12          4.17          1.69         0.88 o                         
   1   2  12       1244.14       1257.13         7.31 o                         
   2   2  12       4377.49       4655.33        24.42 o                         
   3   2  12        932.68        995.19         6.24 o                         
   4   2  12          0.11          1.31         0.54 o                         
   5   2  12         72.40         85.42         1.57 o                         
   6   2  12          8.96         12.43         0.99 o                         
   7   2  12         17.20         16.26         1.22 o                         
   8   2  12          3.60          5.51         1.48 o                         
   1   3  12       4027.95       4401.45        23.44 o                         
   2   3  12        118.79        114.04         1.32 o                         
   3   3  12       1153.61       1202.86         7.59 o                         
   4   3  12         39.95         53.51         1.39 o                         
   5   3  12         70.43         69.06         1.43 o                         
   6   3  12         57.46         54.03         1.35 o                         
   7   3  12         18.33         18.21         1.20 o                         
   8   3  12          8.87          8.57         1.57 o                         
   0   4  12        201.58        218.34         2.88 o                         
   1   4  12         21.48         14.56         0.61 o                         
   2   4  12         81.68         94.77         1.45 o                         
   3   4  12         69.49         72.93         1.19 o                         
   4   4  12       1063.80       1063.49         7.03 o                         
   5   4  12         30.05         39.87         1.20 o                         
   6   4  12         56.37         50.49         1.41 o                         
   7   4  12         15.25         15.36         1.07 o                         
   8   4  12          0.00         -1.10         1.33 o                         
   1   5  12       1698.44       1796.02        10.60 o                         
   2   5  12        458.93        453.33         3.29 o                         
   3   5  12        569.18        589.51         4.14 o                         
   4   5  12        100.36         84.25         1.35 o                         
   5   5  12        131.74        126.76         1.89 o                         
   6   5  12        190.82        184.97         2.37 o                         
   7   5  12         31.97         37.35         1.85 o                         
   8   5  12         15.97         12.94         1.49 o                         
   0   6  12          0.49        109.43        13.82 o                         
   1   6  12        156.56        175.63         1.94 o                         
   2   6  12        211.29        225.98         2.05 o                         
   3   6  12         42.30         53.48         1.12 o                         
   4   6  12          0.20          0.94         0.51 o                         
   5   6  12         76.57         94.86         1.68 o                         
   6   6  12         61.08         46.99         1.38 o                         
   7   6  12         30.67         28.73         1.36 o                         
   8   6  12         33.24         32.71         1.98 o                         
   1   7  12        795.92        772.35         5.58 o                         
   2   7  12         81.43         61.98         1.10 o                         
   3   7  12         11.06         12.13         0.71 o                         
   4   7  12        483.09        430.66         3.38 o                         
   5   7  12        243.12        242.41         2.51 o                         
   6   7  12         36.92         33.32         1.25 o                         
   7   7  12          0.42          1.17         1.00 o                         
   8   7  12          9.79          5.45         1.48 o                         
   0   8  12         41.65         78.23         2.18 o                         
   1   8  12         74.91         72.95         1.37 o                         
   2   8  12        144.56        157.01         1.82 o                         
   3   8  12         51.76         54.04         1.34 o                         
   4   8  12         35.92         38.76         1.06 o                         
   5   8  12          4.10          3.93         0.65 o                         
   6   8  12         11.78         12.93         1.02 o                         
   7   8  12         84.91         88.34         2.93 o                         
   8   8  12          1.59          3.83         1.37 o                         
   1   9  12        172.10        154.42         2.00 o                         
   2   9  12          7.71          5.65         0.63 o                         
   3   9  12         50.55         56.85         1.23 o                         
   4   9  12         20.24         20.35         0.87 o                         
   5   9  12          7.52          7.98         0.76 o                         
   6   9  12         86.70         90.64         1.88 o                         
   7   9  12         25.48         21.08         1.54 o                         
   0  10  12        188.05        205.04         4.04 o                         
   1  10  12         70.56         65.31         1.43 o                         
   2  10  12         51.38         39.07         1.06 o                         
   3  10  12        227.08        219.22         2.34 o                         
   4  10  12         42.09         45.32         1.19 o                         
   5  10  12         18.23         13.29         0.83 o                         
   6  10  12          5.92          2.50         0.88 o                         
   7  10  12          0.38          1.90         1.12 o                         
   1  11  12          2.10          2.84         0.55 o                         
   2  11  12          7.08          5.89         0.66 o                         
   3  11  12        244.22        219.93         2.36 o                         
   4  11  12        101.71         95.23         1.60 o                         
   5  11  12          0.49          0.66         0.73 o                         
   6  11  12          3.26          2.82         0.97 o                         
   7  11  12          7.03          6.61         1.30 o                         
   0  12  12        365.31        326.00         4.41 o                         
   1  12  12          3.63          1.84         0.50 o                         
   2  12  12        112.51        107.63         1.67 o                         
   3  12  12         64.53         63.64         1.41 o                         
   4  12  12          8.01          8.34         0.80 o                         
   5  12  12         70.57         59.85         1.64 o                         
   6  12  12         14.36         16.35         1.56 o                         
   1  13  12        113.25         96.49         1.42 o                         
   2  13  12        229.64        185.22         2.14 o                         
   3  13  12         15.34         12.70         0.84 o                         
   4  13  12          0.52          3.58         0.84 o                         
   5  13  12         38.74         36.41         1.65 o                         
   6  13  12         18.08         21.59         1.45 o                         
   0  14  12        190.85        181.53         3.86 o                         
   1  14  12         19.12         20.57         0.84 o                         
   2  14  12         70.74         85.24         1.51 o                         
   3  14  12         11.00          6.38         0.76 o                         
   4  14  12         52.06         43.79         1.59 o                         
   5  14  12          0.08         -0.09         1.10 o                         
   1  15  12         38.32         43.32         1.29 o                         
   2  15  12         10.70          7.83         0.74 o                         
   3  15  12         19.54         24.69         1.33 o                         
   4  15  12         15.64         20.16         1.53 o                         
   5  15  12         17.50         18.35         1.67 o                         
   0  16  12         75.22         92.21         2.37 o                         
   1  16  12         22.72         22.87         0.84 o                         
   2  16  12         62.39         57.53         1.41 o                         
   3  16  12         29.43         35.33         1.68 o                         
   4  16  12         81.11        100.15         3.27 o                         
   1  17  12         11.22         13.82         0.87 o                         
   2  17  12         11.08          7.76         0.93 o                         
   3  17  12          2.18          2.99         1.31 o                         
   0  18  12         35.82         37.96         1.66 o                         
   1  18  12         45.00         53.20         1.34 o                         
   1   1  13        586.14        709.52         4.61 o                         
   2   1  13        825.30        854.65         5.41 o                         
   3   1  13        616.07        698.30         4.62 o                         
   4   1  13         36.94         39.40         1.05 o                         
   5   1  13          8.88         11.83         0.87 o                         
   6   1  13          2.64          4.11         0.94 o                         
   7   1  13          0.85          2.79         0.99 o                         
   8   1  13         11.47         12.27         1.76 o                         
   0   2  13        172.53        274.64         3.53 o                         
   1   2  13       1502.33       1578.39         9.03 o                         
   2   2  13       1041.99       1131.17         6.89 o                         
   3   2  13         29.61         29.53         0.85 o                         
   4   2  13          1.17          0.36         0.55 o                         
   5   2  13         41.51         49.83         1.16 o                         
   6   2  13          3.48          3.20         0.86 o                         
   7   2  13          6.01         10.59         1.12 o                         
   8   2  13          8.46         10.14         1.71 o                         
   1   3  13        168.28        219.06         1.95 o                         
   2   3  13         47.44         45.29         0.97 o                         
   3   3  13         68.10         79.63         1.27 o                         
   4   3  13         40.63         39.79         1.30 o                         
   5   3  13         63.47         62.21         1.36 o                         
   6   3  13         11.18         10.96         0.83 o                         
   7   3  13          4.02          8.21         1.15 o                         
   8   3  13         33.45         31.37         2.14 o                         
   0   4  13       2688.68       2830.83        21.77 o                         
   1   4  13         25.33         16.56         0.61 o                         
   2   4  13        479.33        466.66         3.40 o                         
   3   4  13        439.74        437.42         3.34 o                         
   4   4  13        489.49        492.88         3.87 o                         
   5   4  13          0.17          0.91         0.67 o                         
   6   4  13        302.12        298.00         3.09 o                         
   7   4  13         29.48         30.01         1.24 o                         
   8   4  13          8.53         10.91         1.71 o                         
   1   5  13          4.54          8.83         0.51 o                         
   2   5  13        382.44        402.57         3.18 o                         
   3   5  13         27.76         34.29         0.97 o                         
   4   5  13          0.53          1.51         0.43 o                         
   5   5  13          0.15          0.37         0.73 o                         
   6   5  13        303.25        282.10         2.97 o                         
   7   5  13         37.12         34.41         1.49 o                         
   8   5  13          7.69         11.65         1.37 o                         
   0   6  13        336.54        376.02         4.36 o                         
   1   6  13         23.95         29.12         0.91 o                         
   2   6  13       1681.91       1656.95         9.56 o                         
   3   6  13         52.43         66.57         1.31 o                         
   4   6  13        230.20        238.05         2.24 o                         
   5   6  13        102.46         96.59         1.73 o                         
   6   6  13         73.26         68.64         1.82 o                         
   7   6  13         20.48         29.69         1.42 o                         
   8   6  13          0.01          0.85         1.51 o                         
   1   7  13         22.29         23.19         0.87 o                         
   2   7  13         90.58         83.99         1.34 o                         
   3   7  13        109.86         93.08         1.60 o                         
   4   7  13         48.08         54.75         1.24 o                         
   5   7  13        109.01        126.09         2.19 o                         
   6   7  13        154.66        168.38         2.36 o                         
   7   7  13         13.49         10.88         1.27 o                         
   8   7  13         31.64         24.01         1.83 o                         
   0   8  13        566.11        570.37         7.22 o                         
   1   8  13        373.22        386.99         3.36 o                         
   2   8  13        431.49        371.74         3.10 o                         
   3   8  13         27.83         35.93         1.07 o                         
   4   8  13        299.07        311.90         2.98 o                         
   5   8  13         58.35         57.52         1.32 o                         
   6   8  13         21.66         21.34         1.16 o                         
   7   8  13         14.83         14.78         1.35 o                         
   1   9  13          1.37          0.50         0.59 o                         
   2   9  13        106.44        110.66         1.56 o                         
   3   9  13          5.37          2.96         0.60 o                         
   4   9  13         93.82         87.01         1.58 o                         
   5   9  13        183.63        173.10         2.16 o                         
   6   9  13         77.36         91.95         2.25 o                         
   7   9  13         34.36         41.55         2.00 o                         
   0  10  13        701.78        637.40         7.17 o                         
   1  10  13          2.94          3.26         0.66 o                         
   2  10  13         10.18         14.92         0.76 o                         
   3  10  13         36.25         42.18         1.13 o                         
   4  10  13          3.99          4.08         0.68 o                         
   5  10  13         16.22         20.00         0.97 o                         
   6  10  13          6.18          5.15         0.81 o                         
   7  10  13         21.60         19.10         1.50 o                         
   1  11  13          0.75          1.25         0.73 o                         
   2  11  13        414.22        424.58         3.60 o                         
   3  11  13         86.10         67.73         1.38 o                         
   4  11  13         76.94         94.48         1.67 o                         
   5  11  13          0.08          1.26         0.73 o                         
   6  11  13         21.83         23.11         1.33 o                         
   7  11  13          1.78          3.17         1.19 o                         
   0  12  13         23.93         21.55         1.42 o                         
   1  12  13        190.77        151.34         2.17 o                         
   2  12  13          9.12          9.94         0.75 o                         
   3  12  13         29.29         31.64         1.08 o                         
   4  12  13         66.35         65.81         1.47 o                         
   5  12  13         83.52         79.26         1.73 o                         
   6  12  13          0.11          0.87         1.10 o                         
   1  13  13        142.94        126.81         2.26 o                         
   2  13  13          0.54          3.21         0.64 o                         
   3  13  13         23.25         22.35         1.06 o                         
   4  13  13         70.65         72.05         1.66 o                         
   5  13  13         30.91         35.97         1.62 o                         
   6  13  13         41.05         45.46         2.02 o                         
   0  14  13        119.10        121.09         2.79 o                         
   1  14  13         19.19         16.53         1.03 o                         
   2  14  13          5.40          7.44         0.70 o                         
   3  14  13          8.92          4.30         0.85 o                         
   4  14  13         19.17         23.82         1.44 o                         
   5  14  13         26.91         23.87         1.66 o                         
   1  15  13        189.05        159.12         2.33 o                         
   2  15  13         14.55         13.37         0.81 o                         
   3  15  13          5.97          5.81         0.95 o                         
   4  15  13          2.08          4.22         1.16 o                         
   0  16  13         11.66          9.24         1.36 o                         
   1  16  13         73.75         62.26         1.51 o                         
   2  16  13         23.42         19.28         0.90 o                         
   3  16  13         12.42         10.24         1.13 o                         
   4  16  13          6.95          8.70         1.60 o                         
   1  17  13          4.97          5.86         0.80 o                         
   2  17  13          9.58         16.31         0.91 o                         
   0   0  14         57.19         65.73         3.33 o                         
   1   0  14        579.82        760.12         7.09 o                         
   2   0  14        210.91        207.22         2.69 o                         
   3   0  14          0.13         -0.34         0.60 o                         
   4   0  14        120.61        121.02         2.49 o                         
   5   0  14         59.03         39.58         1.73 o                         
   6   0  14         55.14         43.81         2.05 o                         
   7   0  14          0.73         43.74         3.32 o                         
   8   0  14          0.53         -1.39         1.99 o                         
   1   1  14       1829.35       1832.57        10.40 o                         
   2   1  14        719.92        841.31         5.33 o                         
   3   1  14       1053.24        948.31         6.06 o                         
   4   1  14        207.44        202.25         2.24 o                         
   5   1  14         26.62         20.46         1.00 o                         
   6   1  14         49.88         56.75         1.62 o                         
   7   1  14         60.03         55.84         1.77 o                         
   8   1  14         10.15          8.90         1.62 o                         
   0   2  14         44.42         33.77         1.20 o                         
   1   2  14          5.12          5.21         0.51 o                         
   2   2  14         75.77         81.55         1.23 o                         
   3   2  14        275.96        275.08         2.60 o                         
   4   2  14        391.33        377.90         3.32 o                         
   5   2  14          4.64          6.89         0.73 o                         
   6   2  14          0.48          1.14         0.81 o                         
   7   2  14         30.08         31.08         1.46 o                         
   8   2  14         51.85         50.86         2.40 o                         
   1   3  14       1530.41       1632.09         9.53 o                         
   2   3  14         12.78          3.26         0.47 o                         
   3   3  14          6.62          5.98         0.60 o                         
   4   3  14        610.52        626.32         4.64 o                         
   5   3  14        591.70        604.29         4.56 o                         
   6   3  14         25.65         26.54         1.03 o                         
   7   3  14          7.64          6.30         1.17 o                         
   8   3  14          0.02          2.81         1.49 o                         
   0   4  14          0.61          1.82         0.55 o                         
   1   4  14        156.01        171.35         1.72 o                         
   2   4  14        310.47        295.86         2.47 o                         
   3   4  14          1.89          4.89         0.61 o                         
   4   4  14          0.01          1.57         0.65 o                         
   5   4  14        143.11        145.99         2.01 o                         
   6   4  14         50.87         54.88         1.43 o                         
   7   4  14          0.13          0.52         0.78 o                         
   8   4  14         13.85         14.21         1.83 o                         
   1   5  14        285.30        270.67         2.39 o                         
   2   5  14        503.53        505.30         3.67 o                         
   3   5  14        455.75        427.62         3.45 o                         
   4   5  14        293.11        301.38         2.60 o                         
   5   5  14         53.24         50.37         1.40 o                         
   6   5  14          2.10          3.46         0.79 o                         
   7   5  14          0.11          2.53         1.00 o                         
   8   5  14          4.85          4.19         1.75 o                         
   0   6  14        885.00        784.14         7.80 o                         
   1   6  14          3.20          4.50         0.58 o                         
   2   6  14        559.04        505.57         3.75 o                         
   3   6  14        203.17        231.45         2.34 o                         
   4   6  14        589.13        572.19         4.08 o                         
   5   6  14         38.78         52.30         1.63 o                         
   6   6  14        135.97        135.40         2.09 o                         
   7   6  14          0.60          1.68         0.98 o                         
   8   6  14         69.30         57.96         2.48 o                         
   1   7  14        247.21        207.84         2.30 o                         
   2   7  14       1519.52       1409.55         8.61 o                         
   3   7  14          0.27          0.67         0.59 o                         
   4   7  14         20.54         21.49         0.91 o                         
   5   7  14         90.84        101.70         1.85 o                         
   6   7  14         20.17         22.40         1.19 o                         
   7   7  14         27.02         26.19         1.50 o                         
   8   7  14          3.04          3.37         1.47 o                         
   0   8  14       1194.28       1211.86        11.56 o                         
   1   8  14        122.41        107.89         1.70 o                         
   2   8  14        224.42        204.85         2.16 o                         
   3   8  14         61.55         69.83         1.39 o                         
   4   8  14          1.34          2.65         0.64 o                         
   5   8  14         70.93         85.85         1.51 o                         
   6   8  14          4.55          3.14         0.92 o                         
   7   8  14         12.33         14.47         1.39 o                         
   1   9  14        113.56        108.22         1.75 o                         
   2   9  14        430.96        405.94         3.34 o                         
   3   9  14         26.23         33.60         1.12 o                         
   4   9  14         35.66         43.68         1.19 o                         
   5   9  14         23.43         22.86         1.01 o                         
   6   9  14         14.15         15.38         1.16 o                         
   7   9  14         27.11         26.88         1.63 o                         
   0  10  14        261.47        272.49         4.11 o                         
   1  10  14        138.56        135.29         1.93 o                         
   2  10  14          4.23          7.92         0.77 o                         
   3  10  14         31.67         35.38         1.19 o                         
   4  10  14         19.01         29.23         1.05 o                         
   5  10  14         49.90         44.82         1.73 o                         
   6  10  14         11.61         11.84         0.95 o                         
   7  10  14         26.17         29.75         1.85 o                         
   1  11  14        112.13        101.65         1.80 o                         
   2  11  14        529.43        492.72         4.37 o                         
   3  11  14        119.00        101.06         1.69 o                         
   4  11  14          9.76          8.60         0.82 o                         
   5  11  14          3.86          5.52         0.87 o                         
   6  11  14          3.97          4.99         0.89 o                         
   0  12  14        264.13        267.03         4.77 o                         
   1  12  14        105.76        108.32         1.95 o                         
   2  12  14          3.97          9.94         0.92 o                         
   3  12  14         84.22         82.11         1.60 o                         
   4  12  14          2.83          2.77         0.75 o                         
   5  12  14         42.95         42.10         1.47 o                         
   6  12  14          0.26          1.07         1.03 o                         
   1  13  14         21.01         24.42         1.12 o                         
   2  13  14        227.95        212.43         2.66 o                         
   3  13  14        100.62         79.67         1.69 o                         
   4  13  14        175.97        161.73         2.38 o                         
   5  13  14          8.69          6.81         0.97 o                         
   0  14  14         95.43         68.40         2.76 o                         
   1  14  14          7.87         13.54         1.04 o                         
   2  14  14        151.11        150.96         2.41 o                         
   3  14  14          9.91         11.93         0.87 o                         
   4  14  14         17.20         19.35         1.15 o                         
   5  14  14          1.32          3.01         1.14 o                         
   1  15  14          0.09         -0.29         0.88 o                         
   2  15  14          0.17          0.94         0.81 o                         
   3  15  14          5.19          7.44         1.00 o                         
   4  15  14          1.05          0.47         0.91 o                         
   0  16  14        104.23         90.53         2.99 o                         
   1  16  14          5.38          8.13         0.93 o                         
   2  16  14         42.58         36.94         1.39 o                         
   3  16  14         14.77         16.73         1.08 o                         
   1  17  14          5.97          9.37         0.91 o                         
   2  17  14          0.44         -0.07         0.99 o                         
   1   1  15        574.74        589.46         4.18 o                         
   2   1  15        295.02        261.81         2.31 o                         
   3   1  15        323.44        362.78         3.13 o                         
   4   1  15         51.77         48.03         1.23 o                         
   5   1  15         84.24         78.74         1.80 o                         
   6   1  15         91.12         93.45         2.00 o                         
   7   1  15          1.17          2.12         1.08 o                         
   8   1  15        128.37        113.65         3.32 o                         
   0   2  15         28.38         43.09         1.46 o                         
   1   2  15        104.51        134.26         1.56 o                         
   2   2  15          1.30          4.82         0.54 o                         
   3   2  15         40.49         37.13         1.04 o                         
   4   2  15        137.35        144.23         2.37 o                         
   5   2  15         13.49         16.05         0.90 o                         
   6   2  15         71.73         54.47         1.62 o                         
   7   2  15          6.00          6.17         1.31 o                         
   8   2  15          0.24          3.12         1.58 o                         
   1   3  15        497.76        470.53         3.47 o                         
   2   3  15        142.09        143.30         1.66 o                         
   3   3  15         52.52         50.65         1.21 o                         
   4   3  15          1.08          2.06         0.67 o                         
   5   3  15          1.01          5.78         0.81 o                         
   6   3  15        408.04        399.07         3.78 o                         
   7   3  15         65.25         66.29         2.35 o                         
   8   3  15         26.42         34.62         2.13 o                         
   0   4  15         91.00        114.74         1.88 o                         
   1   4  15        287.55        258.06         2.25 o                         
   2   4  15         61.98         78.44         1.28 o                         
   3   4  15         48.34         43.03         1.15 o                         
   4   4  15        238.19        252.98         2.78 o                         
   5   4  15         10.48         18.84         1.05 o                         
   6   4  15         60.53         64.84         1.63 o                         
   7   4  15        112.18        104.31         2.59 o                         
   8   4  15         68.58         68.13         3.09 o                         
   1   5  15        414.93        376.36         2.92 o                         
   2   5  15         66.06         80.30         1.43 o                         
   3   5  15         82.45         98.52         1.55 o                         
   4   5  15       1053.57       1031.66         6.59 o                         
   5   5  15         30.86         38.28         1.31 o                         
   6   5  15          0.11          1.62         0.82 o                         
   7   5  15         57.62         59.00         1.78 o                         
   8   5  15          5.81          6.74         1.60 o                         
   0   6  15       1677.56       1628.55        15.45 o                         
   1   6  15          2.57          4.54         0.65 o                         
   2   6  15         11.61          7.31         0.62 o                         
   3   6  15          9.45         12.28         0.75 o                         
   4   6  15         27.15         24.62         1.00 o                         
   5   6  15        107.70        116.73         1.94 o                         
   6   6  15         25.09         28.12         1.28 o                         
   7   6  15         16.75         21.92         1.41 o                         
   8   6  15          2.87          2.70         1.24 o                         
   1   7  15        150.86        137.10         1.85 o                         
   2   7  15        860.20        885.08         5.97 o                         
   3   7  15        334.67        316.56         2.90 o                         
   4   7  15         41.86         44.32         1.18 o                         
   5   7  15         78.51         84.44         1.87 o                         
   6   7  15         55.47         55.00         1.65 o                         
   7   7  15          2.63          4.79         1.13 o                         
   0   8  15         92.38         98.38         2.40 o                         
   1   8  15        594.76        572.26         4.51 o                         
   2   8  15          8.41         12.22         0.73 o                         
   3   8  15        198.16        201.59         2.17 o                         
   4   8  15        415.95        418.05         3.64 o                         
   5   8  15         14.25         13.13         0.81 o                         
   6   8  15         22.27         25.00         1.35 o                         
   7   8  15          3.30          3.31         1.24 o                         
   1   9  15        196.52        171.03         2.20 o                         
   2   9  15        287.73        265.35         2.77 o                         
   3   9  15        111.62         82.64         1.52 o                         
   4   9  15        451.71        429.70         3.58 o                         
   5   9  15         97.33         97.26         1.77 o                         
   6   9  15          5.90          7.21         1.06 o                         
   7   9  15          0.21          3.27         1.22 o                         
   0  10  15       1806.44       1731.59        17.24 o                         
   1  10  15        217.60        202.64         2.46 o                         
   2  10  15        375.43        359.53         3.53 o                         
   3  10  15        686.59        644.46         4.93 o                         
   4  10  15        304.10        276.15         2.75 o                         
   5  10  15          8.97          9.56         0.90 o                         
   6  10  15         13.10         16.21         1.23 o                         
   7  10  15          6.08          6.02         1.44 o                         
   1  11  15          2.84          3.72         0.79 o                         
   2  11  15        378.97        375.93         3.64 o                         
   3  11  15        130.36        127.53         2.23 o                         
   4  11  15         29.72         35.52         1.27 o                         
   5  11  15         19.90         17.44         1.03 o                         
   6  11  15         56.44         51.78         1.59 o                         
   0  12  15        160.71        157.27         3.15 o                         
   1  12  15        580.94        485.89         4.51 o                         
   2  12  15         28.61         42.01         1.38 o                         
   3  12  15        149.88        145.49         2.24 o                         
   4  12  15         13.30         12.34         0.91 o                         
   5  12  15          0.46          1.54         0.82 o                         
   6  12  15         12.97          6.60         1.23 o                         
   1  13  15          6.04          4.97         0.88 o                         
   2  13  15        141.53        135.26         2.30 o                         
   3  13  15          0.08          0.99         0.75 o                         
   4  13  15         22.53         22.28         1.32 o                         
   5  13  15          2.24          7.59         1.00 o                         
   0  14  15        160.91        139.80         3.45 o                         
   1  14  15        278.63        251.49         3.20 o                         
   2  14  15         20.87         24.83         1.27 o                         
   3  14  15          2.64          4.53         0.81 o                         
   4  14  15         46.68         44.50         1.45 o                         
   5  14  15         52.74         50.33         2.09 o                         
   1  15  15          0.08          0.06         0.88 o                         
   2  15  15          1.09          1.61         0.87 o                         
   3  15  15         28.44         20.67         1.00 o                         
   4  15  15         26.39         21.49         1.63 o                         
   0  16  15         52.03         55.46         2.45 o                         
   1  16  15          3.72          4.09         1.09 o                         
   2  16  15          4.15          2.52         0.92 o                         
   3  16  15        107.99        107.01         2.51 o                         
   1  17  15          9.71         13.57         1.07 o                         
   0   0  16        605.04        888.05        10.97 o                         
   1   0  16        231.92        300.94         3.74 o                         
   2   0  16        321.16        393.69         4.25 o                         
   3   0  16        883.14        899.18         8.28 o                         
   4   0  16          5.74         14.43         1.06 o                         
   5   0  16          0.34         -0.46         1.05 o                         
   6   0  16          0.92          3.21         1.28 o                         
   7   0  16         86.13         95.27         3.57 o                         
   8   0  16          1.39          7.66         2.40 o                         
   1   1  16       2325.70       2510.09        14.49 o                         
   2   1  16          6.96         13.44         0.68 o                         
   3   1  16        304.71        294.40         2.72 o                         
   4   1  16         13.12         11.79         0.84 o                         
   5   1  16         29.19         24.50         1.18 o                         
   6   1  16         30.47         29.63         1.36 o                         
   7   1  16         91.76         96.23         2.60 o                         
   8   1  16         28.69         24.36         2.10 o                         
   0   2  16        188.02        251.17         3.20 o                         
   1   2  16        141.53        129.30         1.56 o                         
   2   2  16        243.51        256.57         2.50 o                         
   3   2  16        213.20        230.10         2.34 o                         
   4   2  16         27.64         25.32         1.02 o                         
   5   2  16        174.62        170.17         2.08 o                         
   6   2  16         87.86        102.41         2.43 o                         
   7   2  16         87.97        101.16         2.66 o                         
   8   2  16         11.83         12.44         1.79 o                         
   1   3  16       2107.78       2208.03        12.67 o                         
   2   3  16        282.87        269.54         2.51 o                         
   3   3  16        103.77        100.72         1.63 o                         
   4   3  16        290.81        283.17         3.07 o                         
   5   3  16          5.70          4.94         0.79 o                         
   6   3  16        131.35        124.69         2.49 o                         
   7   3  16         20.21         23.07         1.68 o                         
   8   3  16         29.03         24.63         2.16 o                         
   0   4  16        405.43        372.20         4.03 o                         
   1   4  16        519.26        484.84         3.57 o                         
   2   4  16         15.07         21.93         0.83 o                         
   3   4  16         29.26         31.18         1.05 o                         
   4   4  16        277.82        265.56         2.70 o                         
   5   4  16        547.55        562.46         4.61 o                         
   6   4  16          0.39          6.06         0.87 o                         
   7   4  16         56.76         58.84         2.35 o                         
   8   4  16          0.37          4.89         1.74 o                         
   1   5  16        854.73        847.67         5.79 o                         
   2   5  16        731.08        705.42         4.90 o                         
   3   5  16        327.84        339.59         3.08 o                         
   4   5  16         24.87         21.87         0.92 o                         
   5   5  16        302.22        285.37         3.06 o                         
   6   5  16        143.05        149.31         2.44 o                         
   7   5  16          2.39          4.28         1.01 o                         
   8   5  16          0.06          4.75         1.70 o                         
   0   6  16        220.83        212.57         3.26 o                         
   1   6  16        358.28        339.39         3.12 o                         
   2   6  16       1131.33       1133.29         7.41 o                         
   3   6  16       1386.82       1299.32         8.16 o                         
   4   6  16         85.07         88.09         1.61 o                         
   5   6  16        117.08        111.77         2.00 o                         
   6   6  16         35.99         36.69         1.42 o                         
   7   6  16         33.41         37.74         1.72 o                         
   1   7  16        264.45        275.45         3.26 o                         
   2   7  16        453.53        444.02         3.57 o                         
   3   7  16       1531.68       1520.59         9.35 o                         
   4   7  16        308.36        309.89         2.93 o                         
   5   7  16          8.33          9.04         0.90 o                         
   6   7  16         33.51         40.32         1.54 o                         
   7   7  16         52.87         48.45         1.87 o                         
   0   8  16       6363.29       6321.89        54.60 o                         
   1   8  16        114.49        107.06         1.76 o                         
   2   8  16          7.87          6.01         0.70 o                         
   3   8  16          2.19          6.07         0.69 o                         
   4   8  16         76.80         69.51         1.52 o                         
   5   8  16        362.38        338.49         3.26 o                         
   6   8  16         24.15         21.24         1.33 o                         
   7   8  16          0.48          0.28         1.12 o                         
   1   9  16       1193.01       1150.06         8.04 o                         
   2   9  16        938.59        886.06         6.73 o                         
   3   9  16        239.20        235.35         3.01 o                         
   4   9  16        106.46        106.91         1.77 o                         
   5   9  16        242.36        216.07         2.63 o                         
   6   9  16         17.81         17.13         1.28 o                         
   7   9  16          0.02         -0.02         1.19 o                         
   0  10  16        366.58        361.34         4.93 o                         
   1  10  16          4.97          8.17         0.89 o                         
   2  10  16        231.17        268.50         2.99 o                         
   3  10  16         13.59         10.12         0.82 o                         
   4  10  16          3.20          2.67         0.75 o                         
   5  10  16          5.33          5.58         0.88 o                         
   6  10  16          0.02         -0.27         1.00 o                         
   1  11  16       1112.88       1064.53         7.69 o                         
   2  11  16        250.30        222.94         2.93 o                         
   3  11  16        570.04        481.65         4.16 o                         
   4  11  16          1.74          3.10         0.80 o                         
   5  11  16          5.73          8.88         0.96 o                         
   6  11  16         62.75         59.59         2.36 o                         
   0  12  16        406.32        375.17         5.19 o                         
   1  12  16         64.39         53.59         1.78 o                         
   2  12  16         72.48         70.45         1.76 o                         
   3  12  16          6.66          5.42         0.83 o                         
   4  12  16        194.89        178.66         2.44 o                         
   5  12  16         52.68         53.11         1.56 o                         
   6  12  16         11.76          8.28         1.39 o                         
   1  13  16        895.81        818.45         6.82 o                         
   2  13  16         24.31         25.10         1.26 o                         
   3  13  16         35.44         40.77         1.41 o                         
   4  13  16        256.61        235.57         3.11 o                         
   5  13  16         52.62         54.88         1.83 o                         
   0  14  16          0.00          3.85         1.52 o                         
   1  14  16         14.38         11.52         1.12 o                         
   2  14  16         14.54         20.83         1.22 o                         
   3  14  16          0.09          0.52         0.93 o                         
   4  14  16          6.56          4.52         1.01 o                         
   1  15  16         96.47         98.63         2.34 o                         
   2  15  16          0.95          2.20         0.94 o                         
   3  15  16         67.32         66.90         1.87 o                         
   4  15  16          5.72          6.31         1.07 o                         
   0  16  16          2.66         -0.40         1.48 o                         
   1  16  16         10.51          7.81         1.11 o                         
   2  16  16         12.98         16.05         1.20 o                         
   1   1  17         17.25         19.67         0.79 o                         
   2   1  17        213.68        230.25         2.25 o                         
   3   1  17          2.72          4.15         0.61 o                         
   4   1  17          3.69          7.68         0.80 o                         
   5   1  17         42.10         43.48         1.49 o                         
   6   1  17        119.48        131.40         2.86 o                         
   7   1  17        100.55        103.35         2.88 o                         
   8   1  17         49.84         53.07         2.62 o                         
   0   2  17        641.61        767.25         7.23 o                         
   1   2  17        621.38        612.32         4.43 o                         
   2   2  17          5.38          6.71         0.66 o                         
   3   2  17        136.71        114.13         1.67 o                         
   4   2  17        136.64        147.72         1.99 o                         
   5   2  17        173.56        186.81         2.46 o                         
   6   2  17         45.04         35.98         1.49 o                         
   7   2  17          0.06          4.57         1.29 o                         
   8   2  17          8.81          8.25         1.86 o                         
   1   3  17         10.18          8.57         0.64 o                         
   2   3  17         81.26         83.15         1.46 o                         
   3   3  17        179.87        175.86         2.16 o                         
   4   3  17         30.02         39.20         1.26 o                         
   5   3  17        434.50        434.56         4.29 o                         
   6   3  17          2.10          5.43         1.05 o                         
   7   3  17        143.60        151.97         3.19 o                         
   8   3  17          8.77          8.72         1.86 o                         
   0   4  17        126.10        120.87         2.10 o                         
   1   4  17         81.57         93.23         1.44 o                         
   2   4  17        653.00        631.00         4.53 o                         
   3   4  17         10.80          8.63         0.80 o                         
   4   4  17        551.99        568.46         4.58 o                         
   5   4  17         15.02         22.19         1.08 o                         
   6   4  17        388.61        389.73         4.05 o                         
   7   4  17          3.81          3.34         1.28 o                         
   8   4  17         43.12         43.03         2.51 o                         
   1   5  17          1.87          5.45         0.66 o                         
   2   5  17        210.68        215.91         2.23 o                         
   3   5  17        940.35        924.26         6.35 o                         
   4   5  17          6.30          8.52         0.78 o                         
   5   5  17        310.68        290.31         2.99 o                         
   6   5  17         13.15         15.14         1.21 o                         
   7   5  17         10.99         14.18         1.18 o                         
   0   6  17       1876.74       1734.84        15.43 o                         
   1   6  17          1.30          2.06         0.71 o                         
   2   6  17        378.23        388.32         3.21 o                         
   3   6  17         92.43         87.08         2.09 o                         
   4   6  17        863.48        806.68         6.34 o                         
   5   6  17          0.26          0.68         0.77 o                         
   6   6  17          6.12          5.54         1.10 o                         
   7   6  17          0.18          0.10         1.19 o                         
   1   7  17       1924.61       1804.56        11.38 o                         
   2   7  17        162.69        165.61         2.21 o                         
   3   7  17         28.51         23.15         1.06 o                         
   4   7  17         14.79         16.22         0.94 o                         
   5   7  17         55.76         51.80         1.50 o                         
   6   7  17         30.07         27.09         1.47 o                         
   7   7  17          3.36          2.44         1.11 o                         
   0   8  17        786.67        776.68         8.69 o                         
   1   8  17         11.39         15.84         0.97 o                         
   2   8  17       1743.24       1666.98        11.26 o                         
   3   8  17          2.58          2.45         0.69 o                         
   4   8  17         92.89         97.12         1.79 o                         
   5   8  17        105.34        104.83         2.13 o                         
   6   8  17          2.40          3.30         1.09 o                         
   7   8  17          9.38          8.12         1.34 o                         
   1   9  17        902.34        838.40         6.37 o                         
   2   9  17        761.65        721.66         5.68 o                         
   3   9  17        590.35        549.72         4.55 o                         
   4   9  17         23.06         28.66         1.12 o                         
   5   9  17         30.93         32.10         1.21 o                         
   6   9  17          0.35          1.31         1.11 o                         
   0  10  17        928.56        881.93         9.49 o                         
   1  10  17         46.31         43.21         1.49 o                         
   2  10  17         51.36         65.46         1.68 o                         
   3  10  17          2.00          2.08         0.68 o                         
   4  10  17          0.86          3.15         0.82 o                         
   5  10  17         20.01         19.15         1.10 o                         
   6  10  17         14.06         15.99         1.41 o                         
   1  11  17        249.81        230.12         2.84 o                         
   2  11  17         57.90         46.13         1.54 o                         
   3  11  17         58.67         67.81         1.85 o                         
   4  11  17         67.91         61.45         1.74 o                         
   5  11  17         33.58         36.98         1.38 o                         
   6  11  17         62.74         59.22         1.94 o                         
   0  12  17          6.44          8.04         1.35 o                         
   1  12  17          7.10          4.65         0.92 o                         
   2  12  17          4.25          6.78         0.97 o                         
   3  12  17         19.20         25.88         1.34 o                         
   4  12  17        101.65        104.90         2.55 o                         
   5  12  17          4.58          5.29         1.23 o                         
   1  13  17         48.86         52.72         1.77 o                         
   2  13  17         62.14         55.84         1.93 o                         
   3  13  17         23.78         27.06         1.40 o                         
   4  13  17         53.37         59.49         1.69 o                         
   5  13  17         11.19         12.36         1.17 o                         
   0  14  17         40.21         38.08         2.35 o                         
   1  14  17          6.36          5.78         1.05 o                         
   2  14  17          0.39          1.10         0.97 o                         
   3  14  17          3.51          5.46         1.17 o                         
   4  14  17          4.02          6.12         0.95 o                         
   1  15  17         54.64         59.35         2.02 o                         
   2  15  17         71.06         64.98         2.07 o                         
   3  15  17         26.75         27.53         1.46 o                         
   0  16  17          8.15          5.83         1.76 o                         
   1  16  17          0.57          2.24         1.16 o                         
   2  16  17          0.23          2.59         1.07 o                         
   0   0  18        389.12        398.43         7.01 o                         
   1   0  18         30.13         28.33         1.31 o                         
   2   0  18         30.24         34.83         1.46 o                         
   3   0  18         18.02         24.76         1.33 o                         
   4   0  18        386.28        407.13         4.92 o                         
   5   0  18         87.08         95.01         2.87 o                         
   6   0  18         41.11         42.02         2.48 o                         
   7   0  18        117.11        107.49         4.33 o                         
   8   0  18          0.09          0.99         2.61 o                         
   1   1  18        952.89        845.96         5.94 o                         
   2   1  18         11.46         13.58         0.76 o                         
   3   1  18        802.19        716.54         5.01 o                         
   4   1  18        112.88        111.34         1.91 o                         
   5   1  18          0.35          2.00         0.89 o                         
   6   1  18        105.37        107.47         2.39 o                         
   7   1  18        236.33        259.95         4.10 o                         
   8   1  18         41.14         37.65         2.46 o                         
   0   2  18         62.18         67.33         2.15 o                         
   1   2  18         24.87         27.41         0.94 o                         
   2   2  18        119.68        109.94         1.64 o                         
   3   2  18         77.59         74.00         1.60 o                         
   4   2  18          3.55          4.85         0.82 o                         
   5   2  18        358.23        337.85         3.35 o                         
   6   2  18         27.51         31.98         1.56 o                         
   7   2  18         52.39         59.35         2.24 o                         
   8   2  18         88.82         79.03         3.05 o                         
   1   3  18        615.00        593.56         4.38 o                         
   2   3  18        265.80        273.83         3.05 o                         
   3   3  18        127.17        123.31         1.74 o                         
   4   3  18          5.01          6.79         0.85 o                         
   5   3  18          1.11          1.97         0.81 o                         
   6   3  18        118.29        122.46         2.63 o                         
   7   3  18         40.46         42.63         2.01 o                         
   0   4  18       1701.49       1581.21        13.26 o                         
   1   4  18        214.11        187.91         2.02 o                         
   2   4  18        175.16        191.84         2.13 o                         
   3   4  18       1222.22       1169.67         7.56 o                         
   4   4  18          2.24          4.21         0.83 o                         
   5   4  18        401.17        417.13         3.78 o                         
   6   4  18         46.28         45.64         1.53 o                         
   7   4  18          5.30          5.35         1.36 o                         
   1   5  18        139.07        138.56         1.65 o                         
   2   5  18          5.59          4.96         0.69 o                         
   3   5  18         66.93         62.65         1.51 o                         
   4   5  18        732.51        746.44         5.97 o                         
   5   5  18         75.20         81.79         1.81 o                         
   6   5  18         10.00          6.70         1.11 o                         
   7   5  18          9.13          9.97         1.56 o                         
   0   6  18       3038.28       2897.38        24.56 o                         
   1   6  18       2571.48       2510.71        15.05 o                         
   2   6  18        200.59        211.33         2.25 o                         
   3   6  18        922.86        905.81         6.89 o                         
   4   6  18         33.22         37.11         1.26 o                         
   5   6  18         19.95         23.70         1.16 o                         
   6   6  18          3.58          8.99         1.17 o                         
   7   6  18          9.08          9.59         1.45 o                         
   1   7  18        828.07        807.43         5.95 o                         
   2   7  18        718.21        674.41         5.11 o                         
   3   7  18         63.06         73.17         1.52 o                         
   4   7  18          6.67          6.39         0.83 o                         
   5   7  18         26.15         26.11         1.35 o                         
   6   7  18          4.49          4.02         1.13 o                         
   7   7  18         23.93         19.45         1.48 o                         
   0   8  18         13.64          9.73         1.38 o                         
   1   8  18         10.45          9.47         0.93 o                         
   2   8  18        891.54        880.25         6.58 o                         
   3   8  18        181.50        171.63         2.11 o                         
   4   8  18          5.22          7.96         0.86 o                         
   5   8  18         66.69         69.42         1.87 o                         
   6   8  18          1.92          1.29         1.10 o                         
   7   8  18          1.77          4.06         1.30 o                         
   1   9  18        545.73        542.73         4.60 o                         
   2   9  18          8.07         12.72         1.02 o                         
   3   9  18        147.98        150.55         2.12 o                         
   4   9  18          4.72          5.56         0.90 o                         
   5   9  18         15.12         21.32         1.09 o                         
   6   9  18          0.45          2.57         1.23 o                         
   0  10  18        531.53        514.02         6.28 o                         
   1  10  18          8.35         14.55         1.06 o                         
   2  10  18         12.00         18.73         1.12 o                         
   3  10  18         15.93         26.23         1.26 o                         
   4  10  18        295.87        264.48         3.25 o                         
   5  10  18          0.17          1.57         0.86 o                         
   6  10  18          1.24          3.10         1.17 o                         
   1  11  18        153.43        158.36         2.41 o                         
   2  11  18        270.98        246.71         3.12 o                         
   3  11  18        372.57        366.14         4.06 o                         
   4  11  18         48.16         62.84         1.72 o                         
   5  11  18         71.37         79.01         1.99 o                         
   0  12  18        161.56        136.46         3.34 o                         
   1  12  18          6.96          9.41         1.12 o                         
   2  12  18        214.39        200.43         2.91 o                         
   3  12  18         13.65         22.81         1.33 o                         
   4  12  18          3.06          7.74         1.00 o                         
   5  12  18         12.98         16.43         1.20 o                         
   1  13  18         82.80         89.80         2.41 o                         
   2  13  18         22.29         27.47         1.41 o                         
   3  13  18        184.84        200.70         3.30 o                         
   4  13  18         12.55         15.87         1.25 o                         
   0  14  18          6.00          4.91         1.74 o                         
   1  14  18         70.40         60.28         2.02 o                         
   2  14  18         87.20         84.33         2.30 o                         
   3  14  18         22.31         25.34         1.64 o                         
   4  14  18         51.69         65.15         1.90 o                         
   1  15  18         73.55         82.32         2.52 o                         
   2  15  18         25.80         26.53         1.65 o                         
   3  15  18          0.00         -0.09         1.14 o                         
   0  16  18         38.79         42.03         2.58 o                         
   1  16  18          5.93          2.83         1.21 o                         
   1   1  19          0.17         -0.18         0.54 o                         
   2   1  19          0.01         -0.39         0.55 o                         
   3   1  19        185.87        171.23         2.06 o                         
   4   1  19        374.78        360.46         3.26 o                         
   5   1  19          4.48          8.25         1.04 o                         
   6   1  19        381.85        387.23         4.60 o                         
   7   1  19        201.32        220.06         4.06 o                         
   0   2  19        305.15        310.66         4.20 o                         
   1   2  19         11.55         15.28         0.93 o                         
   2   2  19         39.67         46.82         1.22 o                         
   3   2  19        288.30        300.65         2.81 o                         
   4   2  19        658.82        663.08         5.07 o                         
   5   2  19        271.37        271.21         2.97 o                         
   6   2  19         14.33         14.41         1.37 o                         
   7   2  19          1.92          7.85         1.50 o                         
   1   3  19        113.03         95.18         1.53 o                         
   2   3  19        182.49        172.45         2.11 o                         
   3   3  19         60.68         69.52         1.54 o                         
   4   3  19        490.80        479.87         4.39 o                         
   5   3  19        187.91        193.81         2.89 o                         
   6   3  19        178.72        171.13         2.91 o                         
   7   3  19         41.35         52.83         2.17 o                         
   0   4  19         43.55         47.38         1.56 o                         
   1   4  19        635.04        610.31         4.44 o                         
   2   4  19        215.75        215.34         2.36 o                         
   3   4  19        361.43        368.67         3.34 o                         
   4   4  19        234.19        260.80         2.86 o                         
   5   4  19          0.36          2.79         0.87 o                         
   6   4  19        131.15        118.84         2.33 o                         
   7   4  19          0.61          2.44         1.42 o                         
   1   5  19          9.80         14.94         0.92 o                         
   2   5  19       2606.72       2646.95        15.10 o                         
   3   5  19        267.18        240.01         2.64 o                         
   4   5  19        133.19        148.04         2.07 o                         
   5   5  19          8.75          9.63         1.02 o                         
   6   5  19         37.97         35.69         1.55 o                         
   7   5  19          0.64         -0.65         1.39 o                         
   0   6  19          9.39          9.42         1.26 o                         
   1   6  19        263.98        248.95         2.73 o                         
   2   6  19       1174.57       1187.83         7.57 o                         
   3   6  19          0.82          1.07         0.71 o                         
   4   6  19         57.80         61.90         1.49 o                         
   5   6  19          0.59          0.61         0.87 o                         
   6   6  19          0.09          0.52         1.04 o                         
   7   6  19          0.01          2.01         1.26 o                         
   1   7  19        567.11        546.12         4.56 o                         
   2   7  19         43.29         39.05         1.21 o                         
   3   7  19          8.33         11.47         0.89 o                         
   4   7  19        229.05        219.29         2.54 o                         
   5   7  19          1.62          2.10         0.98 o                         
   6   7  19         34.43         33.36         1.71 o                         
   7   7  19          0.01          1.79         1.21 o                         
   0   8  19       3349.71       3271.95        27.74 o                         
   1   8  19         34.89         30.17         1.24 o                         
   2   8  19         50.69         51.82         1.54 o                         
   3   8  19        374.98        363.62         3.36 o                         
   4   8  19         19.81         22.75         1.14 o                         
   5   8  19          9.08          9.05         1.19 o                         
   6   8  19          0.51         -1.06         1.11 o                         
   1   9  19         93.83         99.14         2.05 o                         
   2   9  19        350.27        360.02         3.60 o                         
   3   9  19        111.21        123.20         2.21 o                         
   4   9  19          3.48          5.04         0.97 o                         
   5   9  19          0.01          1.83         0.79 o                         
   6   9  19          3.18          1.18         1.26 o                         
   0  10  19          2.46          4.32         1.23 o                         
   1  10  19         68.39         78.69         1.91 o                         
   2  10  19        136.10        138.99         2.24 o                         
   3  10  19          6.07          4.60         1.04 o                         
   4  10  19         84.16         77.03         2.05 o                         
   5  10  19        131.34        126.41         2.71 o                         
   6  10  19         67.54         69.39         2.17 o                         
   1  11  19          2.48          2.62         0.88 o                         
   2  11  19         36.29         47.12         1.72 o                         
   3  11  19         19.35         27.05         1.42 o                         
   4  11  19        104.24         94.30         2.11 o                         
   5  11  19         25.02         37.38         1.55 o                         
   0  12  19          0.00          0.40         1.42 o                         
   1  12  19         81.63         74.85         2.11 o                         
   2  12  19         18.51         17.38         1.29 o                         
   3  12  19          0.64          2.67         1.09 o                         
   4  12  19         48.56         48.13         1.94 o                         
   5  12  19         16.62         27.49         1.70 o                         
   1  13  19          1.00          1.30         1.04 o                         
   2  13  19         44.06         43.38         1.73 o                         
   3  13  19         15.56         17.32         1.46 o                         
   4  13  19          7.22          6.57         1.27 o                         
   0  14  19         19.54          9.45         1.86 o                         
   1  14  19          2.17          0.72         1.13 o                         
   2  14  19          7.01          7.86         1.31 o                         
   3  14  19          0.49          1.59         1.28 o                         
   1  15  19         24.80         20.15         1.58 o                         
   2  15  19          9.37         12.35         1.37 o                         
   0   0  20        278.27        329.96         5.99 o                         
   1   0  20         16.01         29.90         1.48 o                         
   2   0  20        484.92        494.65         5.34 o                         
   3   0  20        278.25        296.92         4.00 o                         
   4   0  20        879.25        881.04         9.00 o                         
   5   0  20       1427.19       1424.85        13.97 o                         
   6   0  20        184.14        163.91         4.38 o                         
   7   0  20         26.65         22.00         3.02 o                         
   1   1  20         45.38         75.25         1.54 o                         
   2   1  20        215.71        212.28         2.24 o                         
   3   1  20        119.73        111.12         1.77 o                         
   4   1  20         47.28         49.26         1.41 o                         
   5   1  20        247.79        257.97         3.20 o                         
   6   1  20         58.82         53.46         2.07 o                         
   7   1  20         76.45         71.94         2.92 o                         
   0   2  20        622.10        592.21         6.23 o                         
   1   2  20         37.03         35.81         1.21 o                         
   2   2  20       1100.44       1052.57         6.76 o                         
   3   2  20        414.85        431.62         3.77 o                         
   4   2  20        161.67        174.81         2.35 o                         
   5   2  20         69.90         70.50         1.76 o                         
   6   2  20         85.49         85.87         2.51 o                         
   7   2  20         79.21         82.81         2.89 o                         
   1   3  20        186.97        203.86         2.29 o                         
   2   3  20        662.78        630.53         4.60 o                         
   3   3  20       1207.45       1161.17         7.60 o                         
   4   3  20         23.37         21.46         1.06 o                         
   5   3  20         36.18         27.88         1.25 o                         
   6   3  20         23.50         27.04         1.70 o                         
   7   3  20         47.71         45.47         2.38 o                         
   0   4  20       3125.88       3007.53        22.53 o                         
   1   4  20          6.54          5.06         0.67 o                         
   2   4  20         73.25         80.51         1.61 o                         
   3   4  20          1.57          2.32         0.78 o                         
   4   4  20        115.26        112.12         1.95 o                         
   5   4  20          3.16          6.29         1.02 o                         
   6   4  20          1.51          1.23         0.94 o                         
   7   4  20         20.77         27.66         2.34 o                         
   1   5  20       3236.44       3167.17        17.22 o                         
   2   5  20        149.36        164.76         2.11 o                         
   3   5  20         23.61         23.50         1.12 o                         
   4   5  20         69.99         65.46         1.64 o                         
   5   5  20         67.71         79.63         2.05 o                         
   6   5  20          4.26          6.99         1.20 o                         
   7   5  20          0.37          0.02         1.41 o                         
   0   6  20        414.31        455.48         5.58 o                         
   1   6  20        100.12        111.31         2.09 o                         
   2   6  20        519.00        513.98         4.07 o                         
   3   6  20          1.76          3.77         0.85 o                         
   4   6  20         43.02         46.09         1.38 o                         
   5   6  20          7.69          5.59         1.09 o                         
   6   6  20         15.90         15.81         1.36 o                         
   7   6  20          0.71          2.08         1.30 o                         
   1   7  20       2233.10       2206.84        14.07 o                         
   2   7  20        127.54        133.68         2.14 o                         
   3   7  20          7.43          6.92         0.85 o                         
   4   7  20         46.35         49.02         1.47 o                         
   5   7  20          1.40          3.00         1.06 o                         
   6   7  20          1.08          1.58         1.19 o                         
   0   8  20          1.62          5.39         1.33 o                         
   1   8  20        335.09        347.60         3.55 o                         
   2   8  20        883.02        875.32         6.79 o                         
   3   8  20        265.36        268.73         2.82 o                         
   4   8  20         82.82         79.80         1.87 o                         
   5   8  20         25.95         26.95         1.50 o                         
   6   8  20         10.85         10.89         1.39 o                         
   1   9  20          4.79          4.90         0.90 o                         
   2   9  20         67.16         71.19         1.83 o                         
   3   9  20        498.75        490.01         4.49 o                         
   4   9  20         96.75        101.41         2.39 o                         
   5   9  20         10.82         17.74         1.15 o                         
   6   9  20          5.95          2.70         1.23 o                         
   0  10  20        781.95        741.93         8.88 o                         
   1  10  20          3.17          3.36         0.94 o                         
   2  10  20          0.00         -0.01         0.87 o                         
   3  10  20        103.56        101.40         2.52 o                         
   4  10  20         43.34         47.57         1.66 o                         
   5  10  20         79.26         68.47         1.98 o                         
   1  11  20         41.71         41.74         1.64 o                         
   2  11  20          0.13          3.27         1.04 o                         
   3  11  20          3.07          5.98         1.15 o                         
   4  11  20         12.36         18.56         1.25 o                         
   5  11  20         80.93         70.23         2.01 o                         
   0  12  20          5.93          6.04         1.59 o                         
   1  12  20          5.30          8.93         1.19 o                         
   2  12  20          7.53          6.54         1.27 o                         
   3  12  20          0.24          0.95         1.13 o                         
   4  12  20         20.63         30.43         1.62 o                         
   1  13  20          6.60          4.47         1.21 o                         
   2  13  20         60.94         73.85         2.26 o                         
   3  13  20        100.87        106.30         2.75 o                         
   4  13  20          3.06          7.01         1.35 o                         
   0  14  20         58.50         62.19         3.40 o                         
   1  14  20          0.27          1.10         1.17 o                         
   2  14  20         47.25         69.55         2.30 o                         
   3  14  20         34.37         35.28         1.97 o                         
   1  15  20          0.23          1.00         1.28 o                         
   1   1  21         92.52         94.75         1.62 o                         
   2   1  21         86.48         70.39         1.48 o                         
   3   1  21        138.86        126.87         1.96 o                         
   4   1  21         21.94         32.73         1.19 o                         
   5   1  21          0.77          5.78         1.16 o                         
   6   1  21         76.01         79.17         2.44 o                         
   7   1  21         55.51         54.21         2.74 o                         
   0   2  21          4.15          2.10         0.90 o                         
   1   2  21          7.05          9.70         0.80 o                         
   2   2  21          1.88          5.05         0.76 o                         
   3   2  21         50.93         62.26         1.53 o                         
   4   2  21        195.53        197.12         2.48 o                         
   5   2  21        255.72        252.29         3.26 o                         
   6   2  21          2.34          0.37         1.36 o                         
   7   2  21          0.23          4.19         1.67 o                         
   1   3  21        889.69        880.32         6.03 o                         
   2   3  21        225.21        226.33         2.50 o                         
   3   3  21         35.18         40.50         1.36 o                         
   4   3  21          0.12          0.67         0.78 o                         
   5   3  21          0.14          2.02         0.96 o                         
   6   3  21         91.16         91.45         3.02 o                         
   7   3  21          1.80          4.89         1.66 o                         
   0   4  21        246.17        243.79         3.29 o                         
   1   4  21        312.28        278.94         2.64 o                         
   2   4  21       1014.51        993.35         6.78 o                         
   3   4  21        410.70        393.75         3.71 o                         
   4   4  21        155.26        142.47         2.13 o                         
   5   4  21         30.49         32.90         1.59 o                         
   6   4  21         27.13         23.10         1.33 o                         
   7   4  21          0.14          2.44         1.59 o                         
   1   5  21        203.62        210.42         2.19 o                         
   2   5  21         43.10         49.20         1.48 o                         
   3   5  21        101.18        113.38         1.99 o                         
   4   5  21        267.38        289.38         3.07 o                         
   5   5  21         40.21         50.77         1.89 o                         
   6   5  21         35.03         34.21         1.77 o                         
   0   6  21       5076.53       5023.24        38.86 o                         
   1   6  21         12.66         10.66         0.99 o                         
   2   6  21         72.59         65.90         1.59 o                         
   3   6  21         48.10         55.33         1.57 o                         
   4   6  21         59.88         62.60         1.75 o                         
   5   6  21          0.25         -0.39         1.03 o                         
   6   6  21          3.79          4.71         1.32 o                         
   1   7  21         10.87         12.35         1.06 o                         
   2   7  21        345.11        356.31         3.63 o                         
   3   7  21        389.48        369.81         3.47 o                         
   4   7  21         42.96         40.70         1.46 o                         
   5   7  21         27.12         30.98         1.58 o                         
   6   7  21          2.19          4.00         1.34 o                         
   0   8  21        941.05        913.42        10.04 o                         
   1   8  21        455.41        433.14         4.22 o                         
   2   8  21        524.46        513.89         4.68 o                         
   3   8  21        249.46        253.42         2.83 o                         
   4   8  21         52.84         53.18         1.67 o                         
   5   8  21          0.13          1.67         1.12 o                         
   6   8  21          5.35          7.97         1.44 o                         
   1   9  21        155.92        157.35         2.41 o                         
   2   9  21         73.77         80.24         1.96 o                         
   3   9  21         50.43         61.37         2.03 o                         
   4   9  21         78.35         81.67         2.41 o                         
   5   9  21         40.74         37.52         1.85 o                         
   0  10  21        212.87        218.33         4.06 o                         
   1  10  21          9.15          7.62         1.04 o                         
   2  10  21         29.40         35.24         1.52 o                         
   3  10  21         23.32         20.18         1.44 o                         
   4  10  21         86.05         82.72         2.26 o                         
   5  10  21        114.94        115.48         2.85 o                         
   1  11  21         36.99         42.93         1.72 o                         
   2  11  21         79.21         71.89         2.16 o                         
   3  11  21          8.92          9.73         1.27 o                         
   4  11  21         15.49         17.49         1.61 o                         
   5  11  21          5.49          2.81         1.26 o                         
   0  12  21          9.95         17.88         1.95 o                         
   1  12  21          4.97          6.58         1.22 o                         
   2  12  21         35.18         34.79         1.75 o                         
   3  12  21          0.00          1.21         1.28 o                         
   4  12  21         13.72         18.94         1.59 o                         
   1  13  21         10.31          8.36         1.34 o                         
   2  13  21          0.24          1.89         1.27 o                         
   3  13  21         21.78         38.36         2.02 o                         
   0  14  21          7.24         16.39         2.17 o                         
   1  14  21          1.82          2.64         1.34 o                         
   2  14  21          0.02         -0.22         1.26 o                         
   0   0  22        214.81        233.19         4.87 o                         
   1   0  22        212.75        210.70         3.29 o                         
   2   0  22       1626.96       1397.25        12.46 o                         
   3   0  22        469.99        482.84         6.05 o                         
   4   0  22        244.28        229.89         3.90 o                         
   5   0  22        261.66        251.41         5.15 o                         
   6   0  22         87.47         87.26         3.69 o                         
   7   0  22         22.63         28.10         3.10 o                         
   1   1  22        353.85        305.43         2.87 o                         
   2   1  22          0.01          1.11         0.71 o                         
   3   1  22          1.30          1.14         0.76 o                         
   4   1  22          3.61          3.03         0.77 o                         
   5   1  22          0.76          1.81         1.15 o                         
   6   1  22          0.11          2.89         1.38 o                         
   7   1  22         27.80         23.25         2.83 o                         
   0   2  22       1412.60       1271.86        11.16 o                         
   1   2  22        172.17        158.24         2.09 o                         
   2   2  22        419.58        424.40         3.58 o                         
   3   2  22        564.26        548.07         4.45 o                         
   4   2  22        493.60        483.13         4.29 o                         
   5   2  22         16.24         20.28         1.44 o                         
   6   2  22         13.17         11.44         1.53 o                         
   7   2  22         21.98         26.46         2.17 o                         
   1   3  22        218.89        217.00         2.54 o                         
   2   3  22         16.56         20.59         1.01 o                         
   3   3  22        384.91        351.26         3.43 o                         
   4   3  22          0.46          0.89         0.81 o                         
   5   3  22          8.79          7.45         1.15 o                         
   6   3  22         10.02          9.00         1.58 o                         
   0   4  22        896.75        928.80         8.57 o                         
   1   4  22        160.88        151.83         2.00 o                         
   2   4  22        503.27        528.51         4.43 o                         
   3   4  22         27.84         34.03         1.28 o                         
   4   4  22         50.13         55.44         1.79 o                         
   5   4  22         67.64         78.24         2.16 o                         
   6   4  22          6.98          9.97         1.13 o                         
   1   5  22        757.85        718.47         5.08 o                         
   2   5  22         39.80         40.05         1.32 o                         
   3   5  22         48.59         51.30         1.49 o                         
   4   5  22         70.72         78.14         2.03 o                         
   5   5  22         13.56         16.19         1.40 o                         
   6   5  22         23.69         24.87         1.80 o                         
   0   6  22        416.82        453.53         5.54 o                         
   1   6  22       1271.02       1223.03         8.39 o                         
   2   6  22        195.23        184.14         2.28 o                         
   3   6  22          0.92          1.94         0.83 o                         
   4   6  22          8.99          9.42         1.06 o                         
   5   6  22         23.38         33.91         1.69 o                         
   6   6  22         15.24         18.47         1.61 o                         
   1   7  22        180.92        157.35         2.41 o                         
   2   7  22        634.11        620.83         5.15 o                         
   3   7  22        352.95        356.22         3.55 o                         
   4   7  22        134.41        141.76         2.73 o                         
   5   7  22          1.23          1.77         1.16 o                         
   6   7  22         17.06         17.07         1.75 o                         
   0   8  22         26.13         26.80         1.89 o                         
   1   8  22        217.31        206.24         2.78 o                         
   2   8  22          2.99          3.79         0.99 o                         
   3   8  22         33.91         34.28         1.47 o                         
   4   8  22        104.84        105.87         2.39 o                         
   5   8  22          3.61          5.35         1.33 o                         
   1   9  22         43.32         47.43         1.64 o                         
   2   9  22         15.51         15.43         1.23 o                         
   3   9  22        197.99        200.31         3.29 o                         
   4   9  22        299.61        294.27         4.01 o                         
   5   9  22         83.34         76.59         2.47 o                         
   0  10  22          3.03          2.78         1.43 o                         
   1  10  22          0.33         -0.45         0.99 o                         
   2  10  22         47.85         47.90         1.84 o                         
   3  10  22         92.76         85.92         2.42 o                         
   4  10  22          2.44          3.06         1.13 o                         
   5  10  22          5.10         11.49         1.14 o                         
   1  11  22         71.89         82.34         2.35 o                         
   2  11  22         26.41         33.49         1.75 o                         
   3  11  22          8.95         15.03         1.47 o                         
   4  11  22         22.71         36.78         1.98 o                         
   0  12  22        122.67        121.21         3.84 o                         
   1  12  22         18.86         15.88         1.47 o                         
   2  12  22         11.88         19.39         1.55 o                         
   3  12  22         29.02         35.77         1.87 o                         
   1  13  22         72.25         93.25         2.85 o                         
   2  13  22         34.84         38.58         1.89 o                         
   3  13  22         24.20         29.52         1.86 o                         
   0  14  22         10.86         11.03         2.37 o                         
   1  14  22         44.83         60.80         2.38 o                         
   1   1  23         12.96         20.79         0.98 o                         
   2   1  23        187.15        151.78         2.12 o                         
   3   1  23          1.19         -0.38         0.72 o                         
   4   1  23         17.28         17.85         1.12 o                         
   5   1  23         86.17         89.85         2.79 o                         
   6   1  23         13.77         14.25         1.69 o                         
   0   2  23        249.41        209.44         3.50 o                         
   1   2  23         14.13         12.24         0.87 o                         
   2   2  23          0.36          0.23         0.71 o                         
   3   2  23          1.22          1.31         0.76 o                         
   4   2  23         84.71         75.72         2.01 o                         
   5   2  23         51.09         42.51         1.73 o                         
   6   2  23          0.58          2.72         1.51 o                         
   1   3  23        267.49        257.24         2.67 o                         
   2   3  23         36.01         26.11         1.13 o                         
   3   3  23         77.08         74.25         1.69 o                         
   4   3  23        171.03        163.89         2.63 o                         
   5   3  23         12.04          9.39         1.25 o                         
   6   3  23         12.24         11.78         1.82 o                         
   0   4  23          4.47          4.40         0.98 o                         
   1   4  23         54.58         47.96         1.36 o                         
   2   4  23        223.34        207.89         2.51 o                         
   3   4  23          4.55          7.98         0.92 o                         
   4   4  23         44.11         44.24         1.58 o                         
   5   4  23          1.10          5.76         1.19 o                         
   6   4  23          0.57          2.57         1.08 o                         
   1   5  23        829.42        734.80         5.14 o                         
   2   5  23        171.52        158.93         2.20 o                         
   3   5  23         20.54         23.09         1.16 o                         
   4   5  23          4.11          5.20         0.96 o                         
   5   5  23          2.45          4.35         1.23 o                         
   6   5  23         34.06         30.38         1.84 o                         
   0   6  23          0.25          0.20         1.15 o                         
   1   6  23        260.21        265.94         3.12 o                         
   2   6  23        137.56        137.14         1.96 o                         
   3   6  23          2.92          3.54         0.92 o                         
   4   6  23          1.00          1.10         0.95 o                         
   5   6  23         27.61         31.10         1.77 o                         
   6   6  23          6.79          8.46         1.51 o                         
   1   7  23          2.61          4.75         0.98 o                         
   2   7  23          0.93          2.97         0.93 o                         
   3   7  23        272.28        250.08         3.28 o                         
   4   7  23          3.69          8.10         1.10 o                         
   5   7  23         48.65         51.52         2.11 o                         
   0   8  23        187.87        186.29         3.81 o                         
   1   8  23        100.21        108.59         2.34 o                         
   2   8  23         18.44         20.64         1.32 o                         
   3   8  23         23.27         25.48         1.32 o                         
   4   8  23         41.10         40.84         1.77 o                         
   5   8  23          3.23          5.42         1.31 o                         
   1   9  23         14.42         12.73         1.21 o                         
   2   9  23        261.20        262.30         3.80 o                         
   3   9  23         30.33         29.32         1.67 o                         
   4   9  23         40.92         37.95         1.83 o                         
   5   9  23         88.68         87.92         2.52 o                         
   0  10  23          4.39          8.66         1.80 o                         
   1  10  23         12.06         13.80         1.34 o                         
   2  10  23          0.59          1.31         1.10 o                         
   3  10  23         49.95         48.74         2.13 o                         
   4  10  23          0.79          2.17         1.20 o                         
   1  11  23          8.67         11.11         1.38 o                         
   2  11  23          1.84          3.59         1.32 o                         
   3  11  23          0.17         -0.33         1.33 o                         
   4  11  23         27.40         24.85         1.82 o                         
   0  12  23          0.64          1.71         1.87 o                         
   1  12  23         68.76         74.15         2.40 o                         
   2  12  23          0.15          1.41         1.32 o                         
   3  12  23         26.32         35.30         1.99 o                         
   1  13  23          2.43          3.95         1.47 o                         
   2  13  23          4.03          4.97         1.46 o                         
   0   0  24       1135.39        916.95        13.26 o                         
   1   0  24        158.69        135.35         2.77 o                         
   2   0  24          0.14         -0.06         1.06 o                         
   3   0  24        193.99        192.36         3.64 o                         
   4   0  24        107.10        108.11         4.33 o                         
   5   0  24         63.06         65.00         4.18 o                         
   6   0  24          0.04          3.47         2.19 o                         
   1   1  24        160.14        140.86         1.98 o                         
   2   1  24         20.80         21.69         1.14 o                         
   3   1  24         23.30         12.96         0.97 o                         
   4   1  24         63.66         56.64         1.80 o                         
   5   1  24          3.87          7.08         1.47 o                         
   6   1  24          7.32          5.23         1.63 o                         
   0   2  24          0.00          1.46         0.98 o                         
   1   2  24          0.38          1.33         0.73 o                         
   2   2  24         35.74         34.50         1.27 o                         
   3   2  24          0.00         -0.14         0.77 o                         
   4   2  24          6.00          4.01         1.07 o                         
   5   2  24         17.53         15.66         1.44 o                         
   6   2  24          9.68          6.00         1.62 o                         
   1   3  24        107.99         83.17         1.73 o                         
   2   3  24         43.86         42.92         1.35 o                         
   3   3  24          0.06          5.24         0.89 o                         
   4   3  24         13.47         11.92         1.16 o                         
   5   3  24         47.38         43.01         1.93 o                         
   6   3  24         24.58         24.49         1.95 o                         
   0   4  24         79.08         62.69         1.90 o                         
   1   4  24         12.05         12.13         1.00 o                         
   2   4  24         61.37         56.62         1.54 o                         
   3   4  24         12.03         13.23         1.06 o                         
   4   4  24         41.34         42.80         1.67 o                         
   5   4  24         63.86         60.32         2.33 o                         
   6   4  24          2.81          7.13         1.77 o                         
   1   5  24          9.47         15.68         0.97 o                         
   2   5  24          0.20          0.92         0.77 o                         
   3   5  24        174.81        151.83         2.44 o                         
   4   5  24          7.04          7.07         1.11 o                         
   5   5  24         14.23         20.06         1.63 o                         
   6   5  24         11.03          9.37         1.59 o                         
   0   6  24        441.63        399.21         5.48 o                         
   1   6  24         20.85         17.65         1.19 o                         
   2   6  24          1.49          2.60         0.69 o                         
   3   6  24        136.85        142.29         2.54 o                         
   4   6  24         12.27         18.05         1.52 o                         
   5   6  24          0.11          1.09         1.33 o                         
   1   7  24          1.91          2.46         0.98 o                         
   2   7  24         29.15         29.92         1.49 o                         
   3   7  24          4.73          3.79         0.92 o                         
   4   7  24          4.52          5.72         1.15 o                         
   5   7  24          0.02          0.96         1.40 o                         
   0   8  24         13.32         17.94         1.76 o                         
   1   8  24          0.01         -0.95         0.95 o                         
   2   8  24          9.72          9.08         1.21 o                         
   3   8  24         16.42         12.53         1.58 o                         
   4   8  24         15.89         17.66         1.55 o                         
   5   8  24         53.93         53.21         2.19 o                         
   1   9  24          4.65          3.94         1.14 o                         
   2   9  24          3.95          4.39         1.28 o                         
   3   9  24         19.72         19.82         1.54 o                         
   4   9  24          0.01          1.98         1.21 o                         
   0  10  24         21.21         24.85         2.33 o                         
   1  10  24         29.55         38.22         1.86 o                         
   2  10  24          2.67          4.04         1.27 o                         
   3  10  24          1.85          1.18         1.41 o                         
   4  10  24         23.87         21.71         2.31 o                         
   1  11  24          1.11          2.29         1.32 o                         
   2  11  24          3.47          9.42         1.62 o                         
   3  11  24          0.10          1.20         1.44 o                         
   0  12  24          5.27          9.13         2.47 o                         
   1  12  24         66.26         72.40         2.80 o                         
   2  12  24          0.03         -0.55         1.45 o                         
   1  13  24          9.16         12.82         1.87 o                         
   1   1  25        120.43        112.86         1.95 o                         
   2   1  25         99.33        106.57         1.98 o                         
   3   1  25        161.63        150.54         2.38 o                         
   4   1  25          0.80          2.54         0.99 o                         
   5   1  25         10.27          8.51         1.42 o                         
   6   1  25          1.43          3.95         1.77 o                         
   0   2  25        578.14        478.01         5.43 o                         
   1   2  25         43.90         45.47         1.34 o                         
   2   2  25         17.52         14.78         1.01 o                         
   3   2  25          5.43          4.93         0.95 o                         
   4   2  25         80.18         74.82         2.16 o                         
   5   2  25          1.83          1.78         1.30 o                         
   6   2  25         10.31          6.87         1.68 o                         
   1   3  25         34.29         45.97         1.37 o                         
   2   3  25         69.17         62.77         1.59 o                         
   3   3  25          3.39          4.22         0.96 o                         
   4   3  25         42.31         45.50         1.78 o                         
   5   3  25         56.12         55.51         2.43 o                         
   6   3  25          3.61          5.51         1.95 o                         
   0   4  25         46.81         59.15         1.98 o                         
   1   4  25          5.41          4.98         0.88 o                         
   2   4  25         29.24         26.70         1.31 o                         
   3   4  25        114.90        101.62         2.46 o                         
   4   4  25          3.05          3.70         1.08 o                         
   5   4  25          0.69          4.27         1.51 o                         
   1   5  25         15.45         26.90         1.13 o                         
   2   5  25         18.78         18.42         1.13 o                         
   3   5  25          6.09          3.35         1.04 o                         
   4   5  25         22.46         21.46         1.47 o                         
   5   5  25          0.11          2.18         1.42 o                         
   0   6  25         28.03         22.19         1.81 o                         
   1   6  25         35.15         31.84         1.44 o                         
   2   6  25        287.59        284.69         3.07 o                         
   3   6  25         46.75         54.90         1.91 o                         
   4   6  25        109.98        112.02         3.45 o                         
   5   6  25          8.12          5.60         1.55 o                         
   1   7  25          0.02          2.00         0.97 o                         
   2   7  25         43.54         49.91         1.87 o                         
   3   7  25          1.42          4.16         0.95 o                         
   4   7  25         13.61         13.37         1.37 o                         
   5   7  25         14.13         10.52         1.61 o                         
   0   8  25        183.77        173.76         4.22 o                         
   1   8  25          5.66          4.40         1.13 o                         
   2   8  25        127.44        124.42         2.92 o                         
   3   8  25          6.10          7.05         1.42 o                         
   4   8  25         11.18          5.92         1.40 o                         
   1   9  25          7.00         10.11         1.40 o                         
   2   9  25          9.19         13.24         1.44 o                         
   3   9  25          1.00          3.87         1.41 o                         
   4   9  25          1.42          1.28         1.19 o                         
   0  10  25          4.77          9.15         2.03 o                         
   1  10  25          0.00          2.06         1.34 o                         
   2  10  25         18.62         30.98         1.90 o                         
   3  10  25          0.59          1.38         1.57 o                         
   1  11  25          5.68          8.81         1.60 o                         
   2  11  25        100.17        113.57         3.40 o                         
   0  12  25         72.86         89.32         4.44 o                         
   1  12  25          8.05         13.54         1.90 o                         
   0   0  26        177.68        150.63         4.56 o                         
   1   0  26        292.63        256.13         3.95 o                         
   2   0  26          2.40          2.28         1.20 o                         
   3   0  26         32.34         26.22         1.94 o                         
   4   0  26         67.72         64.41         2.74 o                         
   5   0  26         29.82         32.51         3.02 o                         
   1   1  26          8.63          6.92         0.88 o                         
   2   1  26        310.59        264.72         3.00 o                         
   3   1  26         87.84         84.20         2.25 o                         
   4   1  26          5.14          2.58         1.08 o                         
   5   1  26          7.88          7.95         1.33 o                         
   0   2  26         35.46         33.05         1.70 o                         
   1   2  26        114.16        104.14         1.90 o                         
   2   2  26        153.66        144.70         2.34 o                         
   3   2  26        148.11        146.04         2.70 o                         
   4   2  26          0.26          1.61         1.08 o                         
   5   2  26          5.97          9.23         1.50 o                         
   1   3  26        173.07        136.12         2.09 o                         
   2   3  26        147.24        151.11         2.49 o                         
   3   3  26          5.84          2.74         1.03 o                         
   4   3  26          5.15          4.59         1.15 o                         
   5   3  26          6.09          7.15         1.66 o                         
   0   4  26        278.21        226.52         4.08 o                         
   1   4  26         46.61         45.69         1.51 o                         
   2   4  26         64.78         62.45         1.70 o                         
   3   4  26          3.83          2.01         1.08 o                         
   4   4  26         12.36         12.23         1.40 o                         
   5   4  26          1.41          0.82         1.40 o                         
   1   5  26         48.08         43.19         1.23 o                         
   2   5  26         43.99         46.41         1.64 o                         
   3   5  26          2.33          3.24         1.11 o                         
   4   5  26          9.63          8.43         1.29 o                         
   5   5  26         21.98         20.78         1.83 o                         
   0   6  26         14.64         10.41         1.70 o                         
   1   6  26          0.49          1.37         1.06 o                         
   2   6  26         20.01         15.65         1.06 o                         
   3   6  26         25.38         24.95         1.62 o                         
   4   6  26          4.45          3.68         1.30 o                         
   1   7  26         23.85         23.34         1.53 o                         
   2   7  26         10.19         13.10         1.42 o                         
   3   7  26         19.72         29.69         1.60 o                         
   4   7  26         27.60         24.42         1.61 o                         
   0   8  26         19.22         24.50         2.81 o                         
   1   8  26          1.31          4.27         1.25 o                         
   2   8  26          0.04          2.61         1.25 o                         
   3   8  26          4.34          6.08         1.41 o                         
   4   8  26          5.19          4.03         1.18 o                         
   1   9  26         18.26         19.05         1.70 o                         
   2   9  26         46.13         49.32         2.19 o                         
   3   9  26         25.17         28.60         2.08 o                         
   0  10  26         14.84         19.21         2.84 o                         
   1  10  26          5.93         13.51         1.71 o                         
   2  10  26          6.24          8.92         1.60 o                         
   3  10  26          5.89          5.79         1.69 o                         
   1  11  26          0.48          3.45         1.60 o                         
   2  11  26          0.86          1.81         3.15 o                         
   1   1  27          6.46          4.87         0.89 o                         
   2   1  27         14.62         10.75         1.08 o                         
   3   1  27          8.34         10.65         1.17 o                         
   4   1  27          0.03          2.79         1.12 o                         
   5   1  27         14.29         14.72         1.55 o                         
   0   2  27         81.97         74.48         2.52 o                         
   1   2  27        127.90        131.01         2.37 o                         
   2   2  27         14.79         11.60         1.15 o                         
   3   2  27          2.17          2.56         1.07 o                         
   4   2  27         15.10         15.51         1.40 o                         
   5   2  27         31.74         30.71         1.95 o                         
   1   3  27          0.86          0.02         0.82 o                         
   2   3  27          0.00          1.38         0.93 o                         
   3   3  27         41.19         46.00         1.74 o                         
   4   3  27          5.30          2.20         1.24 o                         
   5   3  27          5.34          7.22         1.57 o                         
   0   4  27         17.42         17.99         1.63 o                         
   1   4  27          3.49          8.03         1.03 o                         
   2   4  27          0.02          1.85         0.93 o                         
   3   4  27          0.48          0.75         1.02 o                         
   4   4  27          4.38          4.48         1.34 o                         
   5   4  27          0.36          0.37         1.73 o                         
   1   5  27         48.15         61.50         1.49 o                         
   2   5  27          6.47          4.23         1.08 o                         
   3   5  27         29.51         35.74         1.76 o                         
   4   5  27         81.34         95.05         3.09 o                         
   0   6  27        148.93        159.88         4.02 o                         
   1   6  27          7.64         10.13         1.25 o                         
   2   6  27          2.05          0.59         1.22 o                         
   3   6  27          0.47          0.59         1.23 o                         
   4   6  27          2.23          3.96         1.30 o                         
   1   7  27          0.13          1.08         1.21 o                         
   2   7  27          0.06          1.02         1.23 o                         
   3   7  27         39.69         49.36         1.81 o                         
   4   7  27          1.65          2.32         1.26 o                         
   0   8  27          0.37         -0.03         1.87 o                         
   1   8  27          2.48          5.05         1.50 o                         
   2   8  27         16.89         11.83         1.61 o                         
   3   8  27         15.08         16.62         1.85 o                         
   1   9  27          0.57          1.25         1.49 o                         
   2   9  27          0.65          2.95         1.58 o                         
   3   9  27          3.14          1.06         2.01 o                         
   0  10  27        147.31        169.22         5.51 o                         
   1  10  27          0.00          1.33         1.66 o                         
   2  10  27          1.50          5.39         1.63 o                         
   0   0  28         71.83         68.42         3.68 o                         
   1   0  28          0.24          0.04         1.28 o                         
   2   0  28        160.68        162.16         3.83 o                         
   3   0  28         25.39         28.34         2.18 o                         
   4   0  28          2.81          3.62         1.75 o                         
   1   1  28          8.94          8.84         1.04 o                         
   2   1  28         52.18         55.51         1.90 o                         
   3   1  28         17.19         16.36         1.33 o                         
   4   1  28          0.05          1.54         1.21 o                         
   0   2  28        159.41        149.12         3.55 o                         
   1   2  28          0.52          2.39         0.90 o                         
   2   2  28          0.59          0.83         1.00 o                         
   3   2  28          0.98          1.38         1.10 o                         
   4   2  28         20.44         22.37         1.68 o                         
   1   3  28         10.77         13.11         1.11 o                         
   2   3  28         25.48         30.21         1.56 o                         
   3   3  28          4.45          4.05         1.11 o                         
   4   3  28          3.02          3.69         1.34 o                         
   0   4  28         12.60         12.73         1.56 o                         
   1   4  28         30.71         39.68         1.50 o                         
   2   4  28         25.55         23.74         1.39 o                         
   3   4  28          5.23          6.11         1.29 o                         
   4   4  28         19.01         17.66         1.59 o                         
   1   5  28          4.31          6.73         0.84 o                         
   2   5  28          3.71          4.82         1.22 o                         
   3   5  28         40.70         45.46         2.00 o                         
   4   5  28          0.80          0.28         1.29 o                         
   0   6  28          0.11          2.22         1.71 o                         
   1   6  28         57.82         70.88         2.41 o                         
   2   6  28          6.50         12.00         1.52 o                         
   3   6  28        102.47        112.11         2.98 o                         
   1   7  28         65.62         65.11         2.56 o                         
   2   7  28          5.70          9.46         1.54 o                         
   3   7  28         30.64         42.48         2.48 o                         
   0   8  28          9.04         17.45         2.77 o                         
   1   8  28         19.75         22.49         1.94 o                         
   2   8  28          4.90          4.95         1.56 o                         
   1   9  28         68.63         86.09         3.10 o                         
   2   9  28         44.04         45.30         2.55 o                         
   1   1  29          0.01          0.34         0.96 o                         
   2   1  29          0.47          1.60         1.07 o                         
   3   1  29         56.82         55.89         2.09 o                         
   4   1  29          9.57          7.03         1.40 o                         
   0   2  29        256.49        270.52         4.64 o                         
   1   2  29         48.21         42.91         1.68 o                         
   2   2  29          0.87          3.33         1.11 o                         
   3   2  29         15.45         14.91         1.44 o                         
   4   2  29         31.94         37.78         2.02 o                         
   1   3  29         42.13         49.88         1.65 o                         
   2   3  29         16.92         22.01         1.43 o                         
   3   3  29         10.52         10.40         1.36 o                         
   4   3  29          0.52          3.43         1.42 o                         
   0   4  29          0.34          1.98         1.42 o                         
   1   4  29          3.34          4.86         1.03 o                         
   2   4  29          0.53          3.18         1.07 o                         
   3   4  29         21.83         28.06         1.79 o                         
   1   5  29         42.92         48.71         1.46 o                         
   2   5  29          1.79          2.85         1.21 o                         
   3   5  29          1.54          5.46         1.41 o                         
   0   6  29        208.71        204.75         7.03 o                         
   1   6  29         64.87         81.71         2.83 o                         
   2   6  29         12.98         13.40         1.66 o                         
   3   6  29         39.09         48.38         1.98 o                         
   1   7  29          1.61          6.97         1.61 o                         
   2   7  29          0.78          1.76         1.53 o                         
   0   8  29         15.70         23.54         3.17 o                         
   1   8  29         12.14         14.20         2.09 o                         
   0   0  30        292.70        290.27         6.64 o                         
   1   0  30         23.33         11.84         1.79 o                         
   2   0  30         20.21         20.55         2.05 o                         
   3   0  30         82.48         85.05         3.58 o                         
   1   1  30         67.41         77.17         2.20 o                         
   2   1  30         14.63         23.84         1.61 o                         
   3   1  30          5.27         10.24         1.42 o                         
   0   2  30         32.99         25.33         2.04 o                         
   1   2  30         67.15         55.34         1.90 o                         
   2   2  30          4.14          5.42         1.26 o                         
   3   2  30          1.16          4.06         1.35 o                         
   1   3  30          8.78          9.20         1.19 o                         
   2   3  30         56.40         75.80         2.25 o                         
   3   3  30         20.49         25.95         1.77 o                         
   0   4  30         77.96         75.01         3.90 o                         
   1   4  30          2.08          2.21         1.12 o                         
   2   4  30         13.99         11.66         1.36 o                         
   3   4  30         10.37         16.79         1.71 o                         
   1   5  30          1.16          2.96         0.98 o                         
   2   5  30         36.47         37.78         1.60 o                         
   0   6  30        120.03        130.00         4.94 o                         
   1   6  30         35.96         46.06         2.23 o                         
   2   6  30          0.81          3.60         1.55 o                         
   1   7  30         33.62         37.56         2.32 o                         
   1   1  31          8.35         10.30         1.30 o                         
   2   1  31         46.28         53.71         2.07 o                         
   0   2  31         22.49         41.79         2.54 o                         
   1   2  31          2.29          3.26         1.16 o                         
   2   2  31          2.05          4.87         1.28 o                         
   1   3  31         80.71         91.36         2.27 o                         
   2   3  31         39.17         37.60         1.83 o                         
   0   4  31         15.51         26.52         2.29 o                         
   1   4  31         38.37         54.64         2.06 o                         
   2   4  31          0.23          1.46         1.24 o                         
   1   5  31          1.62          1.85         1.60 o                         
   0   0  32          6.72         27.94         3.43 o                         
   1   0  32         16.15          9.12         1.87 o                         
   1   1  32         59.76         82.91         2.47 o                         
   0   2  32         36.82         51.98         2.96 o                         
   1   2  32          1.83          4.91         1.28 o                         
                                                                                
